# Supplementary material for: Crypt- and Mucosa-Associated Core Microbiotas in Humans and Their Alteration in Colon Cancer Patients
Source: mBio. 2019 Jul 16;10(4):e01315-19. doi: 10.1128/mBio.01315-19 (PMC6635529; doi:10.1128/mBio.01315-19)
Supplement: TABLE S1 [file mBio.01315-19-st001.xlsx]

## Sheet: Table S1A_Mapping Table
sample nb	#SampleID	ID HMN	ID Patient	ID LCM	Tissu	Organ	Tumoral/NonTumoral	Cancer/Healthy	Sex	Site	Stage	MiSeq Run	Total Sequence number
43	SAM.56	201237-HMN-026	1	CF	Crypt	Colon	NonTumoral	cancer	F	right	0	first	104041
26	SAM.39	201237-HMN-027	1	BN	Crypt	Colon	Tumoral	cancer	F	right	2	first	151912
45	SAM.58	201237-HMN-028	1	CH	Crypt	Colon	Tumoral	cancer	F	left	2	first	35686
44	SAM.57	201237-HMN-026	1	CG	Mucosa	Colon	NonTumoral	cancer	F	right	0	first	2975
27	SAM.40	201237-HMN-027	1	BO	Mucosa	Colon	Tumoral	cancer	F	right	2	first	85183
46	SAM.59	201237-HMN-028	1	CI	Mucosa	Colon	Tumoral	cancer	F	left	2	first	67350
3	SAM.15	201237-HMN-007	2	AO	Crypt	Colon	NonTumoral	cancer	F	right	0	first	3360
1	SAM.13	201237-HMN-001	2	AM	Crypt	Colon	Tumoral	cancer	F	right	3	first	206
4	SAM.16	201237-HMN-007	2	AP	Mucosa	Colon	NonTumoral	cancer	F	right	0	first	28811
2	SAM.14	201237-HMN-001	2	AN	Mucosa	Colon	Tumoral	cancer	F	right	3	first	5572
8	SAM.20	201237-HMN-008	3	AT	Crypt	Colon	NonTumoral	cancer	F	right	0	first	26654
10	SAM.22	201237-HMN-009	3	AV	Crypt	Colon	Tumoral	cancer	F	right	2	first	25199
9	SAM.21	201237-HMN-008	3	AU	Mucosa	Colon	NonTumoral	cancer	F	right	0	first	21206
11	SAM.23	201237-HMN-009	3	AW	Mucosa	Colon	Tumoral	cancer	F	right	2	first	27085
20	SAM.32	201237-HMN-010	4	BF	Crypt	Colon	NonTumoral	cancer	M	left	0	first	13825
22	SAM.34	201237-HMN-011	4	BH	Crypt	Colon	Tumoral	cancer	M	left	2	first	8022
21	SAM.33	201237-HMN-010	4	BG	Mucosa	Colon	NonTumoral	cancer	M	left	0	first	43997
23	SAM.35	201237-HMN-012	5	BJ	Crypt	Colon	NonTumoral	cancer	F	right	0	first	4096
59	SAM.73	201237-HMN-013	5	CV	Crypt	Colon	Tumoral	cancer	F	right	3	first	2917
24	SAM.36	201237-HMN-012	5	BK	Mucosa	Colon	NonTumoral	cancer	F	right	0	first	2011
60	SAM.74	201237-HMN-013	5	CW	Mucosa	Colon	Tumoral	cancer	F	right	3	first	3010
61	SAM.76	201237-HMN-014	6	CX	Crypt	Rectum	NonTumoral	cancer	M	Rectum	0	first	53269
63	SAM.80	201237-HMN-015	6	DA	Crypt	Rectum	Tumoral	cancer	M	Rectum	1	first	109135
62	SAM.78	201237-HMN-014	6	CZ	Mucosa	Rectum	NonTumoral	cancer	M	Rectum	0	first	61394
64	SAM.82	201237-HMN-015	6	DB	Mucosa	Rectum	Tumoral	cancer	M	Rectum	1	first	14228
32	SAM.45	201237-HMN-016	7	BT	Crypt	Colon	NonTumoral	cancer	F	left	0	first	45015
65	SAM.84	201237-HMN-017	7	DC	Crypt	Colon	Tumoral	cancer	F	left	1	first	45475
66	SAM.86	201237-HMN-017	7	DD	Mucosa	Colon	Tumoral	cancer	F	left	1	second	52450
81	SAM.102	201237-HMN-039	8	DT	Crypt	Colon	NonTumoral	cancer	M	left	0	second	6224
82	SAM.103	201237-HMN-039	8	DU	Crypt	Colon	NonTumoral	cancer	M	left	0	second	5664
85	SAM.106	201237-HMN-041	8	DX	Crypt	Colon	Tumoral	cancer	M	left	2	second	2384
84	SAM.105	201237-HMN-040	8	DW	Mucosa	Colon	Tumoral	cancer	M	left	2	second	2089
83	SAM.104	201237-HMN-040	8	DV	Tissue	Colon	Tumoral	cancer	M	left	2	second	3164
86	SAM.107	201237-HMN-042	9	DZ	Crypt	Colon	NonTumoral	cancer	M	left	0	second	1164
88	SAM.109	201237-HMN-043	9	EB	Crypt	Colon	Tumoral	cancer	M	left	2	second	925
87	SAM.108	201237-HMN-042	9	EA	Mucosa	Colon	NonTumoral	cancer	M	left	0	second	586
89	SAM.110	201237-HMN-043	9	EC	Mucosa	Colon	Tumoral	cancer	M	left	2	second	1697
28	SAM.41	201237-HMN-020	10	BP	Crypt	Colon	NonTumoral	cancer	M	left	0	first	66068
30	SAM.43	201237-HMN-021	10	BR	Crypt	Colon	Tumoral	cancer	M	left	3	first	93735
29	SAM.42	201237-HMN-020	10	BQ	Mucosa	Colon	NonTumoral	cancer	M	left	0	first	60238
31	SAM.44	201237-HMN-021	10	BS	Mucosa	Colon	Tumoral	cancer	M	left	3	first	149638
33	SAM.46	201237-HMN-018	11	BV	Crypt	Colon	NonTumoral	cancer	M	right	0	first	10920
35	SAM.48	201237-HMN-019	11	BX	Crypt	Colon	Tumoral	cancer	M	right	4	first	40918
34	SAM.47	201237-HMN-018	11	BW	Mucosa	Colon	NonTumoral	cancer	M	right	0	first	28111
36	SAM.49	201237-HMN-019	11	BY	Mucosa	Colon	Tumoral	cancer	M	right	4	first	81140
37	SAM.50	201237-HMN-022	12	BZ	Crypt	Colon	NonTumoral	cancer	F	Rectum	0	first	29511
39	SAM.52	201237-HMN-023	12	CB	Crypt	Colon	Tumoral	cancer	F	Rectum	1	first	29473
38	SAM.51	201237-HMN-022	12	CA	Mucosa	Colon	NonTumoral	cancer	F	Rectum	0	first	60752
40	SAM.53	201237-HMN-023	12	CC	Mucosa	Colon	Tumoral	cancer	F	Rectum	1	first	19418
41	SAM.54	201237-HMN-025	13	CD	Crypt	Colon	Tumoral	cancer	M	left	4	first	41662
25	SAM.38	201237-HMN-024	13	BM	Mucosa	Colon	NonTumoral	cancer	M	left	0	first	71210
42	SAM.55	201237-HMN-025	13	CE	Mucosa	Colon	Tumoral	cancer	M	left	4	first	79895
47	SAM.60	201237-HMN-029	14	CJ	Crypt	Colon	NonTumoral	cancer	M	Rectum	0	first	7041
49	SAM.62	201237-HMN-030	14	CL	Crypt	Colon	Tumoral	cancer	M	Rectum	1	first	53902
48	SAM.61	201237-HMN-029	14	CK	Mucosa	Colon	NonTumoral	cancer	M	Rectum	0	first	39945
50	SAM.63	201237-HMN-030	14	CM	Mucosa	Colon	Tumoral	cancer	M	Rectum	1	first	56134
51	SAM.64	201237-HMN-031	15	CN	Crypt	Colon	NonTumoral	cancer	M	left	0	first	31774
53	SAM.66	201237-HMN-032	15	CP	Crypt	Colon	Tumoral	cancer	M	left	2	first	105401
52	SAM.65	201237-HMN-031	15	CO	Mucosa	Colon	NonTumoral	cancer	M	left	0	first	94430
54	SAM.67	201237-HMN-032	15	CQ	Mucosa	Colon	Tumoral	cancer	M	left	2	first	55100
55	SAM.68	201237-HMN-033	16	CR	Crypt	Colon	NonTumoral	cancer	F	right	0	first	10161
57	SAM.70	201237-HMN-034	16	CT	Crypt	Colon	Tumoral	cancer	F	right	1	first	4277
56	SAM.69	201237-HMN-033	16	CS	Mucosa	Colon	NonTumoral	cancer	F	right	0	first	28792
58	SAM.71	201237-HMN-034	16	CU	Mucosa	Colon	Tumoral	cancer	F	right	1	first	15026
67	SAM.88	201237-HMN-035	17	DE	Crypt	Colon	NonTumoral	cancer	M	left	0	second	2706
68	SAM.89	201237-HMN-035	17	DF	Mucosa	Colon	NonTumoral	cancer	M	left	0	second	2132
78	SAM.99	201237-HMN-036	17	DQ	Mucosa	Colon	Tumoral	cancer	M	left	0	second	2812
77	SAM.98	201237-HMN-036	17	DP	Tissue	Colon	Tumoral	cancer	M	left	0	second	1745
204	SAM.184	201237-HMN-171	18	IX	Crypt	Colon	NonTumoral	cancer	F	right	0	fourth	95626
206	SAM.185	201237-HMN-172	18	IZ	Crypt	Colon	Tumoral	cancer	F	right	3	fourth	69967
205	SAM.252	201237-HMN-171	18	IY	Mucosa	Colon	NonTumoral	cancer	F	right	0	third	42748
207	SAM.186	201237-HMN-172	18	JA	Mucosa	Colon	Tumoral	cancer	F	right	3	fourth	29159
79	SAM.100	201237-HMN-037	19	DR	Crypt	Colon	NonTumoral	cancer	M	right	0	second	8040
69	SAM.90	201237-HMN-038	19	DG	Crypt	Colon	Tumoral	cancer	M	right	2	second	4555
80	SAM.101	201237-HMN-037	19	DS	Mucosa	Colon	NonTumoral	cancer	M	right	0	second	4485
70	SAM.91	201237-HMN-038	19	DH	Mucosa	Colon	Tumoral	cancer	M	right	2	second	2618
90	SAM.111	201237-HMN-044	20	ED	Crypt	Colon	NonTumoral	cancer	F	right	0	second	1988
71	SAM.92	201237-HMN-045	20	DI	Crypt	Colon	Tumoral	cancer	F	right	2	second	4376
91	SAM.112	201237-HMN-044	20	EE	Mucosa	Colon	NonTumoral	cancer	F	right	0	second	1034
92	SAM.113	201237-HMN-046	21	EF	Crypt	Colon	NonTumoral	cancer	M	left	0	second	885
72	SAM.93	201237-HMN-048	22	DJ	Crypt	Colon	NonTumoral	cancer	F	left	0	second	3039
74	SAM.95	201237-HMN-049	22	DL	Crypt	Colon	Tumoral	cancer	F	left	3	second	3586
73	SAM.94	201237-HMN-048	22	DK	Mucosa	Colon	NonTumoral	cancer	F	left	0	second	3443
75	SAM.96	201237-HMN-049	22	DM	Mucosa	Colon	Tumoral	cancer	F	left	3	second	2743
93	SAM.114	201237-HMN-051	23	EG	Crypt	Colon	NonTumoral	cancer	F	left	0	second	379
76	SAM.97	201237-HMN-050	23	DO	Mucosa	Colon	NonTumoral	cancer	F	left	0	second	3167
94	SAM.115	201237-HMN-051	23	EH	Mucosa	Colon	Tumoral	cancer	F	left	1	second	761
97	SAM.118	201237-HMN-053	24	EK	Crypt	Colon	Tumoral	cancer	M	left	4	second	581
95	SAM.116	201237-HMN-052	24	EI	Crypt	Colon	Tumoral	cancer	M	left	1	second	802
96	SAM.117	201237-HMN-052	24	EJ	Mucosa	Colon	NonTumoral	cancer	M	left	0	second	2376
98	SAM.119	201237-HMN-053	24	EL	Mucosa	Colon	Tumoral	cancer	M	left	4	second	3367
99	SAM.120	201237-HMN-054	25	EM	Crypt	Colon	NonTumoral	cancer	M	right	0	second	1988
101	SAM.122	201237-HMN-055	25	EO	Crypt	Colon	Tumoral	cancer	M	right	2	second	2192
100	SAM.121	201237-HMN-054	25	EN	Mucosa	Colon	NonTumoral	cancer	M	right	0	second	4330
102	SAM.123	201237-HMN-055	25	EP	Mucosa	Colon	Tumoral	cancer	M	right	2	second	1560
151	SAM.236	201237-HMN-115	26	GT	Crypt	Colon	NonTumoral	cancer	M	left	0	third	7616
152	SAM.237	201237-HMN-116	26	GV	Crypt	Colon	Tumoral	cancer	M	left	2	third	51755
153	SAM.238	201237-HMN-116	26	GW	Mucosa	Colon	Tumoral	cancer	M	left	2	third	283653
154	SAM.239	201237-HMN-117	27	GX	Crypt	Colon	NonTumoral	cancer	M	left	0	third	17683
155	SAM.240	201237-HMN-117	27	GY	Mucosa	Colon	NonTumoral	cancer	M	left	0	third	1215
156	SAM.242	201237-HMN-118	27	HA	Mucosa	Colon	Tumoral	cancer	M	left	1	third	21452
103	SAM.124	201237-HMN-056	28	EQ	Crypt	Colon	NonTumoral	cancer	M	left	0	second	538
105	SAM.126	201237-HMN-057	28	ES	Crypt	Colon	Tumoral	cancer	M	left	0	second	3479
106	SAM.127	201237-HMN-057	28	ET	Crypt	Colon	Tumoral	cancer	M	left	0	second	5526
104	SAM.125	201237-HMN-056	28	ER	Mucosa	Colon	NonTumoral	cancer	M	left	0	second	1596
107	SAM.128	201237-HMN-058	29	EU	Crypt	Colon	NonTumoral	cancer	M	right	0	second	5415
109	SAM.130	201237-HMN-059	29	EW	Crypt	Colon	Tumoral	cancer	M	right	4	second	3353
108	SAM.129	201237-HMN-058	29	EV	Mucosa	Colon	NonTumoral	cancer	M	right	0	second	3309
110	SAM.131	201237-HMN-059	29	EX	Mucosa	Colon	Tumoral	cancer	M	right	4	second	4425
111	SAM.132	201237-HMN-060	30	EY	Crypt	Colon	Tumoral	cancer	M	left	2	second	1960
113	SAM.134	201237-HMN-061	30	FA	Crypt	Colon	Tumoral	cancer	M	left	2	second	1580
112	SAM.133	201237-HMN-060	30	EZ	Mucosa	Colon	Tumoral	cancer	M	left	2	second	3155
114	SAM.135	201237-HMN-061	30	FB	Mucosa	Colon	Tumoral	cancer	M	left	2	second	5506
117	SAM.139	201237-HMN-065	31	FG	Mucosa	Colon	Tumoral	cancer	F	right	3	second	3393
115	SAM.136	201237-HMN-064	31	FC	Tissue	Colon	NonTumoral	cancer	F	right	0	second	9045
116	SAM.137	201237-HMN-064	31	FD	Tissue	Colon	NonTumoral	cancer	F	right	0	second	2148
118	SAM.140	201237-HMN-066	32	FH	Crypt	Rectum	NonTumoral	cancer	M	Rectum	0	second	2049
120	SAM.142	201237-HMN-067	32	FJ	Crypt	Rectum	Tumoral	cancer	M	Rectum	3	second	3527
121	SAM.143	201237-HMN-067	32	FK	Crypt	Rectum	Tumoral	cancer	M	Rectum	3	second	1591
119	SAM.141	201237-HMN-066	32	FI	Mucosa	Rectum	NonTumoral	cancer	M	Rectum	0	second	2076
122	SAM.144	201237-HMN-068	33	FL	Crypt	Colon	NonTumoral	cancer	M	left	0	second	2463
123	SAM.145	201237-HMN-068	33	FM	Mucosa	Colon	NonTumoral	cancer	M	left	0	second	3654
165	SAM.150	201237-HMN-138	34	HJ	Crypt	Colon	NonTumoral	cancer	M	right	0	fourth	154817
167	SAM.152	201237-HMN-139	34	HL	Crypt	Colon	Tumoral	cancer	M	right	4	fourth	262411
166	SAM.151	201237-HMN-138	34	HK	Mucosa	Colon	NonTumoral	cancer	M	right	0	fourth	466690
168	SAM.153	201237-HMN-139	34	HM	Mucosa	Colon	Tumoral	cancer	M	right	4	fourth	60115
173	SAM.158	201237-HMN-148	35	HR	Crypt	Colon	NonTumoral	cancer	F	left	0	fourth	142557
175	SAM.160	201237-HMN-149	35	HT	Crypt	Colon	Tumoral	cancer	F	left	3	fourth	23144
174	SAM.159	201237-HMN-148	35	HS	Mucosa	Colon	NonTumoral	cancer	F	left	0	fourth	20875
176	SAM.247	201237-HMN-149	35	HU	Mucosa	Colon	Tumoral	cancer	F	left	3	third	28543
177	SAM.161	201237-HMN-150	36	HV	Crypt	Colon	NonTumoral	cancer	M	right	0	fourth	47620
179	SAM.163	201237-HMN-151	36	HX	Crypt	Colon	Tumoral	cancer	M	right	2	fourth	80273
178	SAM.162	201237-HMN-150	36	HW	Mucosa	Colon	NonTumoral	cancer	M	right	0	fourth	9029
180	SAM.248	201237-HMN-151	36	HY	Mucosa	Colon	Tumoral	cancer	M	right	2	third	19032
181	SAM.249	201237-HMN-152	37	HZ	Crypt	Colon	NonTumoral	cancer	M	left	0	third	33013
183	SAM.165	201237-HMN-153	37	IB	Crypt	Colon	Tumoral	cancer	M	left	3	fourth	104794
182	SAM.164	201237-HMN-152	37	IA	Mucosa	Colon	NonTumoral	cancer	M	left	0	fourth	26794
184	SAM.166	201237-HMN-153	37	IC	Mucosa	Colon	Tumoral	cancer	M	left	3	fourth	37289
185	SAM.167	201237-HMN-156	38	ID	Crypt	Colon	NonTumoral	cancer	M	left	0	fourth	194597
187	SAM.250	201237-HMN-157	38	IF	Crypt	Colon	Tumoral	cancer	M	left	3	third	56610
186	SAM.168	201237-HMN-156	38	IE	Mucosa	Colon	NonTumoral	cancer	M	left	0	fourth	271
188	SAM.251	201237-HMN-157	38	IG	Mucosa	Colon	Tumoral	cancer	M	left	3	third	13889
189	SAM.169	201237-HMN-158	39	IH	Crypt	Colon	NonTumoral	cancer	M	left	0	fourth	264904
191	SAM.171	201237-HMN-159	39	IJ	Crypt	Colon	Tumoral	cancer	M	left	2	fourth	52197
190	SAM.170	201237-HMN-158	39	II	Mucosa	Colon	NonTumoral	cancer	M	left	0	fourth	38203
192	SAM.172	201237-HMN-160	40	IL	Crypt	Colon	NonTumoral	cancer	M	right	0	fourth	37678
194	SAM.174	201237-HMN-161	40	IN	Crypt	Colon	Tumoral	cancer	M	right	3	fourth	73841
193	SAM.173	201237-HMN-160	40	IM	Mucosa	Colon	NonTumoral	cancer	M	right	0	fourth	30635
195	SAM.175	201237-HMN-161	40	IO	Mucosa	Colon	Tumoral	cancer	M	right	3	fourth	177425
196	SAM.176	201237-HMN-164	41	IP	Crypt	Colon	NonTumoral	cancer	M	left	0	fourth	199880
198	SAM.178	201237-HMN-165	41	IR	Crypt	Colon	Tumoral	cancer	M	left	3	fourth	23332
197	SAM.177	201237-HMN-164	41	IQ	Mucosa	Colon	NonTumoral	cancer	M	left	0	fourth	69438
199	SAM.179	201237-HMN-165	41	IS	Mucosa	Colon	Tumoral	cancer	M	left	3	fourth	128696
200	SAM.180	201237-HMN-169	42	IT	Crypt	Colon	NonTumoral	cancer	F	right	0	fourth	81754
202	SAM.182	201237-HMN-170	42	IV	Crypt	Colon	Tumoral	cancer	F	right	1	fourth	160555
201	SAM.181	201237-HMN-169	42	IU	Mucosa	Colon	NonTumoral	cancer	F	right	0	fourth	26544
203	SAM.183	201237-HMN-170	42	IW	Mucosa	Colon	Tumoral	cancer	F	right	1	fourth	164198
169	SAM.154	201237-HMN-146	43	HN	Crypt	Colon	NonTumoral	cancer	M	right	0	fourth	28683
171	SAM.156	201237-HMN-147	43	HP	Crypt	Colon	Tumoral	cancer	M	right	3	fourth	274328
170	SAM.155	201237-HMN-146	43	HO	Mucosa	Colon	NonTumoral	cancer	M	right	0	fourth	39696
172	SAM.157	201237-HMN-147	43	HQ	Mucosa	Colon	Tumoral	cancer	M	right	3	fourth	197102
208	SAM.187	201237-HMN-178	44	JB	Crypt	Colon	NonTumoral	cancer	M	right	0	fourth	239577
210	SAM.189	201237-HMN-179	44	JD	Crypt	Colon	Tumoral	cancer	M	right	0	fourth	124473
209	SAM.188	201237-HMN-178	44	JC	Mucosa	Colon	NonTumoral	cancer	M	right	0	fourth	132218
211	SAM.190	201237-HMN-179	44	JE	Mucosa	Colon	Tumoral	cancer	M	right	0	fourth	243402
138	SAM.223	201237-HMN-099	45	GD	Crypt	Colon	NonTumoral	cancer	F	right	0	third	67234
140	SAM.225	201237-HMN-100	45	GF	Crypt	Colon	Tumoral	cancer	F	right	0	third	203393
139	SAM.224	201237-HMN-099	45	GE	Mucosa	Colon	NonTumoral	cancer	F	right	0	third	138383
141	SAM.226	201237-HMN-103	46	GH	Crypt	Colon	NonTumoral	cancer	F	right	0	third	10083
142	SAM.227	201237-HMN-104	46	GJ	Crypt	Colon	Tumoral	cancer	F	right	4	third	80132
143	SAM.228	201237-HMN-104	46	GK	Mucosa	Colon	Tumoral	cancer	F	right	4	third	22916
144	SAM.229	201237-HMN-105	47	GL	Crypt	Colon	NonTumoral	cancer	M	right	0	third	12539
146	SAM.231	201237-HMN-106	47	GN	Crypt	Colon	Tumoral	cancer	M	right	3	third	52029
145	SAM.230	201237-HMN-105	47	GM	Mucosa	Colon	NonTumoral	cancer	M	right	0	third	3115
147	SAM.232	201237-HMN-106	47	GO	Mucosa	Colon	Tumoral	cancer	M	right	3	third	44635
148	SAM.233	201237-HMN-107	48	GP	Crypt	Colon	NonTumoral	cancer	M	left	0	third	29930
149	SAM.234	201237-HMN-108	48	GR	Crypt	Colon	Tumoral	cancer	M	left	2	third	906120
150	SAM.235	201237-HMN-108	48	GS	Mucosa	Colon	Tumoral	cancer	M	left	2	third	23732
157	SAM.243	201237-HMN-124	49	HB	Crypt	Colon	NonTumoral	cancer	M	right	0	third	13019
159	SAM.245	201237-HMN-125	49	HD	Crypt	Colon	Tumoral	cancer	M	right	2	third	52877
158	SAM.244	201237-HMN-124	49	HC	Mucosa	Colon	NonTumoral	cancer	M	right	0	third	3603
160	SAM.246	201237-HMN-125	49	HE	Mucosa	Colon	Tumoral	cancer	M	right	2	third	1103
161	SAM.146	201237-HMN-134	50	HF	Crypt	Colon	NonTumoral	cancer	M	left	0	fourth	57773
163	SAM.148	201237-HMN-135	50	HH	Crypt	Colon	Tumoral	cancer	M	left	4	fourth	118846
162	SAM.147	201237-HMN-134	50	HG	Mucosa	Colon	NonTumoral	cancer	M	left	0	fourth	42255
164	SAM.149	201237-HMN-135	50	HI	Mucosa	Colon	Tumoral	cancer	M	left	4	fourth	15483
126	SAM.211	201237-HMN-168	51	FP	Crypt	Colon	NonTumoral	cancer	F	right	0	third	15696
124	SAM.209	201237-HMN-070	51	FN	Crypt	Colon	Tumoral	cancer	F	right	4	third	17885
127	SAM.212	201237-HMN-168	51	FQ	Mucosa	Colon	NonTumoral	cancer	F	right	0	third	20837
125	SAM.210	201237-HMN-070	51	FO	Mucosa	Colon	Tumoral	cancer	F	right	4	third	23046
128	SAM.213	201237-HMN-071	52	FR	Crypt	Colon	NonTumoral	cancer	F	left	0	third	6671
130	SAM.215	201237-HMN-072	52	FT	Crypt	Colon	Tumoral	cancer	F	left	3	third	11983
129	SAM.214	201237-HMN-071	52	FS	Mucosa	Colon	NonTumoral	cancer	F	left	0	third	12796
131	SAM.216	201237-HMN-075	53	FV	Crypt	Colon	NonTumoral	cancer	F	right	0	third	6976
133	SAM.218	201237-HMN-076	53	FX	Crypt	Colon	Tumoral	cancer	F	right	2	third	68575
132	SAM.217	201237-HMN-075	53	FW	Mucosa	Colon	NonTumoral	cancer	F	right	0	third	3450
134	SAM.219	201237-HMN-091	54	FZ	Crypt	Colon	NonTumoral	cancer	M	left	0	third	17636
136	SAM.221	201237-HMN-092	54	GB	Crypt	Colon	Tumoral	cancer	M	left	4	third	39116
135	SAM.220	201237-HMN-091	54	GA	Mucosa	Colon	NonTumoral	cancer	M	left	0	third	17125
137	SAM.222	201237-HMN-092	54	GC	Mucosa	Colon	Tumoral	cancer	M	left	4	third	2586
5	SAM.17	201237-HMN-003	55	AQ	Crypt	Colon	NonTumoral	cancer	M	left	0	first	3828
7	SAM.19	201237-HMN-003	55	AS	Crypt	Colon	NonTumoral	cancer	M	left	0	first	35318
18	SAM.30	201237-HMN-006	55	BD	Crypt	Colon	Tumoral	cancer	M	left	2	first	10878
6	SAM.18	201237-HMN-003	55	AR	Mucosa	Colon	NonTumoral	cancer	M	left	0	first	5636
19	SAM.31	201237-HMN-006	55	BE	Mucosa	Colon	Tumoral	cancer	M	left	2	first	8262
12	SAM.24	201237-HMN-002	56	AX	Crypt	Colon	NonTumoral	cancer	M	left	0	first	3650
13	SAM.25	201237-HMN-002	56	AY	Mucosa	Colon	NonTumoral	cancer	M	left	0	first	1283
14	SAM.26	201237-HMN-004	57	AZ	Crypt	Colon	NonTumoral	cancer	F	right	0	first	60078
15	SAM.27	201237-HMN-004	57	BA	Mucosa	Colon	NonTumoral	cancer	F	right	0	first	71533
16	SAM.28	201237-HMN-005	58	BB	Crypt	Colon	NonTumoral	cancer	F	right	0	first	33408
17	SAM.29	201237-HMN-005	58	BC	Mucosa	Colon	NonTumoral	cancer	F	right	0	first	42045
212	SAM.191	201237-HMN-180	S_1	KC	Crypt	Colon	NonTumoral	healthy	F	left	0	fourth	96954
213	SAM.192	201237-HMN-180	S_1	KD	Mucosa	Colon	NonTumoral	healthy	F	left	0	fourth	13007
214	SAM.193	201237-HMN-181	S_2	KE	Crypt	Colon	NonTumoral	healthy	F	left	0	fourth	46566
215	SAM.194	201237-HMN-181	S_2	KF	Mucosa	Colon	NonTumoral	healthy	F	left	0	fourth	8516
216	SAM.195	201237-HMN-182	S_3	KG	Crypt	Colon	NonTumoral	healthy	F	left	0	fourth	5041
217	SAM.196	201237-HMN-182	S_3	KH	Mucosa	Colon	NonTumoral	healthy	F	left	0	fourth	4118
218	SAM.198	201237-HMN-183	S_4	KJ	Mucosa	Colon	NonTumoral	healthy	M	right	0	fourth	187460
219	SAM.199	201237-HMN-185	S_5	KK	Crypt	Colon	NonTumoral	healthy	F	left	0	fourth	44870
220	SAM.200	201237-HMN-185	S_5	KL	Mucosa	Colon	NonTumoral	healthy	F	left	0	fourth	250120
221	SAM.201	201237-HMN-189	S_6	KM	Crypt	Colon	NonTumoral	healthy	F	left	0	fourth	11259
222	SAM.202	201237-HMN-189	S_6	KN	Mucosa	Colon	NonTumoral	healthy	F	left	0	fourth	4210
223	SAM.203	201237-HMN-190	S_7	KO	Crypt	Colon	NonTumoral	healthy	F	right	0	fourth	68998
224	SAM.204	201237-HMN-190	S_7	KP	Mucosa	Colon	NonTumoral	healthy	F	right	0	fourth	3032
225	SAM.205	201237-HMN-193	S_8	KQ	Crypt	Colon	NonTumoral	healthy	M	left	0	fourth	2408
226	SAM.206	201237-HMN-193	S_8	KR	Mucosa	Colon	NonTumoral	healthy	M	left	0	fourth	5615
227	SAM.207	201237-HMN-194	S_9	KS	Crypt	Colon	NonTumoral	healthy	F	left	0	fourth	41590
228	SAM.208	201237-HMN-194	S_9	KT	Mucosa	Colon	NonTumoral	healthy	F	left	0	fourth	37842

## Sheet: Table S1A_Relative abundance
sample nb	43	26	45	44	27	46	3	1	4	2	8	10	9	11	20	22	21	23	59	24	60	61	63	62	64	32	65	66	81	83	85	82	84	88	86	87	89	28	30	29	31	33	35	34	36	37	39	38	40
#SampleID	SAM.56	SAM.39	SAM.58	SAM.57	SAM.40	SAM.59	SAM.15	SAM.13	SAM.16	SAM.14	SAM.20	SAM.22	SAM.21	SAM.23	SAM.32	SAM.34	SAM.33	SAM.35	SAM.73	SAM.36	SAM.74	SAM.76	SAM.80	SAM.78	SAM.82	SAM.45	SAM.84	SAM.86	SAM.102	SAM.104	SAM.106	SAM.103	SAM.105	SAM.109	SAM.107	SAM.108	SAM.110	SAM.41	SAM.43	SAM.42	SAM.44	SAM.46	SAM.48	SAM.47	SAM.49	SAM.50	SAM.52	SAM.51	SAM.53
ID HMN	201237-HMN-026	201237-HMN-027	201237-HMN-028	201237-HMN-026	201237-HMN-027	201237-HMN-028	201237-HMN-007	201237-HMN-001	201237-HMN-007	201237-HMN-001	201237-HMN-008	201237-HMN-009	201237-HMN-008	201237-HMN-009	201237-HMN-010	201237-HMN-011	201237-HMN-010	201237-HMN-012	201237-HMN-013	201237-HMN-012	201237-HMN-013	201237-HMN-014	201237-HMN-015	201237-HMN-014	201237-HMN-015	201237-HMN-016	201237-HMN-017	201237-HMN-017	201237-HMN-039	201237-HMN-040	201237-HMN-041	201237-HMN-039	201237-HMN-040	201237-HMN-043	201237-HMN-042	201237-HMN-042	201237-HMN-043	201237-HMN-020	201237-HMN-021	201237-HMN-020	201237-HMN-021	201237-HMN-018	201237-HMN-019	201237-HMN-018	201237-HMN-019	201237-HMN-022	201237-HMN-023	201237-HMN-022	201237-HMN-023
ID Patient	1	1	1	1	1	1	2	2	2	2	3	3	3	3	4	4	4	5	5	5	5	6	6	6	6	7	7	7	8	8	8	8	8	9	9	9	9	10	10	10	10	11	11	11	11	12	12	12	12
ID LCM	CF	BN	CH	CG	BO	CI	AO	AM	AP	AN	AT	AV	AU	AW	BF	BH	BG	BJ	CV	BK	CW	CX	DA	CZ	DB	BT	DC	DD	DT	DV	DX	DU	DW	EB	DZ	EA	EC	BP	BR	BQ	BS	BV	BX	BW	BY	BZ	CB	CA	CC
Tissu	Crypt	Crypt	Crypt	Mucosa	Mucosa	Mucosa	Crypt	Crypt	Mucosa	Mucosa	Crypt	Crypt	Mucosa	Mucosa	Crypt	Crypt	Mucosa	Crypt	Crypt	Mucosa	Mucosa	Crypt	Crypt	Mucosa	Mucosa	Crypt	Crypt	Mucosa	_	_	_	Crypt	Mucosa	_	Crypt	Mucosa	Mucosa	Crypt	Crypt	Mucosa	Mucosa	Crypt	Crypt	Mucosa	Mucosa	Crypt	Crypt	Mucosa	Mucosa
Organ	Colon	Colon	Colon	Colon	Colon	Colon	Colon	Colon	Colon	Colon	Colon	Colon	Colon	Colon	Colon	Colon	Colon	Colon	Colon	Colon	Colon	Rectum	Rectum	Rectum	Rectum	Colon	Colon	Colon	Colon	Colon	Colon	Colon	Colon	Colon	Colon	Colon	Colon	Colon	Colon	Colon	Colon	Colon	Colon	Colon	Colon	Colon	Colon	Colon	Colon
Tumoral/NonTumoral	NonTumoral	Tumoral	Tumoral	NonTumoral	Tumoral	Tumoral	NonTumoral	Tumoral	NonTumoral	Tumoral	NonTumoral	Tumoral	NonTumoral	Tumoral	NonTumoral	Tumoral	NonTumoral	NonTumoral	Tumoral	NonTumoral	Tumoral	NonTumoral	Tumoral	NonTumoral	Tumoral	NonTumoral	Tumoral	Tumoral	NonTumoral	Tumoral	Tumoral	NonTumoral	Tumoral	Tumoral	NonTumoral	NonTumoral	Tumoral	NonTumoral	Tumoral	NonTumoral	Tumoral	NonTumoral	Tumoral	NonTumoral	Tumoral	NonTumoral	Tumoral	NonTumoral	Tumoral
Healthy	cancer	cancer	cancer	cancer	cancer	cancer	cancer	cancer	cancer	cancer	cancer	cancer	cancer	cancer	cancer	cancer	cancer	cancer	cancer	cancer	cancer	cancer	cancer	cancer	cancer	cancer	cancer	cancer	cancer	cancer	cancer	cancer	cancer	cancer	cancer	cancer	cancer	cancer	cancer	cancer	cancer	cancer	cancer	cancer	cancer	cancer	cancer	cancer	cancer
Sex	F	F	F	F	F	F	F	F	F	F	F	F	F	F	M	M	M	F	F	F	F	M	M	M	M	F	F	F	M	M	M	M	M	M	M	M	M	M	M	M	M	M	M	M	M	F	F	F	F
Site	right	right	left	right	right	left	right	right	right	right	right	right	right	right	left	left	left	right	right	right	right	3	3	3	3	left	left	left	left	left	left	left	left	left	left	left	left	left	left	left	left	right	right	right	right	3	3	3	3
Stage	0	2	2	0	2	2	0	3	0	3	0	2	0	2	0	2	0	0	3	0	3	0	1	0	1	0	1	1	0	2	2	0	2	2	0	0	2	0	3	0	3	0	4	0	4	0	1	0	1
Actinobacteria;Actinobacteria;Actinomycetales;Actinomycetaceae;Actinomyces;Actinomyces_cardiffensis	0	0	0	0	0	0	0	0	0	0	0	0	0	0	0	0	0	0	0	0	0	0	0	0	0	0	0	0	0	0	0.04329	0	0	0	0	0	0	0	0	0	0	0	0	0	0	0	0	0	0
Actinobacteria;Actinobacteria;Actinomycetales;Actinomycetaceae;Actinomyces;Actinomyces_georgiae	0	0	0	0	0	0.0130678	0	0	0	0	0	0	0	0	0	0	0	0	0	0	0	0	0	0	0	0	0	0	0	0	0	0	0	0	0	0	0	0	0	0	0	0	0	0	0	0	0	0	0
Actinobacteria;Actinobacteria;Actinomycetales;Actinomycetaceae;Actinomyces;Actinomyces_graevenitzii	0	0	0	0	0	0	0	0	0	0	0	0	0	0	0	0	0	0	0	0	0	0	0	0	0	0	0	0	0	0	0	0	0	0	0	0	0	0	0	0	0	0	0	0	0	0	0	0	0
Actinobacteria;Actinobacteria;Actinomycetales;Actinomycetaceae;Actinomyces;Actinomyces_grossensis	0.0162242	0.000862716	0	0.0382263	0.00453398	0.0147013	0	0	0	0	0	0	0.0251674	0	0	0	0.0358908	0	0	0	0	0	0	0	0	0.0611304	0	0	0	0	0	0	0	0	0	0	0	0	0	0	0	0	0	0	0	0	0	0	0
Actinobacteria;Actinobacteria;Actinomycetales;Actinomycetaceae;Actinomyces;Actinomyces_naeslundii	0	0	0	0	0	0	0	0	0	0	0	0	0	0	0	0	0	0	0	0	0	0	0	0	0	0	0	0	0	0	0	0	0	0	0	0	0	0	0	0	0	0	0	0	0	0	0	0	0
Actinobacteria;Actinobacteria;Actinomycetales;Actinomycetaceae;Actinomyces;Actinomyces_odontolyticus	0	0	0	0	0.00151133	0.00653392	0	0	0	0	0	0	0.0100669	0	0	0	0	0	0	0	0	0	0	0	0	0.00940468	0	0	0	0	0	0	0	0	0	0	0	0	0	0	0	0	0	0	0	0	0	0	0
Actinobacteria;Actinobacteria;Actinomycetales;Actinomycetaceae;Actinomyces;Actinomyces_oris	0	0	0	0	0.0377832	0	0	0	0.145063	0	0	0	0.0151004	0	0	0	0	0	0.085034	0	0	0	0	0	0	0.00940468	0	0	0	0	0	0	0	0	0	0	0	0	0	0	0	0	0	0	0	0	0	0	0
Actinobacteria;Actinobacteria;Actinomycetales;Actinomycetaceae;Actinomyces;Actinomyces_radingae	0	0	0	0	0	0	0	0	0	0	0	0	0	0	0	0	0	0	0	0	0	0	0	0	0	0	0	0	0	0	0	0	0	0	0	0	0	0	0	0	0	0	0	0	0	0	0	0	0
Actinobacteria;Actinobacteria;Actinomycetales;Actinomycetaceae;Actinomyces;Actinomyces_turicensis	0	0	0	0	0.00151133	0	0	0	0	0	0	0	0	0	0	0	0	0	0	0	0	0	0	0	0	0	0	0.234192	0	0	0	0	0	0	0	0	0	0	0	0	0	0	0	0	0	0	0	0.100634	0.130093
Actinobacteria;Actinobacteria;Actinomycetales;Actinomycetaceae;Actinomyces;Actinomyces_urogenitalis	0	0	0	0	0	0	0	0	0	0	0	0	0	0	0	0	0	0	0.085034	0	0	0	0	0	0	0	0	0	0	0	0	0	0	0	0	0	0	0	0	0	0	0	0	0	0	0	0	0	0
Actinobacteria;Actinobacteria;Actinomycetales;Actinomycetaceae;Actinomyces;Actinomyces_viscosus	0	0	0	0	0	0	0	0	0	0	0	0	0	0	0	0	0	0	0	0	0	0	0	0	0	0	0	0	0	0	0	0	0	0	0	0	0	0	0	0	0	0	0	0	0	0	0	0	0
Actinobacteria;Actinobacteria;Actinomycetales;Actinomycetaceae;Actinomyces;Other	0	0	0	0	0	0	0	0	0	0	0	0	0	0	0	0	0	0	0.127551	0	0	0	0	0	0	0	0.0276014	0	0	0	0	0	0	0.3517	0	0	0	0	0	0	0	0	0	0	0	0	0	0	0
Actinobacteria;Actinobacteria;Actinomycetales;Actinomycetaceae;Mobiluncus;Mobiluncus_curtisii	0	0	0	0	0	0	0	0	0	0	0	0	0	0	0	0	0	0	0	0	0	0	0	0	0	0	0	0	0	0	0	0	0	0	0	0	0	0	0	0	0	0	0	0	0	0	0	0	0
Actinobacteria;Actinobacteria;Actinomycetales;Actinomycetaceae;Other;Other	0	0	0	0	0	0	0	0	0	0	0	0	0	0	0	0	0	0	0	0	0	0	0	0	0	0	0	0	0	0	0	0	0	0	0	0	0	0	0	0	0	0	0	0	0	0	0	0	0
Actinobacteria;Actinobacteria;Actinomycetales;Actinomycetaceae;Trueperella;Other	0	0	0	0	0	0	0	0	0	0	0	0	0	0	0	0	0	0	0	0	0	0	0	0	0	0	0	0	0	0	0	0	0	0	0	0	0	0	0	0	0	0	0	0	0	0	0	0	0
Actinobacteria;Actinobacteria;Actinomycetales;Actinomycetaceae;Trueperella;Trueperella_bernardiae	0	0	0	0	0	0	0	0	0	0	0	0	0	0	0	0	0	0	0	0	0	0	0	0	0	0	0	0	0	0	0	0	0	0	0	0	0	0	0	0	0	0	0	0	0	0	0	0	0
Actinobacteria;Actinobacteria;Actinomycetales;Actinomycetaceae;Varibaculum;Varibaculum_cambriense	0	0	0	0	0	0	0	0	0	0	0	0	0	0	0	0	0	0	0	0	0	0	0	0	0	0	0.16059	0	0	0	0	0	0	0	0	0	0	0	0	0	0	0	0	0	0	0	0	0.0322029	0
Actinobacteria;Actinobacteria;Actinomycetales;Bogoriellaceae;Georgenia;Georgenia_muralis	0	0	0	0	0	0	0	0	0	0	0	0	0	0	0	0	0	0	0	0	0	0.00204198	0	0	0	0	0	0	0	0	0	0	0	0	0	0	0	0	0	0	0	0	0	0.175227	0	0	0	0	0
Actinobacteria;Actinobacteria;Actinomycetales;Brevibacteriaceae;Brevibacterium;Brevibacterium_casei	0.00304204	0	0	0	0	0	0	0	0	0	0	0	0	0	0	0	0	0	0	0	0	0	0	0	0	0.00235117	0	0	0	0	0	0	0	0	0	0	0	0	0	0	0	0	0	0	0	0	0	0	0.00591331
Actinobacteria;Actinobacteria;Actinomycetales;Brevibacteriaceae;Brevibacterium;Brevibacterium_iodinum	0.00101401	0	0	0	0	0	0	0	0	0	0	0	0	0	0	0	0	0	0	0	0	0	0.00357058	0	0	0	0	0	0	0	0	0	0	0	0	0	0	0	0	0	0	0	0	0	0	0	0	0	0
Actinobacteria;Actinobacteria;Actinomycetales;Brevibacteriaceae;Brevibacterium;Brevibacterium_linens	9.45162	0.000862716	0.00984834	0.0764526	0.00151133	0.00163348	0	0	0	0	0	0	0.140937	0	0	0	0.00828249	0.174738	0	0.155521	0	0	0.119019	0	0	0.213957	0.0501844	0	1.43757	0	0	0	0	0	0	0	0	0	0	0	0	0	0.103273	0	0.0929137	0	0	0.0221395	0.159659
Actinobacteria;Actinobacteria;Actinomycetales;Brevibacteriaceae;Brevibacterium;Brevibacterium_massiliense	0	0	0	0	0	0	0	0	0	0	0	0	0	0	0	0	0	0	0	0	0	0	0.0845037	0.00166304	0	0	0	0	0	0	0	0	0	0	0	0	0	0	0	0	0	0	0	0	0	0	0	0	0
Actinobacteria;Actinobacteria;Actinomycetales;Brevibacteriaceae;Brevibacterium;Brevibacterium_pityocampae	0	0	0	0	0	0	0	0	0	0	0	0	0.281874	0	0	0	0	0	0	0.103681	0	0	0	0	0	0	0	0	0.904539	0	0	0	0	0	0	0	0	0	0	0	0	0	0.134568	0	0	0	0	0.0301902	0
Actinobacteria;Actinobacteria;Actinomycetales;Brevibacteriaceae;Brevibacterium;Brevibacterium_senegalense	0	0	0	0	0	0	0	0	0	0	0	0	0	0	0	0	0	0	0	0	0	0	0	0	0	0	0	0	0	0	0	0	0	0	0	0	0	0	0	0	0	0	0	0	0	0	0	0	0
Actinobacteria;Actinobacteria;Actinomycetales;Brevibacteriaceae;Brevibacterium;Other	0.0070981	0	0	0	0	0	0	0	0	0	0	0	0	0	0	0	0	0	0	0	0	0	0.00238039	0.00166304	0	0.00235117	0	0	0	0	0	0	0	0	0	0	0	0	0	0	0	0	0	0	0	0	0	0	0
Actinobacteria;Actinobacteria;Actinomycetales;Cellulomonadaceae;Cellulomonas;Cellulomonas_parahominis	0	0	0	0	0	0	0	0	0	0	0	0	0	0	0	0	0	0	0	0	0	0	0	0	0	0	0	0	0	0	0	0	0	0	0	0	0	0	0	0	0	0	0	0	0	0	0	0	0
Actinobacteria;Actinobacteria;Actinomycetales;Cellulomonadaceae;Cellulomonas;Other	0	0	0	0	0	0.00163348	0	0	0	0	0	0	0	0	0	0	0	0	0	0	0	0	0	0	0	0	0	0	0	0	0	0	0	0	0	0	0	0	0	0	0	0	0	0	0	0	0	0	0
Actinobacteria;Actinobacteria;Actinomycetales;Corynebacteriaceae;Corynebacterium;Corynebacterium_afermentans	0	0	0	0	0	0	0	0	0	0	0	0	0	0	0	0	0	0	0	0	0	0	0	0	0	0	0.00250922	0	0	0	0	0	0	0	0	0	0	0	0	0	0	0	0	0	0.00130864	0.01831	0	0	0
Actinobacteria;Actinobacteria;Actinomycetales;Corynebacteriaceae;Corynebacterium;Corynebacterium_ammoniagenes	0	0	0	0	0	0	0	0	0	0	0	0	0	0	0	0.158479	0	0.0249626	0	0	0	0	0	0.00166304	0	0	0	0	0	0	0	0	0	0	0	0	0	0	0	0	0	0	0	0	0.628149	0	0	0	0
Actinobacteria;Actinobacteria;Actinomycetales;Corynebacteriaceae;Corynebacterium;Corynebacterium_amycolatum	0	0	0	0	0	0	0	0	0	0	0	0	0	0	0	0	0	0	0	0	0	0	0	0	0	0	0	0	0	0	0	0	0	0	0	0	0.607903	0	0	0	0	0	0	0	0	0	0	0	0
Actinobacteria;Actinobacteria;Actinomycetales;Corynebacteriaceae;Corynebacterium;Corynebacterium_appendicis	0.0354905	0	0	1.49083	0	0	0	0	0.0155424	0	0	0	0	0	0	0	0	0	0	0.155521	0	0.0183778	0	0	0	0.082291	0	0	0.371507	0	0	0.0181884	0	0	0	0	0	0	0	0	0.00147761	0	0	0	0	0	0	0	0
Actinobacteria;Actinobacteria;Actinomycetales;Corynebacteriaceae;Corynebacterium;Corynebacterium_aurimucosum	0	0	0	0	0	0	0	0	0	0	0	0	0	0	0	0	0	0	0	0	0	0	0	0	0	0.0352676	0.00250922	0	0	0	0	0	0	0	0	0	0.486322	0	0	0	0	0.109689	0.12205	0	0.00261729	0.03662	0.461205	0	0
Actinobacteria;Actinobacteria;Actinomycetales;Corynebacteriaceae;Corynebacterium;Corynebacterium_coyleae	0	0	0	0	0	0	0	0	0	0	0	0	0	0	0	0	0	0	0	0	0	0	0.00238039	0	0	0	0	0	0	0	0	0	0	0	0	0	0	0	0	0	0	0	0	0	0	0	0.00542594	0	0
Actinobacteria;Actinobacteria;Actinomycetales;Corynebacteriaceae;Corynebacterium;Corynebacterium_durum	0	0	0	0	0.00151133	0	0	0	0	0	0	0	0	0	0	0	0	0	0	0.155521	0	0	0	0	0	0	0	0	0	0	0	0	0	0	0	0	0	0	0	0	0	0	0	0	0	0	0	0	0
Actinobacteria;Actinobacteria;Actinomycetales;Corynebacteriaceae;Corynebacterium;Corynebacterium_glaucum	0.0314344	0	0	0	0	0	0	0	0	0	0	0	0	0	0	0	0	0	0	0	0	0	0	0	0	0	0.0301107	0	0	0	0	0	0	0	0	0	0	0	0	0	0	0	0	0	0	0	1.30222	0	0
Actinobacteria;Actinobacteria;Actinomycetales;Corynebacteriaceae;Corynebacterium;Corynebacterium_glucuronolyticum	0	0	0	0	0	0	0	0	0	0	0	0	0	0	0	0	0	0	0	0	0	0	0	0	0	0	0	0	0	0	0	0	0	0	0	0	0	0	0	0	0	0	0	0	0	0	0	0	0
Actinobacteria;Actinobacteria;Actinomycetales;Corynebacteriaceae;Corynebacterium;Corynebacterium_kroppenstedtii	0	0	0	0	0	0	0	0	0.0414465	0	0	0	0	0	0	0	0	0	0	0	0	0	0	0	0	0	0	0	0	0	0	0	0	0	0	0	0	0	0	0	0	0	0	0	0	0.119015	0	0	0
Actinobacteria;Actinobacteria;Actinomycetales;Corynebacteriaceae;Corynebacterium;Corynebacterium_minutissimum	0	0.000862716	0	0	0	0	0	0	0	0	0	0	0	0	0	0	0	0	0	0	0	0	0	0	0	0.0305652	0	0	0	0	0	0	0	0	0	0	0.0607903	0	0	0.0017261	0	0	0.006259	0	0.00130864	0.027465	0.103093	0	0
Actinobacteria;Actinobacteria;Actinomycetales;Corynebacteriaceae;Corynebacterium;Corynebacterium_mucifaciens	0	0.0388222	0.029545	0.0382263	0.00906796	0.0277692	0	0	0	0.0181752	0	0	0	0.093889	0	0	0	0	0.170068	0	0	0.0163359	0.341585	0.424074	0	0.463181	0.336236	0	0.613794	1.08364	0.38961	0	0	0	0	0	0	0.281321	0	0	0.00886564	0.0731261	0.460036	0.147969	0.0667408	2.26128	1.28052	0.0543424	0
Actinobacteria;Actinobacteria;Actinomycetales;Corynebacteriaceae;Corynebacterium;Corynebacterium_propinquum	0	0	0	0	0	0	0	0	0	0	0	0	0	0	0	0	0	0	0	0	0	0	0	0	0	0	0	0	0	0	0	0	0	0	0	0	0	0	0	0	0	0	0	0	0	0	0	0	0
Actinobacteria;Actinobacteria;Actinomycetales;Corynebacteriaceae;Corynebacterium;Corynebacterium_sanguinis	0.0152102	0	0	1.10856	0	0	0	0	0.0155424	0	0	0.00800576	0	0	0	0	0	0	0	0	0	0.0204198	0.277315	0	0	0.0752375	0	0	0.452269	0	0	0.127319	0	0	0	0	0	0	0	0	0.00221641	0	0	0	0	0	0	0	0
Actinobacteria;Actinobacteria;Actinomycetales;Corynebacteriaceae;Corynebacterium;Corynebacterium_simulans	0	0	0	0	0	0	0	0	0	0	0	0	0	0	0	0	0	0	0	0	0	0	0	0	0	0	0	0	0	0	0	0	0	0	0	0	0	0	0	0	0	0	0	0	0	0	0	0	0
Actinobacteria;Actinobacteria;Actinomycetales;Corynebacteriaceae;Corynebacterium;Corynebacterium_sundsvallense	0	0	0	0	0	0	0	0	0	0	0	0	0	0	0	0	0	0	0	0	0	0	0	0	0	0	0	0	0	0	0	0	0	0	0	0	0	0	0	0	0	0	0	0	0	0	0.0271297	0	0
Actinobacteria;Actinobacteria;Actinomycetales;Corynebacteriaceae;Corynebacterium;Corynebacterium_tuberculostearicum	0	0.0103526	0.192043	0.0382263	0	0.106176	0.32041	0	0.0621697	0	0.38419	0	0	0	0	0	0	0	0	0.103681	0.128425	0.126603	0.322542	0.00166304	0.219962	0.0517258	0.00250922	0	0	1.69319	0	0	0.774069	0	0	0	1.09422	0.85675	0.0208865	0.0017261	0	0.121877	0.801152	0	0.418766	0.933809	1.02008	0	0.12418
Actinobacteria;Actinobacteria;Actinomycetales;Corynebacteriaceae;Corynebacterium;Corynebacterium_ulcerans	0	0.00345086	0	0.152905	0	0.200918	0	0	0	0	0.257881	0.00400288	0	0	0	0	0	0	0.42517	0	0	0	0	0.00166304	0	0.0117559	0	0	0	0	0.21645	0	0	0.820633	0.172414	1.89655	0	0	0	0	0	0	0.178381	0	0	0.03662	0.54802	0.0422663	0
Actinobacteria;Actinobacteria;Actinomycetales;Corynebacteriaceae;Corynebacterium;OTU135|NN=Corynebacterium_ulcerans_KF564645|D=93.7	0	0	0	0	0	0	0	0	0	0	0	0	0	0	0	0	0	0	0	0	0	0	0	0	0	0	0	0	0	0	0	0	0	0.937866	0	0	0	0.185416	0	0	0	0	0.0594605	0	0	0	0	0	0
Actinobacteria;Actinobacteria;Actinomycetales;Corynebacteriaceae;Corynebacterium;OTU876|NN=Corynebacterium_ulcerans_KF564645|D=93.2	0.0304204	0	0.029545	0.114679	0	0.0261357	0.160205	0	0	0	0	0	0.0352343	0	0.169205	0	0	0	0	0	0	0	0.0214235	0	0.0916506	0	0	0	0	0.711141	0	0.309203	0	0	0	1.55172	0.182371	0.0575429	0	0	0	0.0487508	0.025036	0	0	0.0045775	0	0	0.094613
Actinobacteria;Actinobacteria;Actinomycetales;Corynebacteriaceae;Corynebacterium;OTU998|NN=Corynebacterium_appendicis_AJ314919|D=92.5	0	0.0353714	0	0	0	0	0	0	0.274583	0	0.299984	0	0	0	0	0	0	0.0748877	0	0	0	0	0.0630802	0	0	0	0	0	0.19383	0.169319	0	0.709349	0	0.937866	0	0	0.607903	0.268534	0	0.107018	0.00147761	0	0.137698	0	0.0575803	0.0228875	0.00542594	0.00402536	0
Actinobacteria;Actinobacteria;Actinomycetales;Corynebacteriaceae;Corynebacterium;Other	0	0.00172543	0.0147725	0.114679	0	0.084941	0	0	0	0	0	0	0	0	0	0.0432214	0	0.174738	0.42517	0.362882	0	0.00408397	0.00714116	0.00332607	0	0.068184	0.00501844	0	0.0161525	0.0338639	0	0	0	0.586166	0	0	0.121581	0.217384	0	0.0414265	0.00369402	0	0.012518	0.229742	0.230321	0.01831	0.108519	0.191205	0
Actinobacteria;Actinobacteria;Actinomycetales;Dermabacteraceae;Brachybacterium;Brachybacterium_paraconglomeratum	0	0	0	0	0	0	0	0	0	0	0	0	0	0	0	0	0	0	0	0	0	0	0	0	0	0	0	0	0	0	0	0	0	0	0	0	0	0	0	0	0	0	0	0	0	0	0	0	0
Actinobacteria;Actinobacteria;Actinomycetales;Dermabacteraceae;Brachybacterium;OTU446|NN=Brachybacterium_paraconglomeratum_EU660345|D=96.1	0	0	0	0	0	0	0	0	0	0	0	0	0	0	0	0	0	0	0	0.155521	0	0	0	0	0	0.00235117	0.00501844	0	0	0	0	0	0	0.117233	0	0	0	0	0	0	0	0	0	0	0.040568	0.0045775	0	0.0402536	0
Actinobacteria;Actinobacteria;Actinomycetales;Dermabacteraceae;Brachybacterium;Other	0.0344765	0	0	0	0	0	0	0	0	0	0	0	0	0	0	0	0	0	0	0	0	0	0	0	0	0.0282141	0	0	0	0	0	0	0	0	0	0	0	0	0	0	0	0	0	0	0.00261729	0	0	0.00201268	0.0118266
Actinobacteria;Actinobacteria;Actinomycetales;Dermabacteraceae;Dermabacter;Dermabacter_hominis	0	0	0	0	0	0	0	0	0	0	0	0	0	0	0	0	0	0	0	0.155521	0	0	0	0	0	0.014107	0.00250922	0	0	0	0	0	0	0	0	0	0	0	0	0	0	0	0	0	0.0143951	0	0	0.0201268	0.0413932
Actinobacteria;Actinobacteria;Actinomycetales;Dermacoccaceae;Dermacoccus;Dermacoccus_nishinomiyaensis	0	0	0	0	0	0.00653392	0	0	0	0	0	0	0	0	0	0	0	0	0	0	0.0428082	0	0.167817	0.191249	0	0	0	0	0	0	0	0	0	0	0	0	0	0	0	0	0	0	0	0	0.0444939	0	0	0	0
Actinobacteria;Actinobacteria;Actinomycetales;Dermacoccaceae;Kytococcus;Kytococcus_schroeteri	0	0	0	0	0	0	0	0	0	0	0	0	0	0	0	0	0	0	0	0	0	0	0	0	0	0	0	0	0	0	0	0	0	0	0	0	0	0	0	0	0	0	0	0	0	0	0	0	0
Actinobacteria;Actinobacteria;Actinomycetales;Dermacoccaceae;Kytococcus;Kytococcus_sedentarius	0	0	0	0	0	0	0	0	0	0	0	0	0	0	0	0	0	0	0	0	0	0	0	0	0	0	0	0	0	0	0	0	0	0	0	0	0	0.489115	0	0	0	0	0	0	0	0	0	0.00201268	0
Actinobacteria;Actinobacteria;Actinomycetales;Dermacoccaceae;Kytococcus;Other	0	0	0	0	0	0	0	0	0	0	0	0	0	0	0	0	0	0	0	0	0	0	0	0	0	0	0	0	0	0	0	0	0	0	0	0	0	0	0	0	0	0	0	0	0	0	0	0	0
Actinobacteria;Actinobacteria;Actinomycetales;Dermacoccaceae;Other;Other	0	0	0	0	0	0	0	0	0	0	0	0	0	0	0	0	0	0	0	0	0	0	0	0	0	0	0	0	0	0	0	0	0	0	0	0	0	0	0	0	0	0	0	0	0	0	0	0	0
Actinobacteria;Actinobacteria;Actinomycetales;Dietziaceae;Dietzia;Dietzia_cinnamea	0	0	0	0	0	0	0	0	0	0	0	0	0	0	0	0	0	0	0	0	0	0	0	0	0	0.597197	0	0	0	0.745005	0	0.127319	0	0.3517	0	0	0.0607903	0.405997	0	0	0.00812684	0	0.050072	0	0	0	0	0	0.141919
Actinobacteria;Actinobacteria;Actinomycetales;Dietziaceae;Dietzia;Dietzia_maris	0	0	0	0	0	0	0	0	0	0	0	0	0	0	0	0	0	0	0	0	0	0	0	0	0	0	0	0	0	0	0	0	0	0	0	0	0	0	0	0	0	0	0	0	0	0	0	0	0
Actinobacteria;Actinobacteria;Actinomycetales;Dietziaceae;Dietzia;Dietzia_natronolimnaea	0	0	0	0	0	0	0	0	0	0	0	0	0	0	0	0	0	0	0	0	0	0	0	0	0	0	0	0	0	0	0	0	0	0	0	0	0	0.383619	0	0	0	0	0	0	0	0	0	0	0
Actinobacteria;Actinobacteria;Actinomycetales;Dietziaceae;Dietzia;Other	0	0	0	0	0	0	0	0	0	0	0	0	0	0	0	0	0	0	0	0	0	0	0	0	0	0	0	0	0	0	0	0	0	0	0	0	0	0	0	0	0	0	0	0	0	0	0	0	0
Actinobacteria;Actinobacteria;Actinomycetales;Geodermatophilaceae;Blastococcus;Blastococcus_massiliensis	0	0	0	0.229358	0	0.0212352	0	0	0	0	0	0	0	0	0.115367	0	0	0	0	0.466563	0	0	0	0	0	0	0	0	0.533032	0.0338639	0	0.381957	0	0.117233	0	0	0.0607903	0.0255746	0	0.160527	0	0.182815	0	0	0.00130864	0.0045775	0	0	0
Actinobacteria;Actinobacteria;Actinomycetales;Gordoniaceae;Gordonia;Gordonia_rubripertincta	0	0	0	0	0	0	0	0	0	0	0	0	0	0	0	0	0	0	0	0.0518403	0	0	0	0	0	0	0	0	0	0	0	0	0	0	0	0	0	0	0	0	0	0	0	0	0	0	0.0162778	0	0
Actinobacteria;Actinobacteria;Actinomycetales;Gordoniaceae;Gordonia;Gordonia_terrae	0.0537427	0	0	0	0	0	0	0	0.082893	0	0.563128	0	0	0	0	0	0	0	0	0.0518403	0	0	0	0	0	0	0	0	0	0	0	0	0	0	0	0	0	0	0	0	0	0	0	0	0	0	0.0162778	0	0.00591331
Actinobacteria;Actinobacteria;Actinomycetales;Gordoniaceae;Gordonia;Other	0	0	0	0	0	0	0	0	0	0	0	0	0	0	0	0	0	0	0	0	0	0	0	0	0	0	0	0	0	0	0	0	0	0	0	0	0	0	0	0	0	0	0	0	0	0	0	0	0
Actinobacteria;Actinobacteria;Actinomycetales;Intrasporangiaceae;Janibacter;Janibacter_limosus	0.00101401	0	0.0787867	0	0	0	0	0	0.0310849	0	0	0	0	0	0	0	0	0	0.510204	0.103681	0	0	0.0940252	0	0.476583	0	0	0.234192	0	0	0.38961	0	0	0	0	0	0	0.290911	0	0	0.00886564	0	0	0	0	0	0.499186	0	0.100526
Actinobacteria;Actinobacteria;Actinomycetales;Intrasporangiaceae;Janibacter;OTU1744|NN=Janibacter_limosus_KC178600|D=96.5	0	0	0	0	0	0	0	0	0	0	0	0	0	0	0	0	0	0	0	0	0	0	0	0	0	0	0	0	0	0	0	0	0	0	0	0	0	0	0	0	0	0	0	0	0	0	0	0	0
Actinobacteria;Actinobacteria;Actinomycetales;Intrasporangiaceae;Janibacter;Other	0	0	0	0	0	0	0	0	0	0	0	0	0	0	0	0	0	0	0	0	0	0	0	0	0	0	0	0	0	0	0	0	0	0	0	0	0	0	0	0	0	0	0	0	0	0	0	0	0
Actinobacteria;Actinobacteria;Actinomycetales;Microbacteriaceae;Agrococcus;Agrococcus_jejuensis	0	0	0	0	0	0	0	0	0	0	0	0	0	0	0	0	0	0	0	0	0	0	0	0	0	0	0	0	0	0	0	0	0	0	0	0	0	0	0	0	0	0	0	0	0	0	0	0	0
Actinobacteria;Actinobacteria;Actinomycetales;Microbacteriaceae;Agrococcus;Other	0	0	0	0	0	0	0.032041	0	0	0	0	0	0	0	0	0	0	0	0	0	0	0	0	0	0	0	0	0	0	0	0	0	0	0	0	0	0	0	0	0	0	0	0	0	0	0	0	0	0
Actinobacteria;Actinobacteria;Actinomycetales;Microbacteriaceae;Curtobacterium;Curtobacterium_flaccumfaciens	0	0	0.201891	0	0	0.0245022	0	0	0	0	0	0	0	0	0	0	0	0	0	1.55521	0	0	0	0	0	0.0235117	0	0	0	0	0	0	0	0	0	0	0	0	0	0	0.000738803	0	0	0	0	0	0	0	0
Actinobacteria;Actinobacteria;Actinomycetales;Microbacteriaceae;Leucobacter;OTU1670|NN=Curtobacterium_flaccumfaciens_AJ310414|D=93.4	0	0	0	0	0	0	0	0	0	0	0	0	0	0	0	0	0	0	0	0	0	0	0	0	0	0	0	0	0	0	0	0	0	0	0	0	0	0	0	0	0	0	0	0	0	0	0	0	0
Actinobacteria;Actinobacteria;Actinomycetales;Microbacteriaceae;Microbacterium;Microbacterium_aurum	0	0	0	0	0	0	0	0	0	0	0	0	0	0	0	0	0	0	0	0	0	0	0	0	0	0.0399699	0	0	0.0161525	0	0	0	0	0	0	0	0	0	0	0	0	0	0.006259	0	0	0	0	0	0
Actinobacteria;Actinobacteria;Actinomycetales;Microbacteriaceae;Microbacterium;Microbacterium_chocolatum	0	0.000862716	0	0	0	0	0	0	0	0	0.00526288	0	0.00503347	0	0	0	0	0	0	0	0.0428082	0.00612595	0	0.00498911	0	0	0	0	0	0	0	0	0	0	0	0	0	0.00959049	0	0	0	0	0	0.00389393	0	0	0	0	0
Actinobacteria;Actinobacteria;Actinomycetales;Microbacteriaceae;Microbacterium;Microbacterium_foliorum	0	0	0	0	0	0	0	0	0	0	0	0	0	0	0	0	0	0	0	0	0	0	0	0	0	0	0	0	0	0	0	0	0	0	0	0	0	0	0	0	0	0	0	0	0	0	0	0	0
Actinobacteria;Actinobacteria;Actinomycetales;Microbacteriaceae;Microbacterium;Microbacterium_gubbeenense	0	0	0	0	0	0	0	0	0	0	0	0	0	0	0	0	0	0	0	0	0	0.00204198	0	0	0.0183301	0	0	0	0	0	0	0	0	0	0	0	0	0	0	0	0	0	0	0	0.938297	0	0	0	0
Actinobacteria;Actinobacteria;Actinomycetales;Microbacteriaceae;Microbacterium;Microbacterium_lacticum	0	0	0	0	0	0	0	0	0	0	0	0	0	0	0	0	0	0	0	0	0	0	0	0	0	0	0	0	0	0	0	0	0	0	0	0	0	0	0	0	0	0	0	0	0	0	0	0	0
Actinobacteria;Actinobacteria;Actinomycetales;Microbacteriaceae;Microbacterium;Microbacterium_luteolum	0	0	0	0	0	0	0	0	0	0	0	0	0.0151004	0	0	0	0	0	0	0	0	0	0	0.00166304	0	0	0	0	0	0	0.17316	0	0	0	0	0	0	0.00319683	0	0	0	0	0	0	0	0	0	0	0
Actinobacteria;Actinobacteria;Actinomycetales;Microbacteriaceae;Microbacterium;Microbacterium_oleivorans	0	0.000862716	0	0.0382263	0.00151133	0	0	0	0.00518081	0	0.0368402	0	0.0654351	0	0	0	0	0	0	0	0	0.110267	0	0.0182934	0.00916506	0.00470234	0	0	0	0	0	0	0	0	0	0	0	0.0671334	0.00298378	0.00690441	0.000738803	0	0	0.0116818	0	0.027465	0.0108519	0	0.0236532
Actinobacteria;Actinobacteria;Actinomycetales;Microbacteriaceae;Microbacterium;Microbacterium_phyllosphaerae	0	0	0	0	0	0	0	0	0	0	0	0	0	0	0	0	0	0	0	0	0	0	0	0	0	0	0	0	0	0	0	0	0	0	0	0	0	0	0	0	0	0	0.0031295	0	0	0	0	0	0
Actinobacteria;Actinobacteria;Actinomycetales;Microbacteriaceae;Microbacterium;Microbacterium_schleiferi	0	0	0	0	0	0	0	0	0.0155424	0	0	0	0	0	0	0	0	0	0	0	0	0	0	0	0	0	0	0	0	0	0	0	0	0	0	0	0	0	0	0	0	0	0	0	0	0	0	0	0
Actinobacteria;Actinobacteria;Actinomycetales;Microbacteriaceae;Microbacterium;OTU1261|NN=Microbacterium_hydrocarbonoxydans_AJ698726|D=97	0	0	0	0	0	0	0	0	0	0	0	0	0	0	0	0	0	0	0	0	0	0	0	0	0	0	0	0	0	0	0	0	0	0	0	0	0	0	0	0	0	0	0	0	0	0	0	0	0
Actinobacteria;Actinobacteria;Actinomycetales;Microbacteriaceae;Microbacterium;Other	0.00101401	0.00776444	0	0.114679	0.0272039	0.0653392	0	0	0.170967	0.0181752	0.426293	0	0.453013	0.00816427	0.00769112	0.0432214	0.00828249	0	0.042517	0.362882	0	0.739198	0.0487979	0.252781	0	0.131666	0	0	0.920691	0	0.17316	0	0	0	0.431034	0	0	0.415588	0.0208865	0.0517831	0.00664923	0.15844	0.0844965	0.159651	0	0.064085	0.124797	0	0.094613
Actinobacteria;Actinobacteria;Actinomycetales;Microbacteriaceae;Other;Other	0	0.000862716	0.103408	0.0382263	0	0.0555383	0.352451	0	0.38338	0	0	0	0.176172	0	0.061529	0	0	0.124813	0	1.24417	0	0.00204198	0.00119019	0	0.0733205	0.0117559	0	0	0	0	0	0	0	0	0	0	0	0.00639366	0	0	0	0	0.087626	0.140181	0.073284	0	0	0	0
Actinobacteria;Actinobacteria;Actinomycetales;Microbacteriaceae;Pseudoclavibacter;Pseudoclavibacter_massiliense	0	0	0	0	0	0	0	0	0	0	0	0	0	0	0	0	0	0	0	0.0518403	0	0	0	0	0	0	0	0	0	0	0	0	0	0	0	0	0	0	0	0	0	0	0	0	0	0	0	0	0
Actinobacteria;Actinobacteria;Actinomycetales;Microbacteriaceae;Yonghaparkia;Yonghaparkia_alkaliphila	0	0	0	0	0	0	0	0	0	0	0	0	0	0	0	0	0	0.0499251	0	0	0	0	0	0	0	0	0	0	0	0	0	0	0	0	0	0	0	0	0	0	0	0	0	0	0	0	0	0	0
Actinobacteria;Actinobacteria;Actinomycetales;Micrococcaceae;Arthrobacter;Arthrobacter_albus	0	0	0	0	0	0	0	0	0	0	0	0	0	0	0	0	0	0	0	0	0	0	0	0	0	0	0	0	0	0	0	0	0	0	0	0	0	0	0	0	0	0	0	0	0	0	0.17363	0	0
Actinobacteria;Actinobacteria;Actinomycetales;Micrococcaceae;Arthrobacter;Arthrobacter_oxydans	10.5579	0.000862716	0	0	0.00151133	0.0359366	0	0	0	0	0	0	0	0	0	0	0	0	0	0	0	0	0.00238039	0	0	0	0	0	0	0	0	0	0.0483793	0.468933	1.2931	0	0	0	0.0104432	0	0	0	0	0	0.225087	0	0	0	0
Actinobacteria;Actinobacteria;Actinomycetales;Micrococcaceae;Arthrobacter;Arthrobacter_polychromogenes	0.00202803	0	0	0	0	0.00490044	0	0	0	0	0	0	0	0	0	0	0	0	0	0	0	0	0	0	0	0	0	0	0	0	0	0	0	0	0	0	0	0.00319683	0	0	0	0	0	0	0	0	0.0108519	0	0
Actinobacteria;Actinobacteria;Actinomycetales;Micrococcaceae;Arthrobacter;Other	0.0304204	0	0	0	0	0	0	0	0	0	0	0	0	0	0	0	0	0	0	0	0	0	0	0	0	0	0	0	0	0	0	0	0	0	0	0	0.607903	0	0	0	0	0	0	0	0	0	0.0108519	0	0
Actinobacteria;Actinobacteria;Actinomycetales;Micrococcaceae;Kocuria;Kocuria_kristinae	0	0	0	0	0	0	0	0	0	0	0	0	0	0	0	0	0	0	0	0	0	0	0	0	0	0	0	0	0	0	0	0	0	0	0	0	0	0	0	0	0	0	0	0	0	0	0	0.136862	0
Actinobacteria;Actinobacteria;Actinomycetales;Micrococcaceae;Kocuria;Kocuria_marina	0	0	0	0	0	0	0	0	0.0414465	0	0	0	0	0	0	0	0	0	0	0	0	0	0.00238039	0	0	0.00235117	0	0	0	0.0338639	0	0	0	0	0	0	0	0.0127873	0	0.00863051	0	0	0.012518	0	0	0.01831	0.00542594	0.00201268	0
Actinobacteria;Actinobacteria;Actinomycetales;Micrococcaceae;Kocuria;Kocuria_palustris	0.0557708	0.00862716	0.231436	0.382263	0.00453398	0.119244	0	0	2.01534	0	0	0.168121	0	0	0	0.0576286	0.00276083	0	0	13.1156	0	0.306297	0.0571293	0	0	0.0916957	0.0326199	0.234192	0	0.237047	0	0	0	0.117233	0	0.517241	1.03343	1.68473	0	0.450513	0.00443282	0.511883	1.94968	0.105136	0.040568	0.993317	0.0705372	0.251585	0
Actinobacteria;Actinobacteria;Actinomycetales;Micrococcaceae;Kocuria;Kocuria_rhizophila	0	0	0.0196967	0.0382263	0	0	0	0	0.0621697	0	0	0	0	0	0	0.0144071	0	0	0	0	0	0	0.00119019	0	0	0.00235117	0.00250922	0	0	0	0	0	0	0	0	0.172414	0	0.0671334	0	0.0138088	0.000738803	0	0.075108	0.00389393	0	0.05493	0	0.0140888	0
Actinobacteria;Actinobacteria;Actinomycetales;Micrococcaceae;Kocuria;Other	0	0	0	0	0	0.00163348	0	0	0.0725313	0	0	0	0	0	0	0	0	0	0	0	0	0	0	0	0	0	0	0.117096	0	0	0	0	0	0	0	0	0	0.0159841	0	0.0034522	0.000738803	0	0.025036	0	0	0.00915499	0	0	0
Actinobacteria;Actinobacteria;Actinomycetales;Micrococcaceae;Microbispora;Kocuria_rosea	0	0	0	0	0	0	0	0	0	0	0	0	0	0	0	0	0	0	0	0.829445	0	0	0	0	0	0	0	0	0	0	0	0	0	0	0	0	0	0	0	0	0	0	0	0	0	0	0	0	0
Actinobacteria;Actinobacteria;Actinomycetales;Micrococcaceae;Micrococcus;Micrococcus_luteus	0.779777	0.317479	0.0492417	0.993884	0.0136019	0.715464	0.064082	0	0.222775	0	0.0736803	0.00800576	0.00503347	0.110218	0	0	0.00828249	0	0	0.984966	0.856164	0.302214	1.6508	0.452346	0.540739	0.592495	0.343763	1.75644	0.694557	0.203183	4.06926	0.763914	0.580552	1.28957	1.55172	0.344828	2.18845	1.59841	0.264065	0.940726	0.0192089	0.329068	2.4723	0	3.69823	0	2.18123	0.0161014	2.59003
Actinobacteria;Actinobacteria;Actinomycetales;Micrococcaceae;Micrococcus;Micrococcus_lylae	0	0	0	0	0	0	0	0	0	0	0	0	0	0	0	0	0	0	0	0	0	0	0	0	0	0	0	0	0	0	0	0	0	0	0	0	0	0	0	0	0	0	0	0	0	0	0	0	0
Actinobacteria;Actinobacteria;Actinomycetales;Micrococcaceae;Micrococcus;Other	0	0	0	0	0	0	0	0	0	0	0	0	0	0	0	0	0	0	0	0	0	0	0	0	0	0	0	0	0	0	0	0	0	0	0	0	0	0	0	0	0	0	0	0	0	0	0	0	0
Actinobacteria;Actinobacteria;Actinomycetales;Micrococcaceae;Other;Other	0.00202803	0.000862716	0.0147725	0	0.00151133	0.0702396	0	0	0.082893	0	0	0	0	0	0	0	0	0	0	0.207361	0	0	0	0	0	0	0	0	0	0	0	0	0	0.234467	0	0	0	0.0575429	0	0	0	0	0	0	0.00130864	0	0.406945	0	0
Actinobacteria;Actinobacteria;Actinomycetales;Micrococcaceae;Rothia;OTU252|NN=Rothia_aeria_AB753461|D=96.6	0	0	0	0	0	0	0	0	1.52316	0	0	0	0	0	0	0	0.00828249	0	0	0	0	0	0.00119019	0	0	0	0	0	0	0	0.692641	0	0	0	0	0	0	0.0767239	0	0	0	0	0	0	0	0	0	0	0
Actinobacteria;Actinobacteria;Actinomycetales;Micrococcaceae;Rothia;OTU336|NN=Rothia_mucilaginosa_GQ456061|D=97	0	0	0	0	0	0	0	0	0	0	0	0	0.332209	0	0	0	0	0	0	0	0	0	0.293978	0	0	0	0	0	0	0	0	0	0	0	0	0	0	0	0	0	0	0	0	0	0	0	0	0	0
Actinobacteria;Actinobacteria;Actinomycetales;Micrococcaceae;Rothia;Other	0	0	0	0	0	0	0	0	0	0	0	0	0	0	0	0	0	0	0	0	0	0	0	0	0	0	0	0	0	0	0	0	0	0	0	0	0	0	0	0	0	0	0	0	0	0	0	0	0
Actinobacteria;Actinobacteria;Actinomycetales;Micrococcaceae;Rothia;Rothia_dentocariosa	0	0	0	0	0	0	0	0	0.170967	0	0	0	0	0	0	0	0	0	0	0	0	0	0	0	0	0	0	0	0	0	0	0	0	0	0	0	0	0	0	0	0.00369402	0	0	0	0	0	0	0	0
Actinobacteria;Actinobacteria;Actinomycetales;Micrococcaceae;Rothia;Rothia_mucilaginosa	0	0	0	0	0	0	0	0	0	0	0	0	0.00503347	0	0	0	0	0	0	0	0	0.28792	0	0	0	0	0	0	0	0	0	0	0	0	0	0	0	0	0	0	0	0	0	0	0	0	0	0	0
Actinobacteria;Actinobacteria;Actinomycetales;Micromonosporaceae;Micromonospora;Micromonospora_aurantiaca	0	0	0	0.0764526	0	0	0	0	0	0	0	0	0	0	0	0	0	0	0	0	0	0.00204198	0	0	0	0	0	0	0	0.948188	0	0	0	0	0	0	0	0	0	0	0	0	0	0	0	0	0	0	0
Actinobacteria;Actinobacteria;Actinomycetales;Mycobacteriaceae;Mycobacterium;Mycobacterium_abscessus	0	0	0	0	0	0	0	0	0	0	0	0	0	0	0	0	0	0	0	0	0	0	0	0	0	0	0	0	0	0	0	0	0	0	0	0	0	0	0	0	0	0	0	0	0	0	0	0	0
Actinobacteria;Actinobacteria;Actinomycetales;Mycobacteriaceae;Mycobacterium;Mycobacterium_avium	0	0	0	0	0	0	0	0	0	0	0	0	0	0	0	0	0	0	0	0	0	0	0	0	0	0	0	0	0	0	0	0	0	0	0	0	0	0	0	0	0	0	0	0	0	0	0	0	0
Actinobacteria;Actinobacteria;Actinomycetales;Mycobacteriaceae;Mycobacterium;Mycobacterium_florentinum	0	0	0	0	0	0.0245022	0	0	0	0	0	0	0	0	0	0	0	0	0	0	0	0	0	0	0	0	0	0	0	0	0	0	0	0	0	0	0	0	0	0	0	0	0	0	0	0	0	0	0
Actinobacteria;Actinobacteria;Actinomycetales;Mycobacteriaceae;Mycobacterium;Mycobacterium_fortuitum	0	0	0	0	0	0	0	0	0	0	0	0	0.0302008	0	0	0	0	0	0	0	0	0	0	0	0	0	0	0	0	0	0	0	0	0	0	0	0	0	0	0	0.00738803	0	0	0	0	0.0045775	0	0	0
Actinobacteria;Actinobacteria;Actinomycetales;Mycobacteriaceae;Mycobacterium;Other	0	0	0	0	0	0.00163348	0	0	0	0	0	0	0	0	0	0	0	0	0	0	0	0	0	0	0	0	0	0	0	0	0	0	0	0	0	0	0	0	0	0	0	0	0	0	0	0	0	0	0
Actinobacteria;Actinobacteria;Actinomycetales;Nocardiaceae;Rhodococcus;Other	0	0	0	0	0	0	0.704902	0	0	0	0	0	0	0	0	0	0	0	0	0	0	0	0	0	0	0	0	0	0	0	0	0	0	0	0	0	0	0	0	0	0	0	0	0	0	0	0	0	0
Actinobacteria;Actinobacteria;Actinomycetales;Nocardiaceae;Rhodococcus;Rhodococcus_erythropolis	0	0	0	0.152905	0	0.0294026	0	0	0	0	0	0.0280202	0.387577	0.0530677	0	0.244921	0	0	0	0	0	0	0	0	0.0366603	0	0.12797	0	0	0.135455	0	0	0	0	0	0	0	0	0	0.0017261	0	0	0	0	0	0	0	0	0
Actinobacteria;Actinobacteria;Actinomycetales;Nocardiaceae;Rhodococcus;Rhodococcus_rhodochrous	0	0	0	0	0	0	0	0	0	0	0	0	0	0	0	0	0	0	0	0	0	0	0	0	0	0	0	0	0	0	0	0	0	0	0	0	0	0	0	0	0	0	0	0	0	0	0	0	0
Actinobacteria;Actinobacteria;Actinomycetales;Nocardioidaceae;Aeromicrobium;Aeromicrobium_massiliense	0	0	0	0	0	0	0	0	0	0	0	0	0	0	0.0922935	0	0	0.249626	0	0	0	0	0	0	0	0	0	0	0	0	0	0	0	0	0	0	0	0	0	0	0	0	0	0	0	0	0	0	0
Actinobacteria;Actinobacteria;Actinomycetales;Nocardioidaceae;Aeromicrobium;OTU1673|NN=Aeromicrobium_massiliense_JF824798|D=92.1	0	0	0	0	0	0.00163348	0	0	0	0	0	0	0	0	0.253807	0	0.00276083	0	0	0.311042	0	0	0.00238039	0	0	0.329164	0.0552029	0	0	0	0	0	0	0	0	0	0	0	0.0656432	0.357303	0.00960444	0	0.087626	0	0	0	0.0488334	0.050317	0
Actinobacteria;Actinobacteria;Actinomycetales;Nocardioidaceae;Aeromicrobium;OTU676|NN=Aeromicrobium_massiliense_JF824798|D=92.6	0	0	0	0	0	0	0	0	0	0	0.215778	0	0	0	0	0	0	0	0	0.0518403	0	0	0	0	0	0	0	0	0	0	0	0	0	0	0	0	0	0	0.00298378	0.0034522	0.0214253	0	0.056331	0	0	0	0	0	0
Actinobacteria;Actinobacteria;Actinomycetales;Nocardioidaceae;Aeromicrobium;Other	0	0.000862716	0	0	0	0.00490044	0	0	0	0	0	0	0	0	0.0307645	0	0	0	0	0	0	0	0.036896	0	0	0	0	0	0.306897	0	0	0	0	0	0	0	0	0	0.00149189	0	0	0.0121877	0.128309	0	0	0	0	0	0
Actinobacteria;Actinobacteria;Actinomycetales;Other;Other;Other	0	0	0	0	0	0.084941	0	0	0	0	0	0	0.00503347	0	0.0461467	0	0	0	0	0.829445	0	0	0.0880743	0	0	0	0	0	0.32305	0	0	0	0	0	0	0	0	0	0.126811	0	0	0.31688	0	0.0233636	0.0143951	0	0	0	0
Actinobacteria;Actinobacteria;Actinomycetales;Promicromonosporaceae;Cellulosimicrobium;Cellulosimicrobium_cellulans	0	0	0	0	0	0.00163348	0	0	0	0	0	0	0	0	0	0	0	0	0	0.103681	0	0	0	0	0	0	0	0	0	0	0	0	0	0	0	0	0	0	0	0	0	0	0	0	0	0	0	0	0
Actinobacteria;Actinobacteria;Actinomycetales;Promicromonosporaceae;Other;Other	0	0	0	0	0	0	0	0	0	0	0	0	0	0	0	0	0	0	0	0	0	0	0	0	0	0	0	0	0	0	0	0	0	0	0	0	0	0	0	0	0	0	0	0	0	0	0	0	0
Actinobacteria;Actinobacteria;Actinomycetales;Promicromonosporaceae;Promicromonospora;Promicromonospora_flava	0.0395465	0	0	0	0	0	0	0	0	0	0	0	0	0	0	0	0	0	0	0	0	0	0	0	0	0	0	0	0	0	0	0	0	0	0	0	0	0	0	0	0	0	0	0	0	0	0	0	0
Actinobacteria;Actinobacteria;Actinomycetales;Propionibacteriaceae;Propionibacterium;OTU1434|NN=Propionibacterium_avidum_AJ003055|D=89.9	0	0	0	0	0	0	0	0	0	0	0	0	0	0	0	0	0	0	0	0.155521	0	0	0	0	0	0	0	0	0	0	0	0	0	0	0	0	0	0	0	0	0	0	0	0	0	0	0	0	0
Actinobacteria;Actinobacteria;Actinomycetales;Propionibacteriaceae;Propionibacterium;Other	0	0	0	0	0	0	0	0	0.0466273	0	0	0	0	0	0	0	0	0	0	0	0	0	0.0642704	0	0	0	0	0	0	0	0	0	0	0	0	0	0	0	0	0	0	0	0	0	0	0	0	0	0
Actinobacteria;Actinobacteria;Actinomycetales;Propionibacteriaceae;Propionibacterium;Propionibacterium_acnes	0.162242	0.0707427	0.782943	0.191131	0.0302265	0.426338	0.480615	0	0.777122	0	0.205252	0.0320231	0.770121	0.0857248	0.107676	0.374586	0	0	0.085034	0.725765	0.256849	0.49416	1.29731	0.992832	0.632389	2.0996	0.346273	0.468384	1.76062	4.06366	4.50216	0.800291	1.59652	6.44783	2.67241	4.48276	13.9818	1.37464	0.36253	0.657645	0.158104	0.414381	3.14202	0.1285	1.29032	0.965852	0.526316	0.19523	2.37715
Actinobacteria;Actinobacteria;Actinomycetales;Propionibacteriaceae;Propionibacterium;Propionibacterium_freudenreichii	0	0	0	0	0	0.142113	0	0	0.310849	0	0	0	0	0	0	0	0	0	0	0	0	0	0	0	0	0	0	0	0	0	0	0	0	0	0	0	0	0	0	0	0	0	0	0	0	0	0	0	0
Actinobacteria;Actinobacteria;Actinomycetales;Propionibacteriaceae;Propionibacterium;Propionibacterium_granulosum	0	0	0	0	0	0.174782	0	0	0	0	0	0	0	0	0	0	0	0	0	0	0	0.00204198	0.0999762	0.370857	0	0.0846422	0	0	0	0	0	0	0	0	0	0	0	0.105495	0	0	0	0	0	0	0.0209383	0	0	0	0
Actinobacteria;Actinobacteria;Actinomycetales;Sanguibacteraceae;Timonella;Other	0	0	0	0	0	0	0	0	0	0	0	0	0	0	0	0	0	0	0	0	0	0	0	0	0	0	0	0	0	0	0	0	0	0	0	0	0	0	0	0	0	0	0	0	0	0	0	0	0
Actinobacteria;Actinobacteria;Actinomycetales;Streptomycetaceae;Streptomyces;Other	0	0	0	0	0	0	0	0	0	0	0	0	0	0	0	0	0	0	0	0	0	0	0	0	0	0	0	0	0	0	0	0	0	0	0	0	0	0	0	0	0	0	0	0	0	0	0	0	0
Actinobacteria;Actinobacteria;Actinomycetales;Streptomycetaceae;Streptomyces;Streptomyces_massiliensis	0	0	0	0	0	0	0	0	0	0	0	0	0	0	0	0	0	0	0	0	0	0	0	0	0	0	0	0	0	0	0	0	0	0	0	0	0	0	0	0	0.00517162	0	0	0	0	0	0	0	0
Actinobacteria;Actinobacteria;Actinomycetales;Streptomycetaceae;Streptomyces;Streptomyces_misionensis	0.00101401	0	0	0	0	0	0	0	0	0	0	0	0	0	0	0	0	0	0	0	0	0	0	0	0	0	0	0	0	0	0	0	0	0	0	0	0	0	0	0	0	0	0	0	0	0	0	0	0
Actinobacteria;Actinobacteria;Actinomycetales;Streptomycetaceae;Streptomyces;Streptomyces_thermoviolaceus	0.0273784	0	0	0	0	0	0	0	0	0	0	0	0	0	0	0	0	0	0	0	0	0	0	0	0	0	0	0	0	0	0	0	0	0	0	0	0	0	0	0	0	0	0	0	0	0	0	0	0
Actinobacteria;Actinobacteria;Bifidobacteriales;Bifidobacteriaceae;Bifidobacterium;Bifidobacterium_adolescentis	0.00608408	0.0491748	0	0	0.074055	0	0	0.534759	0	0	0	0	0	0	0	0	0.00552166	0	0	0	0	0	0	0	0	0.068184	0.0326199	0.234192	0	0	0	0	0	0	0	0	0	0	0	0	0.0494998	0	0.0031295	0	0	0	0	0.0583677	0
Actinobacteria;Actinobacteria;Bifidobacteriales;Bifidobacteriaceae;Bifidobacterium;Bifidobacterium_animalis	0	0	0	0	0	0	0	0	0	0	0	0	0	0	0	0	0	0	0	0	0	0	0	0	0	0	0	0	0	0	0	0	0	0	0	0	0	0	0	0	0	0	0	0	0	0	0	0	0
Actinobacteria;Actinobacteria;Bifidobacteriales;Bifidobacteriaceae;Bifidobacterium;Bifidobacterium_bifidum	0.0385325	0.295049	0	0.152905	0.536521	0.114344	0	0	0.0310849	0	0	0	0	0	0	0	0	0	0	0	0	0	0	0	0	0	0	0	0	0	0	0	0	0	0	0	0	0	0.0328216	0	0.16032	0	0	0	0	0	0	0.0322029	0
Actinobacteria;Actinobacteria;Bifidobacteriales;Bifidobacteriaceae;Bifidobacterium;Bifidobacterium_dentium	0	0	0	0	0	0	0	0	0	0	0	0	0	0	0.0307645	0	0.03313	0	0	0	0	0	0	0	0	0	0	0	0	0	0	0	0	0	0	0	0	0	0	0	0	0	0	0	0	0	0	0	0
Actinobacteria;Actinobacteria;Bifidobacteriales;Bifidobacteriaceae;Bifidobacterium;Bifidobacterium_longum	0	0.0552138	0	0	0.0801004	0	0	0	0	0	0	0	0	0	0.0307645	0	0.0717816	0	0	0.155521	0.72774	0	0	0	0	0	0	0	0	0	0	0	0	0	0	0	0	0.00319683	0.184995	0.0983878	0.440327	0.0243754	0	0.00389393	0.00130864	0	0	0.211331	0
Actinobacteria;Actinobacteria;Bifidobacteriales;Bifidobacteriaceae;Bifidobacterium;Bifidobacterium_mongoliense	0	0	0	0	0	0	0	0	0	0	0	0	0	0	0	0	0	0	0	0	0	0	0	0	0	0	0	0	0	0	0.21645	0	0	0	0	0	0	0	0	0	0	0	0	0	0	0	0	0	0
Actinobacteria;Actinobacteria;Bifidobacteriales;Bifidobacteriaceae;Bifidobacterium;Bifidobacterium_pseudocatenulatum	0	0	0	0.0382263	0	0	0	0	0	0	0	0	0	0	0	0	0	0	0	0	0	0	0	0	0	0	0	0	0	0	0	0	0	0	0	0	0	0	0	0	0.00295521	0	0	0	0	0	0	0	0
Actinobacteria;Actinobacteria;Bifidobacteriales;Bifidobacteriaceae;Bifidobacterium;Bifidobacterium_pseudolongum	0	0	0	0	0	0	0	0	0	0	0	0	0	0	0	0	0	0	0	0	0	0	0	0	0	0	0	0	0	0	0.519481	0	0	0	0	0	0	0	0	0	0	0	0	0	0	0	0	0	0
Actinobacteria;Actinobacteria;Bifidobacteriales;Bifidobacteriaceae;Bifidobacterium;Bifidobacterium_thermacidophilum	0	0	0	0	0	0.0130678	0	0	0.0310849	0	0	0	0	0	0	0	0	0	0	0	0	0	0	0	0	0	0	0	0	0	0	0	0	0	0	0	0	0	0	0	0	0	0	0	0	0	0	0	0
Actinobacteria;Actinobacteria;Bifidobacteriales;Bifidobacteriaceae;Bifidobacterium;OTU1142|NN=Bifidobacterium_breve_BIFRR16SC|D=96.7	0	0	0	0	0	0	0	0	0	0	0	0	0	0	0	0	0	0	0	0	0	0	0	0	0	0	0	0	0	0	0	0	0	0	0	0	0	0	0	0	0	0	0	0	0	0	0	0	0
Actinobacteria;Actinobacteria;Bifidobacteriales;Bifidobacteriaceae;Bifidobacterium;OTU141|NN=Bifidobacterium_catenulatum_AB437357|D=96.6	0	0	0	0	0	0	0	0	0	0	0	0	0	0	0	0	0	0	0	0	0	0	0	0	0	0	0	0	0	0	0	0	0	0	0	0	0	0	0	0	0	0	0	0	0	0	0	0	0
Actinobacteria;Actinobacteria;Bifidobacteriales;Bifidobacteriaceae;Bifidobacterium;Other	0	0	0	0	0	0	0	0	0	0	0	0	0	0	0	0	0	0	0	0	0	0	0	0	0	0	0	0	0	0	0.12987	0	0	0	0	0	0	0	0	0	0.000738803	0	0	0	0	0	0	0	0
Actinobacteria;Actinobacteria;Bifidobacteriales;Bifidobacteriaceae;Scardovia;Scardovia_inopinata	0	0	0	0	0	0	0	0	0	0	0	0	0	0	0	0	0	0	0	0	0	0	0	0	0	0	0	0	0	0	0	0	0	0	0	0	0	0	0	0	0	0	0	0	0	0	0	0	0
Actinobacteria;Actinobacteria;Coriobacteriales;Coriobacteriaceae;Adlercreutzia;Adlercreutzia_equolifaciens	0	0	0	0	0	0	0	0	0	0	0	0	0	0	0	0	0	0	0	0	0	0	0	0	0	0	0	0	0	0	0	0	0	0	0	0	0	0	0.00149189	0	0	0	0	0	0	0	0	0	0
Actinobacteria;Actinobacteria;Coriobacteriales;Coriobacteriaceae;Asaccharobacter;Asaccharobacter_celatus	0	0	0	0	0	0	0	0	0	0	0	0	0	0	0	0	0	0	0	0	0	0	0	0	0	0	0	0	0	0	0	0	0	0	0	0	0	0.00319683	0.102941	0	0.00443282	0	0	0	0	0	0	0	0
Actinobacteria;Actinobacteria;Coriobacteriales;Coriobacteriaceae;Atopobium;Atopobium_minutum	0	0	0	0	0	0	0	0	0	0	0	0	0	0	0.00769112	0.0432214	0.461059	0	0	0	0	0	0	0	0	0	0	0	0	0	0	0	0	0	0	0	0	0	0	0	0	0	0	0	0	0	0	0	0
Actinobacteria;Actinobacteria;Coriobacteriales;Coriobacteriaceae;Atopobium;Atopobium_parvulum	0	0	0	0	0	0	0	0	0	0	0	0	0.84059	0	0	0	0	0	0	0	0	0	0	0	0	0	0	0	0	0	0.21645	0	0	0	0	0	0	0	0	0	0	0	0	0	0	0	0	0	0
Actinobacteria;Actinobacteria;Coriobacteriales;Coriobacteriaceae;Atopobium;Atopobium_rimae	0	0	0	0	0	0	0	0	0	0	0	0	0	0	0	0	0	0	0	0	0	0	0	0	0	0	0	0	0	0	0	0	0	0	0	0	0	0	0	0	0	0	0	0	0	0	0	0	0
Actinobacteria;Actinobacteria;Coriobacteriales;Coriobacteriaceae;Collinsella;Collinsella_aerofaciens	0.0628688	0.599588	0.29545	0.0764526	0.859945	0.0294026	0	0	0	0	0.00526288	0	0	0	0.153822	0.216107	0.734381	0	0	0	0	0	0.00119019	0	0	0.0352676	0.0100369	0	0	0	0	0	0	0	0	0	0	0.0639366	0.431157	0.222667	0.482439	0	0	0.385499	0	0	0.00542594	0	0
Actinobacteria;Actinobacteria;Coriobacteriales;Coriobacteriaceae;Collinsella;Collinsella_intestinalis	0	0	0	0	0	0	0	0	0	0	0	0	0	0	0	0	0	0	0	0	0	0	0	0	0	0	0	0	0	0	0	0	0	0	0	0	0	0	0	0	0	0	0	0	0	0	0	0	0
Actinobacteria;Actinobacteria;Coriobacteriales;Coriobacteriaceae;Collinsella;Collinsella_stercoris	0	0	0	0	0	0	0	0	0	0	0	0	0	0	0	0	0	0	0	0	0	0	0	0	0	0	0	0	0	0	0	0	0	0	0	0	0	0	0.00149189	0	0.000738803	0	0	0	0	0	0	0	0
Actinobacteria;Actinobacteria;Coriobacteriales;Coriobacteriaceae;Collinsella;Collinsella_tanakaei	0	0	0	0	0	0	0	0	0	0	0	0	0	0	0	0	0	0	0	0	0	0	0	0	0	0	0	0	0	0	0	0	0	0	0	0	0	0	0	0	0	0.0487508	0	0	0	0	0	0	0
Actinobacteria;Actinobacteria;Coriobacteriales;Coriobacteriaceae;Collinsella;OTU1195|NN=Collinsella_tanakaei_AB490807|D=95.6	0	0	0	0	0	0	0	0	0	0	0	0	0	0	0	0	0.00276083	0	0	0	0	0	0	0	0	0	0	0	0	0	0	0	0	0	0	0	0	0	0	0	0.000738803	0	0	0	0	0	0	0	0
Actinobacteria;Actinobacteria;Coriobacteriales;Coriobacteriaceae;Collinsella;OTU1537|NN=Collinsella_aerofaciens_AB011814|D=96.6	0	0	0	0	0	0	0	0	0	0	0	0	0	0	0	0	0	0	0	0	0	0	0	0	0	0	0	0	0	0	0	0	0	0	0	0	0	0	0	0	0	0	0	0	0	0	0	0	0
Actinobacteria;Actinobacteria;Coriobacteriales;Coriobacteriaceae;Collinsella;OTU901|NN=Collinsella_tanakaei_AB490807|D=95.8	0	0	0	0	0	0	0	0	0	0	0	0	0	0	0	0	0	0	0	0	0	0	0	0	0	0	0	0	0	0	0	0	0	0	0	0	0	0	0	0	0	0	0	0	0	0	0	0	0
Actinobacteria;Actinobacteria;Coriobacteriales;Coriobacteriaceae;Collinsella;Other	0	0.0207052	0	0	0.0272039	0	0	0	0	0	0	0	0	0	0	0	0	0	0	0	0	0	0	0	0	0	0	0	0	0	0	0	0	0	0	0	0	0	0.546032	0.222667	0.497215	0	0	0	0	0	0	0.0523297	0.00591331
Actinobacteria;Actinobacteria;Coriobacteriales;Coriobacteriaceae;Eggerthella;Eggerthella_lenta	0	0	0	0	0	0	0	0	0	0	0	0.0120086	0	0.424542	0	0	0.0662599	0	0	0.155521	0	0	0	0	0	0	0.0577121	0.117096	0	0	0.38961	0	0	0	0	0	0	0	0	0	0.0140373	0	0	0.284257	0.293136	0	0	0.0483043	0
Actinobacteria;Actinobacteria;Coriobacteriales;Coriobacteriaceae;Enorma;Enorma_massiliensis	0	0.0310578	0	0	0.0574304	0	0	0	0	0	0	0	0	0	0	0	0	0	0	0	0	0	0	0	0	0	0	0	0	0	0	0	0	0	0	0	0	0	0	0.0241654	0.00369402	0	0	0	0	0	0	0	0
Actinobacteria;Actinobacteria;Coriobacteriales;Coriobacteriaceae;Gordonibacter;Gordonibacter_pamelaeae	0	0	0	0.152905	0	0	0	0	0	0	0	0	0	0.0244928	0	0	0.00552166	0	0	0	0	0	0	0	0	0	0	0	0	0	0	0	0	0	0	0	0	0	0	0	0.00369402	0	0	0.0506211	0	0	0	0	0
Actinobacteria;Actinobacteria;Coriobacteriales;Coriobacteriaceae;Gordonibacter;OTU972|NN=Gordonibacter_pamelaeae_AB566419|D=95.8	0	0	0	0	0	0	0	0	0	0	0	0	0	0	0	0	0	0	0	0	0	0	0	0	0	0	0	0	0	0	0	0	0	0	0	0	0	0	0	0	0	0	0	0	0	0	0	0	0
Actinobacteria;Actinobacteria;Coriobacteriales;Coriobacteriaceae;Olsenella;OTU1263|NN=Olsenella_profusa_AF292374|D=96.2	0	0.0905852	0	0	0.0468511	0	0	0	0	0	0	0	0	0	0	0	0	0	0	0	0	0	0	0	0	0	0.296088	0.468384	0	0	0	0	0	0	0	0	0	0	0	0	0	0	0	0	0	0.00915499	0	0.0402536	0.00591331
Actinobacteria;Actinobacteria;Coriobacteriales;Coriobacteriaceae;Olsenella;OTU1656|NN=Olsenella_uli_AY005814|D=93.4	0	0	0	0	0	0	0	0	0	0	0	0	0	0	0	0	0	0	0	0	0	0	0	0	0	0	0	0	0	0	0	0	0	0	0	0	0	0	0	0	0	0	0	0	0	0	0	0	0
Actinobacteria;Actinobacteria;Coriobacteriales;Coriobacteriaceae;Olsenella;OTU706|NN=Olsenella_profusa_AF292374|D=93.9	0	0	0	0	0	0	0	0	0	0	0	0	0	0	0	0	0	0	0	0	0	0	0	0	0	0	0	0	0	0	0	0	0	0	0	0	0	0	0	0	0	0	0	0	0	0	0	0	0
Actinobacteria;Actinobacteria;Coriobacteriales;Coriobacteriaceae;Olsenella;OTU910|NN=Olsenella_uli_AY005814|D=92.1	0	0	0	0	0	0	0	0	0	0	0	0	0	0	0	0	0	0	0	0	0	0	0	0	0	0	0	0	0	0	0	0	0	0	0	0	0	0	0	0	0	0	0	0	0	0	0	0	0
Actinobacteria;Actinobacteria;Coriobacteriales;Coriobacteriaceae;Olsenella;OTU938|NN=Olsenella_profusa_AF292374|D=94.7	0	0	0	0	0	0	0	0	0	0	0	0	0	0	0	0	0	0	0	0	0	0	0	0	0	0	0	0	0	0	0	0	0	0	0	0	0	0	0	0	0	0	0	0	0	0	0	0	0
Actinobacteria;Actinobacteria;Coriobacteriales;Coriobacteriaceae;Olsenella;OTU967|NN=Olsenella_profusa_AF292374|D=95.6	0	0	0	0	0	0	0	0	0	0	0	0	0	0	0	0	0	0	0	0	0	0	0	0	0	0	0	0	0	0	0	0	0	0	0	0	0	0	0	0	0	0	0	0	0	0	0	0	0
Actinobacteria;Actinobacteria;Coriobacteriales;Coriobacteriaceae;Olsenella;Olsenella_profusa	0	0	0	0	0	0	0	0	0	0	0	0	0	0	0	0	0	0	0	0	0	0	0	0	0	0	0	0	0	0	2.07792	0	0.774069	0	0	0	0	0	0	0	0	0	0	0	0	0	0	0	0
Actinobacteria;Actinobacteria;Coriobacteriales;Coriobacteriaceae;Olsenella;Olsenella_uli	0	0	0	0	0	0	0	0	0	0	0	0	0	0	0	0	0	0	0	0	0	0	0	0	0	0	0	0	0	0	0.865801	0	0	0	0	0	0	0	0	0	0	0	0	0	0	0	0	0	0
Actinobacteria;Actinobacteria;Coriobacteriales;Coriobacteriaceae;Olsenella;Other	0	0.00690173	0	0	0.0272039	0	0	0	0	0	0	0	0	0	0	0	0	0	0	0	0	0	0	0	0	0	0	0	0	0	0	0	0	0	0	0	0	0	0	0	0	0	0	0	0	0	0	0	0
Actinobacteria;Actinobacteria;Coriobacteriales;Coriobacteriaceae;Other;Other	0	0	0.0196967	0	0.0105793	0	0	0	0	0	0.00526288	0	0	0	0	0	0	0	0	0	0	0	0	0	0	0	0	0	0	0	0	0	0	0	0	0	0	0.00319683	0.0328216	0.422895	0.0162537	0	0.0093885	0.147969	0	0.608807	0.0162778	0.0140888	0.00591331
Actinobacteria;Actinobacteria;Coriobacteriales;Coriobacteriaceae;Paraeggerthella;Paraeggerthella_hongkongensis	0	0	0	0	0	0	0	0	0	0.0181752	0	0	0	0	0	0	0	0	0	0	0	0	0	0	0	0	0	0	0	0	0	0	0	0	0	0	0	0	0	0	0	0	0	0	0	0	0	0	0
Actinobacteria;Actinobacteria;Coriobacteriales;Coriobacteriaceae;Slackia;Slackia_equolifaciens	0	0	0	0	0	0	0	0	0	0	0	0	0	0	0	0	0	0	0	0	0	0	0	0.0615323	0	0	0	0	0	0	0	0	0	0	0	0	0	0	0	0	0	0	0	0	0	0	0	0	0
Actinobacteria;Actinobacteria;Coriobacteriales;Coriobacteriaceae;Slackia;Slackia_exigua	0	0	0	0	0	0	0	0	0	0	0	0	0	0	0	0.0720357	0.0414124	0	0	0	0	0	0	0	0	0	0	0	0	0	0	0	0.241896	0	0	0	0	0	0	0	0	0	0	0	0	0	0	0	0
Actinobacteria;Actinobacteria;Coriobacteriales;Coriobacteriaceae;Slackia;Slackia_isoflavoniconvertens	0	0	0	0	0	0	0	0	0	0	0	0	0	0	0	0	0	0	0	0	0	0	0	0	0	0	0.0326199	0	0	0	1.25541	0	0	0	0	0	0	0	0	0	0	0	0	0	0	0	0	0	0
Actinobacteria;Actinobacteria;Coriobacteriales;Coriobacteriaceae;Slackia;Slackia_piriformis	0	0	0	0	0	0	0	0	0	0	0	0	0	0	0	0	0	0	0	0	0	0	0	0	0	0	0	0	0	0	0	0	0	0	0	0	0	0	0	0	0	0	0	0	0	0	0	0	0
Actinobacteria;Actinobacteria;Other;Other;Other;Other	0	0.00258815	0.00492417	0.114679	0	0	0	0	0	0	0.00526288	0	0.00503347	0	0	0	0	0	0	0	0	0	0.0142823	0	0	0	0	0	0	0	0	0	0	0	0	0	0	0.0127873	0.00745946	0	0	0.0121877	0.0031295	0	0	0	0	0	0
Actinobacteria;Coriobacteriia;Coriobacteriales;Coriobacteriaceae;Senegalemassilia;OTU1118|NN=Senegalemassilia_anaerobia_NR_125595.1|D=97	0	0	0	0	0	0	0	0	0	0	0	0	0	0	0	0	0	0	0	0	0	0	0	0	0	0	0	0	0	0	0	0	0	0	0	0	0	0	0	0	0	0	0	0	0	0	0	0	0
Actinobacteria;Coriobacteriia;Coriobacteriales;Coriobacteriaceae;Senegalemassilia;Other	0	0	0	0	0	0	0	0	0	0	0	0	0	0	0	0	0	0	0	0	0	0	0	0	0	0	0	0	0	0	0	0	0	0	0	0	0	0	0	0	0	0	0	0	0	0	0	0	0
Actinobacteria;Coriobacteriia;Coriobacteriales;Coriobacteriaceae;Senegalemassilia;Senegalemassilia_anaerobia	0	0	0	0	0	0	0	0	0	0	0	0	0	0	0	0	0	0	0	0	0	0	0	0	0	0	0	0	0	0	0	0	0	0	0	0	0	0	0	0	0	0	0	0	0	0	0	0	0
Actinobacteria;Other;Other;Other;Other;Other	0	0	0	0	0	0	0	0	0	0	0.0105258	0	0	0	0	0	0	0	0	0	0	0.00204198	0.00238039	0	0	0	0.00250922	0	0	0	0	0	0	0	0	0	0	0.0255746	0.00149189	0	0	0	0	0	0	0	0	0	0
Bacteroidetes;Bacteroidia;Bacteroidales;Bacteroidaceae;Bacteroides;Bacteroides_caccae	0.132836	0.484846	0.0837109	0	0.559191	0	0	0	0.0103616	0.090876	0	0.00800576	0	0.269421	0.0153822	0.0288143	0.695729	0	0.212585	0	0	0	0.0285646	0.00166304	0.00916506	0.145773	1.31483	1.05386	0	0	0	0	0.193517	0	0	0	0	0.172629	2.22292	1.00977	3.48641	0.292505	0.143957	0.412757	0.058889	0.01831	0.20076	2.11533	0.721424
Bacteroidetes;Bacteroidia;Bacteroidales;Bacteroidaceae;Bacteroides;Bacteroides_cellulosilyticus	0.00101401	0.398575	0.0738625	0	0.477579	0	0.032041	0.534759	0	0.109051	0	0	0	0	0	0	0	0	0	0	0	0	0	0	0	0	0.190701	0	0	0	0	0	0	0	0	0	0	0	0	0	0.00221641	0	0	0	0	0	0	0	0
Bacteroidetes;Bacteroidia;Bacteroidales;Bacteroidaceae;Bacteroides;Bacteroides_clarus	0	0.0491748	0.0640142	0	0.0544078	0	0	0	0	0	0	0	0	0	0	0	0	0	0	0	0	0	0	0	0	0	0	0	0	0	0	0	0	0	0	0	0	0	0	0	0.00443282	0	0	0	0	0	0	0	0
Bacteroidetes;Bacteroidia;Bacteroidales;Bacteroidaceae;Bacteroides;Bacteroides_coprocola	0	0.000862716	0	0	0	0	0	0	0	0	0	0	0	0	0	0	0	0	0	0	0	0	0	0	0	0	0	0	0	0	0	0	0	0	0	0	0	0	0	0	0	0	0	0	0	0	0	0	0
Bacteroidetes;Bacteroidia;Bacteroidales;Bacteroidaceae;Bacteroides;Bacteroides_coprophilus	0	0	0	0	0	0	0	0	0	0	0	0	0	0	0	0	0	0	0	0	0	0	0	0	0	0	0	0	0	0	0	0	0	0	0	0	0	0	0	0.0017261	0	0	0	0	0	0	0	0.772869	0.0827864
Bacteroidetes;Bacteroidia;Bacteroidales;Bacteroidaceae;Bacteroides;Bacteroides_dorei	0.00101401	0.116467	0.0246208	0	0.0604531	0.00163348	0	0	0	0	0	0	0.00503347	0.0163285	0.0230734	0.115257	0.171171	0	0	0.259202	0.299658	0.00204198	0	0	0	0	0	0	0	0	0	0	0.0483793	0	0	0	0	0.0479524	0.284951	0.0880312	0.324335	0.926264	0.269137	1.51084	0.318	0.0045775	0.00542594	0.169065	0.00591331
Bacteroidetes;Bacteroidia;Bacteroidales;Bacteroidaceae;Bacteroides;Bacteroides_eggerthii	0	0	0	0	0	0	0	0	0	0	0	0	0.00503347	0	0	0	0	0	0	0	0	0	0	0	0	0	0	0	0	0	0	0	0	0	0	0	0	0	0	0	0	0	0	0	0	0	0	0.251585	0
Bacteroidetes;Bacteroidia;Bacteroidales;Bacteroidaceae;Bacteroides;Bacteroides_faecis	0	0.0439985	0	0	0.0317379	0.00163348	0	0	0	0	0	0	0	0.110218	0.292263	0.4034	0.643273	0	0	0	0	0	0	0	0	0	0.00250922	0	0	0	0	0	0	0	0	0	0	0	0.0298378	0	0.0199477	0.121877	0	0.124606	0.0196297	0	0	0	0
Bacteroidetes;Bacteroidia;Bacteroidales;Bacteroidaceae;Bacteroides;Bacteroides_finegoldii	0	0	0	0	0	0	0	0	0	0	0	0	0	0.00408213	0	0.0144071	0.016565	0	0	0	0	0	0	0	0	0	0	0	0	0	0	0	0	0	0	0	0	0	0	0	0.000738803	0.182815	0.0406835	0.502317	0.0837532	0	0	0	0
Bacteroidetes;Bacteroidia;Bacteroidales;Bacteroidaceae;Bacteroides;Bacteroides_fluxus	0	0	0	0	0	0	0	0	0	0	0	0	0	0	0	0	0	0	0	0	0	0	0	0	0	0	0	0	0	0	0	0	0	0	0	0	0	0	0	0	0	0	0	0	0	0	0	0	0
Bacteroidetes;Bacteroidia;Bacteroidales;Bacteroidaceae;Bacteroides;Bacteroides_fragilis	0	0.051763	0	0	0.0408058	0	0	0.534759	0.124339	6.3795	0	0	0	0	0.992155	1.84411	2.05682	0	0.255102	0.777605	0	0.00408397	1.02952	0.00166304	0.366603	4.61065	0.564575	3.0445	0	0.406366	0	0	0.435414	0	0	0	0	0	0.6624	0	0.560752	0.816575	0.325468	0.155757	0.641235	0.0045775	0.184482	2.59837	1.23588
Bacteroidetes;Bacteroidia;Bacteroidales;Bacteroidaceae;Bacteroides;Bacteroides_graminisolvens	0	0	0	0	0	0	0	0	0.170967	0	0.00526288	0	0	0	0	0	0	0	0	0	0	0	0	0	0	0	0	0	0	0	0	0	0	0	0	0	0	0	0	0	0	0	0	0	0	0	0	0	0
Bacteroidetes;Bacteroidia;Bacteroidales;Bacteroidaceae;Bacteroides;Bacteroides_intestinalis	0	0	0	0	0.00151133	0	0	0	0	0	0	0	0	0	0	0	0	0	0	0	0	0	0	0	0	0	0	0	0	0	0	0	0	0	0	0	0	0.00319683	0	0	0	0	0	0	0	0	0	0	0
Bacteroidetes;Bacteroidia;Bacteroidales;Bacteroidaceae;Bacteroides;Bacteroides_massiliensis	0	0.272618	0	0	0.151133	0	0	0	0	0	0	0.0880634	0	1.15524	0	0	0	0	0	0	0	0	0	0	0	0	0	0	0	0	0	0	0.241896	0	0	0	0	0	0	0.0017261	0	0	0	0	0.00130864	0	0	0	0
Bacteroidetes;Bacteroidia;Bacteroidales;Bacteroidaceae;Bacteroides;Bacteroides_oleiciplenus	0	0.0267442	0	0	0	0	0	0	0	0	0	0	0	0	0	0	0	0	0	0	0	0	0	0	0	0.00235117	0	0	0	0	0	0	0	0	0	0	0	0	0	0	0.000738803	0	0	0	0	0	0	0	0
Bacteroidetes;Bacteroidia;Bacteroidales;Bacteroidaceae;Bacteroides;Bacteroides_plebeius	0.00101401	0	0	0	0	0.044104	0	0	0	0	0	0	0	0	0	0	0	0	0	0	0	0	0.00119019	0	0	0	0	0	0	0	0	0	0	0	0	0	0	0	0	0.0017261	0	0	0	0	0	0	0.0759631	1.57593	0.378452
Bacteroidetes;Bacteroidia;Bacteroidales;Bacteroidaceae;Bacteroides;Bacteroides_salyersiae	0	0	0	0	0	0	0	0	0	0	0	0	0	0	0	0	0	0	0.042517	0	0	0	0.127351	0	1.19146	0	0	0	0	0	0	0	0	0	0	0	0	0.00319683	0	0	0.0162537	0.914077	0.137698	0.739847	0.266963	0	0.672816	2.40314	0.183313
Bacteroidetes;Bacteroidia;Bacteroidales;Bacteroidaceae;Bacteroides;Bacteroides_stercoris	0	0.00690173	0.029545	0	0.0136019	0	0	0	0	0	0	0	0	0	0	0	0	0	0	0	0	0	0	0	0	0	0	0	0	0	0	0	0	0	0	0	0	0	0	0	0	0.121877	0.525756	0.272575	0.00261729	0	0.0488334	0.505183	0
Bacteroidetes;Bacteroidia;Bacteroidales;Bacteroidaceae;Bacteroides;Bacteroides_timonensis	0	0	0	0	0	0	0	0	0	0	0	0	0	0	0	0	0	0	0	0	0	0	0	0	0	0	0	0	0	0	0	0	0	0	0	0	0	0	0	0	0	0	0	0	0	0	0	0	0
Bacteroidetes;Bacteroidia;Bacteroidales;Bacteroidaceae;Bacteroides;Bacteroides_uniformis	0.0547567	0.541786	0.00492417	0	0.468511	0	0	0	0	0	0	0.0600432	0	1.77573	0.392247	0.216107	0.775793	0.1997	0	0.414723	0	0	0	0.00332607	0	0	0.0526936	0.936768	0	0	0	0	0	0	0	0	0	0.00319683	1.15771	0.0310698	1.08013	0.694698	0.056331	0.716483	0.100766	0.00915499	0.450353	4.02335	0.224706
Bacteroidetes;Bacteroidia;Bacteroidales;Bacteroidaceae;Bacteroides;Bacteroides_vulgatus	0	0	0	0	0	0	0	0	0	0	0	0	0	0	0	0	0	0	0	0	0	0	0	0	0	0	0	0	0	0	0	0	0	0	0	0	0	0	0	0	0	0	0	0	0	0	0	0	0
Bacteroidetes;Bacteroidia;Bacteroidales;Bacteroidaceae;Bacteroides;Bacteroides_xylanisolvens	0	0.0284696	0.0147725	0	0.0770777	0	0	0	0	0.0181752	0	0.00400288	0	0.0449035	0	0.0720357	0.162889	0	0.085034	0	0	0	0	0	0	0	0.0150553	0	0	0	0	0	0.0483793	0	0	0	0	0	0.0641513	0.0397003	0.0243805	0.0243754	0.0219065	0.0856664	0.00261729	0	0.0271297	0.094596	0.0886997
Bacteroidetes;Bacteroidia;Bacteroidales;Bacteroidaceae;Bacteroides;OTU1000|NN=Bacteroides_vulgatus_BNRRR16SA|D=96.9	0	0.0897225	0.0443175	0.0764526	0.0982363	0.0130678	0	0	0	0	0	0	0	0.0367392	0.230734	0.388993	0.452776	0	0	0	0	0	0	0.00166304	0.00916506	0	0.0276014	0	0	0	0	0	0	0	0	0	0	0.517886	1.62318	0.485035	2.22749	0.182815	0.031295	0.221954	0.0444939	0.01831	0.0271297	0.0543424	0.00591331
Bacteroidetes;Bacteroidia;Bacteroidales;Bacteroidaceae;Bacteroides;OTU1077|NN=Bacteroides_coprophilus_AB064919|D=89.2	0	0.000862716	0	0	0	0	0	0	0	0	0	0	0	0	0	0	0	0	0	0	0	0	0	0	0	0	0	0	0	0	0	0	0	0	0	0	0	0	0.704173	0.0017261	0.412252	0	0	0	0	0	0	0	0.00591331
Bacteroidetes;Bacteroidia;Bacteroidales;Bacteroidaceae;Bacteroides;OTU1260|NN=Bacteroides_vulgatus_BNRRR16SA|D=96.6	0	0	0	0	0.00151133	0	0	0	0	0	0	0	0	0	0	0	0.00552166	0	0	0	0	0	0	0	0	0	0	0	0	0	0	0	0	0	0	0	0	0.00639366	0.0238703	0.00517831	0.0280745	0.0121877	0	0	0.00261729	0.0045775	0	0.00402536	0
Bacteroidetes;Bacteroidia;Bacteroidales;Bacteroidaceae;Bacteroides;OTU132|NN=Bacteroides_vulgatus_BNRRR16SA|D=97	0	0.0534884	0.00984834	0.0382263	0.0498738	0.00490044	0	0	0	0	0.00526288	0	0	0.0163285	0.0307645	0	0.0358908	0	0	0	0	0	0	0	0	0	0.00501844	0	0	0	0	0	0	0	0	0	0	0.0351651	0.158141	0.0379742	0.177313	0.0243754	0	0.0389393	0.0235556	0	0	0.00201268	0
Bacteroidetes;Bacteroidia;Bacteroidales;Bacteroidaceae;Bacteroides;OTU1332|NN=Bacteroides_xylanisolvens_AB510713|D=96	0	0	0	0	0	0	0	0	0	0	0	0	0	0	0	0	0	0	0	0	0	0	0	0	0	0	0	0	0	0	0	0	0	0	0	0	0	0	0	0	0	0	0	0	0	0	0	0	0
Bacteroidetes;Bacteroidia;Bacteroidales;Bacteroidaceae;Bacteroides;OTU1464|NN=Bacteroides_fluxus_AB547642|D=94.4	0	0	0	0	0	0	0	0	0	0	0	0	0	0	0	0	0	0	0	0	0	0	0	0	0	0	0	0	0	0	0	0	0	0	0	0	0	0	0	0	0	0	0	0	0	0	0	0	0
Bacteroidetes;Bacteroidia;Bacteroidales;Bacteroidaceae;Bacteroides;OTU1503|NN=Bacteroides_coprocola_AB200223|D=95.1	0	0	0	0	0	0	0	0	0	0	0	0	0	0	0	0	0	0	0	0	0	0	0	0	0	0	0	0	0	0	0	0	0	0	0	0	0	0	0	0	0	0	0	0	0	0	0	0	0
Bacteroidetes;Bacteroidia;Bacteroidales;Bacteroidaceae;Bacteroides;OTU1556|NN=Bacteroides_thetaiotaomicron_BNRRR16SB|D=95.9	0	0.211365	0.0147725	0	0.187405	0.00326696	0	0	0	0	0	0.260187	0	5.73948	1.52284	1.94496	3.03139	0	0	0	0	0.159275	0.0916448	0.00166304	0.504078	0.162231	0.0953504	0	0	0	0	0	0	0	0	0	0	0.00319683	0.250638	0.00517831	0.152194	0.816575	0.12205	0.790468	0.242099	0	0.135648	2.7614	0.0354799
Bacteroidetes;Bacteroidia;Bacteroidales;Bacteroidaceae;Bacteroides;OTU1629|NN=Bacteroides_vulgatus_BNRRR16SA|D=95.7	0	0.000862716	0	0	0	0	0	0	0	0	0	0	0	0.00816427	0.0153822	0.0288143	0.0386516	0	0	0	0	0	0.00119019	0	0	0	0	0	0	0	0	0	0	0	0	0	0	0.019181	0.0760865	0.0207132	0.0724027	0	0	0.0272575	0.00392593	0.0045775	0	0.0100634	0
Bacteroidetes;Bacteroidia;Bacteroidales;Bacteroidaceae;Bacteroides;OTU1667|NN=Bacteroides_thetaiotaomicron_BNRRR16SB|D=96.2	0	0	0	0	0	0	0	0	0	0	0	0	0	0	0	0	0	0	0	0	0	0	0	0	0	0	0	0	0	0	0	0	0	0	0	0	0	0	0	0	0	0	0	0	0	0	0	0.00201268	0
Bacteroidetes;Bacteroidia;Bacteroidales;Bacteroidaceae;Bacteroides;OTU1748|NN=Bacteroides_xylanisolvens_AB510713|D=94.8	0	0	0	0	0	0	0	0	0	0	0	0	0	0	0	0	0	0	0	0	0	0	0	0	0	0	0	0	0	0	0	0	0	0	0	0	0	0	0	0	0	0	0	0	0	0	0	0	0
Bacteroidetes;Bacteroidia;Bacteroidales;Bacteroidaceae;Bacteroides;OTU20|NN=Bacteroides_xylanisolvens_AB510713|D=96.4	0.00101401	0.41928	0.300374	0.0382263	0.541055	0.0343031	0	0	0	0.0545256	0	0.0120086	0	0.751112	0	0.0432214	0.358908	0	0.085034	0	0.0428082	0	0	0	0	0	0.0552029	0.234192	0	0.948188	0	0	0.290276	0	0	0	0	0	0.374465	0.122553	0.649408	0.207191	0.137698	0.186909	0.00392593	0	0.135648	0.318003	0.254272
Bacteroidetes;Bacteroidia;Bacteroidales;Bacteroidaceae;Bacteroides;OTU219|NN=Bacteroides_xylanisolvens_AB510713|D=96.4	0	0	0	0	0	0	0	0	0	0	0	0	0	0.00408213	0	0	0	0	0	0	0	0	0	0	0	0	0	0	0	0	0	0	0	0	0	0	0	0	0	0	0.00812684	0	0	0	0	0	0	0.00201268	0
Bacteroidetes;Bacteroidia;Bacteroidales;Bacteroidaceae;Bacteroides;OTU22|NN=Bacteroides_xylanisolvens_AB510713|D=96.4	0	0	0	0	0	0	0	0	0	0	0	0	0	0	0	0	0	0	0	0	0	0	0	0	0	0	0	0	0	0	0	0	0	0	0	0	0	0	0	0	0.000738803	0	0	0	0	0	0	0	0
Bacteroidetes;Bacteroidia;Bacteroidales;Bacteroidaceae;Bacteroides;OTU32|NN=Bacteroides_salyersiae_AB510707|D=96	0	0.0155289	0	0	0.0181359	0	0	0	0	0	0	0.068049	0	3.48206	0	0	0	0	0.042517	0	0	0	0.443942	0.00332607	1.00816	0.317408	0.190701	0.351288	0	0	0	0	0	0	0	0	0	0	0	0.0017261	0	0	0.0031295	0	0	0	0	0.114723	0
Bacteroidetes;Bacteroidia;Bacteroidales;Bacteroidaceae;Bacteroides;OTU366|NN=Bacteroides_coprocola_AB200223|D=92.4	0	0	0	0	0	0	0	0	0	0	0	0	0	0	0	0	0	0	0	0	0	0	0	0	0	0	0	0	0	0	0	0	0	0	0	0	0	0	0	0	0	0	0	0	0	0	0	0	0
Bacteroidetes;Bacteroidia;Bacteroidales;Bacteroidaceae;Bacteroides;OTU389|NN=Bacteroides_xylanisolvens_AB510713|D=96.2	0	0.075919	0.0787867	0	0.0392945	0	0	0	0	0	0	0	0	0	0	0	0	0	0	0	0	0	0	0	0	0	0	0	0	0	0	0	0	0	0	0	0	0	0	0	0.00221641	0	0	0	0	0	0	0	0
Bacteroidetes;Bacteroidia;Bacteroidales;Bacteroidaceae;Bacteroides;OTU415|NN=Bacteroides_coprocola_AB200223|D=96.5	0	0	0	0	0	0	0	0	0	0	0	0	0	0.273503	0	0	0	0	0	0	0	0	0	0	0	0	0	0	0	0	0	0	0	0	0	0	0	0	0	0	0	0	0	0	0	0	0	0	0
Bacteroidetes;Bacteroidia;Bacteroidales;Bacteroidaceae;Bacteroides;OTU455|NN=Bacteroides_vulgatus_BNRRR16SA|D=95.8	0	0.000862716	0	0	0	0	0	0	0	0	0	0	0	0	0	0	0	0	0	0	0	0	0	0	0	0	0	0	0	0	0	0	0	0	0	0	0	0	0.00447568	0.0034522	0.00147761	0	0	0	0	0	0	0	0
Bacteroidetes;Bacteroidia;Bacteroidales;Bacteroidaceae;Bacteroides;OTU488|NN=Bacteroides_salyersiae_AB510707|D=96.1	0	0.00172543	0	0	0	0	0	0	0	0	0	0	0	0	0	0	0	0	0	0	0	0	0	0	0	0.00940468	0.0100369	0.117096	0	0	0	0	0	0	0	0	0	0	0	0	0	0	0	0	0	0	0	0	0
Bacteroidetes;Bacteroidia;Bacteroidales;Bacteroidaceae;Bacteroides;OTU507|NN=Bacteroides_xylanisolvens_AB510713|D=97	0	0.0388222	0.0344692	0	0.0755664	0	0	0	0	0.0181752	0	0.00400288	0	0.0898069	0	0	0.00828249	0	0.042517	0	0	0	0	0	0	0	0.0250922	0	0	0	0	0	0.0483793	0	0	0	0	0	0.0880216	0.0258915	0.0310297	0.0487508	0.031295	0.0778786	0	0	0.0217037	0.104659	0.0827864
Bacteroidetes;Bacteroidia;Bacteroidales;Bacteroidaceae;Bacteroides;OTU534|NN=Bacteroides_thetaiotaomicron_BNRRR16SB|D=96.7	0	0	0	0	0	0	0	0	0	0	0	0	0	0	0.00769112	0	0.00552166	0	0	0	0	0	0	0	0	0	0	0	0	0	0	0	0	0	0	0	0	0	0	0	0	0	0	0	0.00130864	0	0	0	0
Bacteroidetes;Bacteroidia;Bacteroidales;Bacteroidaceae;Bacteroides;OTU634|NN=Bacteroides_plebeius_AB200221|D=94	0	0	0	0	0	0	0.032041	0	0.00518081	0	0	0	0	0	0	0	0	0	0	0	0	0	0	0	0	0	0	0	0	0	0	0	0	0	0	0	0	0	0	0	0	0	0	0	0	0	0	0	0
Bacteroidetes;Bacteroidia;Bacteroidales;Bacteroidaceae;Bacteroides;OTU953|NN=Bacteroides_vulgatus_BNRRR16SA|D=96.9	0	0	0	0	0	0	0	0	0	0	0	0	0	0	0	0	0.00276083	0	0	0	0	0	0	0	0	0	0	0	0	0	0	0	0	0	0	0	0	0	0.00447568	0	0.00147761	0	0	0	0	0	0	0	0
Bacteroidetes;Bacteroidia;Bacteroidales;Bacteroidaceae;Bacteroides;OTU966|NN=Bacteroides_fragilis_BNRRGDA|D=96.8	0	0	0.0393933	0	0	0	0	0	0	0	0	0	0	0	0	0	0	0	0	0	0	0	0	0	0	0	0	0	0	0	0	0	0	0	0	0	0	0.00319683	0.00149189	0	0	0	0.0031295	0	0	0	0	0	0.0118266
Bacteroidetes;Bacteroidia;Bacteroidales;Bacteroidaceae;Bacteroides;OTU975|NN=Bacteroides_fluxus_AB547642|D=96.1	0	0	0	0	0	0	0	0	0	0	0	0	0	0	0	0	0	0	0	0	0	0	0	0	0	0	0	0	0	0	0	0	0	0	0	0	0	0	0	0	0	0	0	0	0	0	0	0	0
Bacteroidetes;Bacteroidia;Bacteroidales;Bacteroidaceae;Bacteroides;Other	0.00507007	2.96429	0.846957	0.420489	2.97278	0.269524	0.032041	0.534759	0.0259041	0.236278	0.0105258	0.0720519	0.0100669	1.45732	3.13798	4.42299	5.39466	0.0249626	0.042517	0.311042	0.171233	0.0102099	0.0142823	0.00332607	0.0458253	0.0423211	0.471734	0.58548	0.0161525	0.101592	0	0	0.483793	0	1.55172	0	0	7.30156	20.5672	7.12362	28.2651	4.53382	0.535144	5.40867	1.72479	0.100705	0.195334	1.61819	0.094613
Bacteroidetes;Bacteroidia;Bacteroidales;Other;Other;Other	0.00101401	0	0	0	0	0	0	0	0.00518081	0.0181752	0	0	0	0.00408213	0	0	0.0220866	0	0	0	0	0	0.00119019	0	0	0	0	0	0	0	0	0	0	0	0	0	0	0	0.00298378	0	0	0.0243754	0.0031295	0.0233636	0.00523457	0	0	0.00402536	0
Bacteroidetes;Bacteroidia;Bacteroidales;Porphyromonadaceae;Barnesiella;Barnesiella_intestinihominis	0.0517147	0.35889	0.23636	0	0.244835	0.0571718	0	0	0	0	0	0	0	0.412295	0	0	0	0	0	0.103681	0	0	0	0	0	0	0	0	0	0	0	0	0	0	0	0	0	0.00639366	0.00447568	0.0017261	0.00147761	0	0	0	0	0.0045775	0.510038	3.10557	0
Bacteroidetes;Bacteroidia;Bacteroidales;Porphyromonadaceae;Barnesiella;OTU1053|NN=Barnesiella_intestinihominis_AB370251|D=87.9	0	0	0	0	0	0	0	0	0	0	0	0	0	0	0	0	0	0	0	0	0	0	0	0	0	0	0	0	0	0	0	0	0	0	0	0	0	0	0.0328216	0	0.179529	0	0	0	0	0	0	0.0221395	0
Bacteroidetes;Bacteroidia;Bacteroidales;Porphyromonadaceae;Barnesiella;OTU143|NN=Barnesiella_intestinihominis_AB370251|D=85	0	0	0	0	0	0	0	0	0	0	0	0	0	0	0	0	0	0	0	0	0	0	0	0	0	0	0	0	0	0	0	0	0	0	0	0	0	0	0	0	0	0	0	0	0	0	0	0	0
Bacteroidetes;Bacteroidia;Bacteroidales;Porphyromonadaceae;Barnesiella;OTU193|NN=Barnesiella_intestinihominis_AB370251|D=85.1	0	0	0	0	0	0	0	0	0	0	0	0	0	0	0	0	0	0	0	0	0	0	0	0	0	0	0	0	0	0	0	0	0	0	0	0	0	0	0	0	0	0	0	0	0	0	0	0	0
Bacteroidetes;Bacteroidia;Bacteroidales;Porphyromonadaceae;Barnesiella;OTU405|NN=Barnesiella_intestinihominis_AB370251|D=89.9	0	0	0	0	0	0	0	0	0	0	0	0	0	0	0	0	0	0	0	0	0	0	0	0	0	0	0	0	0	0	0	0	0	0	0	0	0	0	0	0	0.0192089	0	0	0.0817725	0	0	0	0.0201268	0
Bacteroidetes;Bacteroidia;Bacteroidales;Porphyromonadaceae;Barnesiella;OTU490|NN=Barnesiella_intestinihominis_AB370251|D=85.9	0	0	0	0	0	0	0	0	0	0	0	0	0	0	0	0	0	0	0	0	0	0	0	0	0	0	0	0	0	0	0	0	0	0	0	0	0	0	0	0	0	0	0	0	0	0	0	0	0
Bacteroidetes;Bacteroidia;Bacteroidales;Porphyromonadaceae;Barnesiella;OTU4|NN=Barnesiella_intestinihominis_AB370251|D=85.3	0	0	0	0	0	0	0	0	0	0	0	0	0	0	0	0.144071	0	0	0	0	0	0	0	0	0	0	0	0	0	0	0	0	0	0	0	0	0	0	0	0	0	0	0	0	0	0	0	0	0
Bacteroidetes;Bacteroidia;Bacteroidales;Porphyromonadaceae;Barnesiella;OTU955|NN=Barnesiella_intestinihominis_AB370251|D=87	0	0	0	0	0	0	0	0	0	0	0	0	0	0	0	0	0	0	0	0	0	0	0	0	0	0	0	0	0	0	0	0	0	0	0	0	0	0	0	0	0	0	0	0	0	0	0	0	0
Bacteroidetes;Bacteroidia;Bacteroidales;Porphyromonadaceae;Barnesiella;OTU986|NN=Barnesiella_intestinihominis_AB370251|D=85.3	0	0	0	0	0	0	0	0	0	0	0	0	0	0	0	0	0	0	0	0	0	0	0	0	0	0	0	0	0	0	0	0	0	0	0	0	0	0	0	0	0	0	0	0	0	0	0	0	0
Bacteroidetes;Bacteroidia;Bacteroidales;Porphyromonadaceae;Barnesiella;OTU988|NN=Barnesiella_intestinihominis_AB370251|D=87.1	0	0	0	0	0	0	0	0	0	0	0	0	0	0	0	0	0	0	0	0	0	0	0	0	0	0	0	0	0	0	0	0	0	0	0	0	0	0	0	0	0	0	0	0	0	0	0	0.00402536	0
Bacteroidetes;Bacteroidia;Bacteroidales;Porphyromonadaceae;Barnesiella;Other	0	0	0	0	0	0	0	0	0	0	0	0	0	0	0	1.02291	0	0	0	0	0	0	0	0	0	0	0	0	0	0	0	0	0	0	0	0	0	0.0895112	0	0	0	0	0	0	0	0	0	0.0764818	0
Bacteroidetes;Bacteroidia;Bacteroidales;Porphyromonadaceae;Butyricimonas;Butyricimonas_virosa	0	0.252776	0	0.0764526	0.253903	0.0163348	0	0	0	0.0727008	0	0	0	0	0	0	0	0	0	0	0	0	0	0	0.0183301	0	0.0627305	0	0	0	0	0	0	0	0	0	0	0	0.187978	0	0.241589	0.195003	0.037554	0.607453	0.425309	0.00915499	0	0.444802	0
Bacteroidetes;Bacteroidia;Bacteroidales;Porphyromonadaceae;Butyricimonas;OTU1162|NN=Butyricimonas_virosa_AB443949|D=96.3	0	0	0	0	0.00302265	0	0	0	0	0	0	0	0	0	0	0	0	0	0	0.103681	0	0	0	0	0	0	0	0	0	0	0	0	0	0	0	0	0	0	0	0	0	0.0121877	0	0.00389393	0	0.0045775	0	0.511221	0.00591331
Bacteroidetes;Bacteroidia;Bacteroidales;Porphyromonadaceae;Butyricimonas;OTU1208|NN=Butyricimonas_synergistica_AB443948|D=88.1	0	0	0	0	0	0	0	0	0	0	0	0	0	0	0	0	0	0	0	0	0	0	0	0	0	0	0	0	0	0	0	0	0	0	0	0	0	0	0	0	0	0	0	0	0	0	0	0	0
Bacteroidetes;Bacteroidia;Bacteroidales;Porphyromonadaceae;Butyricimonas;OTU1247|NN=Butyricimonas_synergistica_AB443948|D=95.1	0	0	0	0	0.00151133	0	0	0	0	0	0	0	0	0	0	0	0	0	0	0	0	0	0	0	0	0	0	0	0	0	0	0	0	0	0	0	0	0	0.00149189	0	0.00221641	0	0	0	0	0	0	0	0
Bacteroidetes;Bacteroidia;Bacteroidales;Porphyromonadaceae;Butyricimonas;Other	0	0.0207052	0	0	0.0166246	0	0	0	0	0	0	0	0	0	0	0	0	0	0	0	0	0	0	0	0	0	0	0	0	0	0	0	0	0	0	0	0	0	0.00149189	0	0.00295521	0	0.0031295	0	0.0143951	0.0045775	0	0.0100634	0
Bacteroidetes;Bacteroidia;Bacteroidales;Porphyromonadaceae;Dysgonomonas;Dysgonomonas_gadei	0	0	0	0	0	0	0	0	0	0	0	0	0	0	0	0	0	0	0	0	0	0	0.0428469	0	0	0	0	0	0	0	0	0	0	0	0	0	0	0	0	0	0	0	0	0	0	0	0	0	0
Bacteroidetes;Bacteroidia;Bacteroidales;Porphyromonadaceae;Odoribacter;OTU1031|NN=Odoribacter_splanchnicus_AB547649|D=90.7	0	0	0	0	0	0	0	0	0	0	0	0	0	0	0	0	0	0	0	0	0	0	0	0	0	0	0	0	0	0	0	0	0	0	0	0	0	0	0	0	0	0	0	0	0	0	0	0	0
Bacteroidetes;Bacteroidia;Bacteroidales;Porphyromonadaceae;Odoribacter;OTU1426|NN=Odoribacter_splanchnicus_AB547649|D=94.5	0	0	0	0	0	0	0	0	0	0	0	0.00400288	0	0.0489856	0	0	0	0	0	0	0	0	0	0	0	0	0	0	0	0	0	0	0	0	0	0	0	0	0	0	0	0	0	0	0	0	0	0	0
Bacteroidetes;Bacteroidia;Bacteroidales;Porphyromonadaceae;Odoribacter;Odoribacter_laneus	0	0.0388222	0	0	0.205541	0	0	0	0	0	0	0	0	0	0	0	0.00276083	0	0	0	0.0428082	0	0.00119019	0	0	0.277438	1.76147	6.55738	0	0	0	0	0	0	0	0	0	0	0	0	0	0	0	0.00389393	0	0	0	0	0
Bacteroidetes;Bacteroidia;Bacteroidales;Porphyromonadaceae;Odoribacter;Odoribacter_splanchnicus	0	0.182033	0	0.0382263	0.326447	0.00653392	0	0	0	0	0	0.0240173	0	0.277585	0	0	0	0	0	0.259202	0	0	0	0	0	0.00235117	0.233358	0.234192	0	0	0	0	0	0	0	0	0	0.00319683	0.273016	0	0.331723	1.25533	0.200288	0.646392	0.726297	0.00915499	0.0108519	0.00402536	0.130093
Bacteroidetes;Bacteroidia;Bacteroidales;Porphyromonadaceae;Odoribacter;Other	0	0	0	0	0	0	0	0	0	0	0	0	0	0	0.061529	0.0432214	0.0276083	0	0	0	0	0	0	0	0	0	0	0	0	0	0	0	0	0	0	0	0	0	0	0	0	0	0	0	0	0	0	0	0
Bacteroidetes;Bacteroidia;Bacteroidales;Porphyromonadaceae;Other;Other	0	0	0	0.229358	0.00151133	0.303827	0	0	0.341933	0	0	0	0	0	0.00769112	0.0144071	0	0	0	0	0	0	0.0130921	0	0	0	0	0	0	0	0	0	0	0	0	0	0	0	0	0	0	0	0	0.00389393	0	0	0.336408	0.128812	0
Bacteroidetes;Bacteroidia;Bacteroidales;Porphyromonadaceae;Parabacteroides;OTU1235|NN=Parabacteroides_distasonis_BNRRR16S|D=96.7	0	0.00172543	0	0	0.00151133	0	0	0	0	0	0	0	0	0	0	0.0144071	0	0	0	0	0	0	0	0	0	0	0	0	0	0	0	0	0	0	0	0	0	0	0	0	0	0	0	0	0.00261729	0	0	0.00603804	0
Bacteroidetes;Bacteroidia;Bacteroidales;Porphyromonadaceae;Parabacteroides;OTU1346|NN=Parabacteroides_distasonis_BNRRR16S|D=96.9	0	0.0310578	0	0	0.0287152	0	0	0	0	0.0363504	0	0.00800576	0	0.0857248	0	0.0432214	0.0524558	0	0	0	0.0428082	0	0	0	0	0.0117559	0.0376383	0	0	0	0	0	0	0	0	0	0	0.0415588	0.0581838	0	0.0746191	0.0487508	0	0.0272575	0.018321	0	0.0108519	0.0301902	0
Bacteroidetes;Bacteroidia;Bacteroidales;Porphyromonadaceae;Parabacteroides;OTU1572|NN=Parabacteroides_distasonis_BNRRR16S|D=95.3	0	0.435672	0.00492417	0	0.551635	0	0	0.534759	0.0259041	0.272628	0	0.0520375	0.00503347	0.387803	0	1.03731	0.403081	0	0	0	0.256849	0.00204198	0	0	0	0.0752375	0.230848	0.117096	0	0	0	0	0	0	0	0	0	0.278124	0.334184	0.067318	0.350932	1.45034	0	1.51084	0.306223	0.0228875	0.499186	3.19412	0.396192
Bacteroidetes;Bacteroidia;Bacteroidales;Porphyromonadaceae;Parabacteroides;OTU15|NN=Parabacteroides_distasonis_BNRRR16S|D=96.7	0	0	0	0	0.00151133	0	0	0	0	0	0	0	0	0	0	0.0144071	0	0	0	0.466563	0	0	0	0	0	0	0.00752766	0	0	0	0	0	0	0	0	0	0	0	0	0	0.000738803	0	0	0.00389393	0	0	0	0.108685	0
Bacteroidetes;Bacteroidia;Bacteroidales;Porphyromonadaceae;Parabacteroides;OTU432|NN=Parabacteroides_gordonii_AB470344|D=95.1	0	0	0	0	0	0	0	0	0	0	0	0	0	0	0	0	0	0	0	0	0	0	0	0	0	0	0	0	0	0	0	0	0	0	0	0	0	0	0	0	0	0	0	0	0	0	0	0.00201268	0
Bacteroidetes;Bacteroidia;Bacteroidales;Porphyromonadaceae;Parabacteroides;Other	0	0.0293323	0	0	0.0332492	0	0	0	0	0	0	0	0	0.0530677	0	0.0144071	0.0303691	0	0	0.103681	0.0428082	0	0	0.00166304	0	0.00940468	0.0150553	0.468384	0	0	0	0	0.0483793	0	0	0	0	0.0223778	0.0835459	0.0017261	0.0953056	0.146252	0	0.0311514	0.0157037	0.0137325	0.0162778	0.185167	0
Bacteroidetes;Bacteroidia;Bacteroidales;Porphyromonadaceae;Parabacteroides;Parabacteroides_goldsteinii	0	0.0112153	0	0	0.0332492	0	0	0	0	0	0	0	0	0	0	0	0	0	0	0	0	0	0	0	0	0	0	0	0	0	0	0	0	0	0	0	0	0	0.00149189	0	0	0	0	0	0.12563	0	0	0.144913	0.00591331
Bacteroidetes;Bacteroidia;Bacteroidales;Porphyromonadaceae;Parabacteroides;Parabacteroides_gordonii	0	0.00690173	0	0	0	0	0	0	0	0	0	0	0	0	0	0	0	0	0	0	0	0	0	0	0	0	0	0	0	0	0	0	0	0	0	0	0	0	0	0	0	0	0	0	0	0	0	0	0
Bacteroidetes;Bacteroidia;Bacteroidales;Porphyromonadaceae;Parabacteroides;Parabacteroides_johnsonii	0	0	0	0	0	0	0	0	0	0	0	0	0	0	0	0	0	0	0	0	0	0	0	0	0	0	0.00250922	0.468384	0	0	0	0	0	0	0	0	0	0	0	0	0.000738803	0.0365631	0.0156475	0.00389393	0	0	0	0	0
Bacteroidetes;Bacteroidia;Bacteroidales;Porphyromonadaceae;Parabacteroides;Parabacteroides_merdae	0.105457	0.864441	0	0.267584	0.7738	0.101276	0.032041	0.534759	0	0	0	0.0640461	0.00503347	0.151039	0	0.230514	0.339582	0	0	0	0	0	0	0.00332607	0.00916506	0	0.331217	1.05386	0	0	0	0	0	0	0	0	0	0.0127873	0.945859	0.412538	1.71993	0.621572	0.197158	1.46412	0.00130864	0	0.00542594	1.2378	0.00591331
Bacteroidetes;Bacteroidia;Bacteroidales;Porphyromonadaceae;Porphyromonas;Other	0	0	0	0	0	0	0	0	0	0	0	0	0	0	0	0	0	0	0	0	0	0	0	0	0	0	0	0	0	0	0	0	0	0	0	0	0	0	0	0	0	0	0	0	0	0	0	0	0
Bacteroidetes;Bacteroidia;Bacteroidales;Porphyromonadaceae;Porphyromonas;Porphyromonas_asaccharolytica	0	0	0	0	0	0	0	0	0	0	0	0	0	0	0	0	0	0	0	0	0	0.00612595	0	0.00166304	0	0.0446722	1.58081	3.51288	0	0	0	0	0	0	0	0	0	0	0	0	0	0	0	0	0	0.0045775	0.00542594	0	0
Bacteroidetes;Bacteroidia;Bacteroidales;Porphyromonadaceae;Porphyromonas;Porphyromonas_endodontalis	0	0	0	0	0	0	0.32041	0	0.409284	3.56234	0	0	0	0	0.292263	0.965279	1.67306	0.0249626	0	0	0	0	0	0.136369	0	0	0	0	0	0	0	0	0	0	0	0	0	0	0	0	0	0	0	0	0.095531	0.0045775	0	0.00201268	0.00591331
Bacteroidetes;Bacteroidia;Bacteroidales;Porphyromonadaceae;Porphyromonas;Porphyromonas_gingivalis	0	0	0.0147725	0	0.00453398	0	0	0	0	0	0	0.00400288	0	0.00408213	3.10721	10.085	9.3178	0.0249626	0	0.0518403	0.0428082	0	0.101166	0	0.00916506	0	0.00752766	0	0	0.270911	0	0	0.580552	0	0	0	0	0.0127873	0.00149189	0	0	0.0487508	0.012518	0	0.550939	0.01831	2.51221	10.6008	3.19319
Bacteroidetes;Bacteroidia;Bacteroidales;Porphyromonadaceae;Porphyromonas;Porphyromonas_somerae	0	0	0	0	0	0	0	0	0	0	0	0	0	0	0.292263	1.33986	0.629469	0.0249626	0	0	0.0428082	0.00204198	0	0	0.339107	0.014107	0.250922	0.702576	0	0	0	0	0	0	0	0	0	0	0	0	0	0	0.0031295	0	0.0863705	0	0	0	0
Bacteroidetes;Bacteroidia;Bacteroidales;Porphyromonadaceae;Porphyromonas;Porphyromonas_uenonis	0	0	0	0	0	0	0	0	0	0	0	0	0	0	0	0	0	0	0	0	0	0	0	0	0	0	0.00752766	0	0	0	0	0	0	0	0	0	0	0	0	0	0	0	0	0	0	0	0	0	0
Bacteroidetes;Bacteroidia;Bacteroidales;Porphyromonadaceae;Tannerella;Tannerella_forsythia	0	0	0	0	0	0	0	0	0	0	0	0	0	0	0	0	0	0	0	0	0	0	0	0	0	0	0	0	0	0	0	0	0	0	0	0	0	0	0	0	0	0	0	0	0	0	0	0	0
Bacteroidetes;Bacteroidia;Bacteroidales;Prevotellaceae;Alloprevotella;Alloprevotella_tannerae	0	0	0	0	0.00302265	0	0	0	0	0.0181752	0	0	0	0	1.14598	2.11785	3.64429	0	0	0	0.0428082	0	0	0	0	0	0	0	0	0.0677277	0.25974	0	0	0	0	0	0	0	0	0	0	0	0	0	0	0	0	0	0
Bacteroidetes;Bacteroidia;Bacteroidales;Prevotellaceae;Other;Other	0	0	0	0	0	0	0	0	0	0	0	0	0	0	0	0	0	0	0	0	0	0	0	0	0	0	0	0	0	0	0	0	0	0	0	0	0	0	0	0	0	0	0	0	0.00130864	0	0	0	0
Bacteroidetes;Bacteroidia;Bacteroidales;Prevotellaceae;Paraprevotella;Paraprevotella_clara	0	0.278657	0.581052	0	0.262971	0.0212352	0	0	0	0	0	0.0440317	0	0.146957	0	0	0	0	0	0	0	0	0	0	0	0	0	0	0	0	0	0	0	0	0	0	0	0	0.00298378	0.327959	0.336156	0.0121877	0	0.0467272	0	0	0	0	0
Bacteroidetes;Bacteroidia;Bacteroidales;Prevotellaceae;Paraprevotella;Paraprevotella_xylaniphila	0	0	0	0	0	0	0	0	0	0	0	0	0	0	0	0	0	0	0	0	0	0	0	0	0	0	0	0	0	0	0	0	0	0	0	0	0	0	0	0	0	0	0	0	0	0	0	0	0
Bacteroidetes;Bacteroidia;Bacteroidales;Prevotellaceae;Prevotella;OTU103|NN=Prevotella_oralis_AY323522|D=89.1	0	0	0	0	0	0	0	0	0	0	0	0	0	0	0	0	0	0	0	0	0	0	0	0	0.00916506	0	0	0	0	0	0	0	0	0	0	0	0	0	0	0	0	0.146252	0	0	0	0	0	0.00402536	0
Bacteroidetes;Bacteroidia;Bacteroidales;Prevotellaceae;Prevotella;OTU1268|NN=Prevotella_copri_AB064923|D=96.5	0.00101401	0.0276069	0	0	0.0241812	0	0	0	0	0	0	0	0	0	0	0	0	0	0	0	0	0	0	0	0	0	0	0	0	0	0	0	0	0	0	0	0	0	0.0119351	0	0.00517162	0	0	0.0194696	0.00130864	0	0	0	0
Bacteroidetes;Bacteroidia;Bacteroidales;Prevotellaceae;Prevotella;OTU1275|NN=Prevotella_copri_AB064923|D=96.9	0	0.0138035	0.00492417	0	0.0120906	0.00163348	0	0	0	0	0	0	0	0	0	0	0	0	0	0	0	0	0	0	0	0	0	0	0	0	0	0	0	0	0	0	0	0	0.0432649	0.0017261	0.045067	0.0609385	0	0.0973482	0.0130864	0	0	0	0
Bacteroidetes;Bacteroidia;Bacteroidales;Prevotellaceae;Prevotella;OTU1321|NN=Prevotella_copri_AB064923|D=96.2	0	0.00258815	0.00492417	0	0.00604531	0	0	0	0	0	0	0	0	0	0	0	0	0	0	0	0	0	0	0	0	0	0	0	0	0	0	0	0	0	0	0	0	0	0	0	0.00147761	0	0	0.00389393	0	0	0	0	0
Bacteroidetes;Bacteroidia;Bacteroidales;Prevotellaceae;Prevotella;OTU1367|NN=Prevotella_copri_AB064923|D=96.7	0.00101401	0.0258815	0.0246208	0	0.0347605	0.00326696	0	0	0	0	0	0	0	0	0	0	0	0	0	0	0	0	0	0	0	0	0	0	0	0	0	0	0	0	0	0	0	0	0.00149189	0	0.00221641	0.0121877	0	0.0233636	0	0	0	0	0
Bacteroidetes;Bacteroidia;Bacteroidales;Prevotellaceae;Prevotella;OTU1373|NN=Prevotella_copri_AB064923|D=88.2	0	0	0	0	0	0	0	0	0	0	0	0	0	0.0857248	0	0	0	0	0	0	0	0	0	0	0	0	0	0	0	0	0	0	0	0	0	0	0	0	0	0	0	0.0243754	0.0093885	0.0428332	0.00392593	0	0	0	0
Bacteroidetes;Bacteroidia;Bacteroidales;Prevotellaceae;Prevotella;OTU1459|NN=Prevotella_copri_AB064923|D=92.4	0.00507007	0.497787	0.137877	0.191131	0.488159	0.0457374	0	0	0	0	0	0	0	0	0	0	0	0	0	0	0	0	0	0	0	0	0	0	0	0	0	0	0	0	0	0	0	0	0.0358054	0.00690441	0.0627983	0.0243754	0	0.0661968	0.0117778	0.0045775	0.0108519	0.00201268	0
Bacteroidetes;Bacteroidia;Bacteroidales;Prevotellaceae;Prevotella;OTU1596|NN=Prevotella_oulora_PVORR16SH|D=84.3	0	0	0	0	0	0	0	0	0	0	0	0	0	0	0	0	0	0	0	0	0	0	0	0	0	0	0	0	0	0	0	0	0	0	0	0	0	0	0	0	0	0	0	0	0	0	0	0	0
Bacteroidetes;Bacteroidia;Bacteroidales;Prevotellaceae;Prevotella;OTU1638|NN=Prevotella_melaninogenica_AY323525|D=97	0	0	0	0	0	0	0	0	0.170967	0	0	0	0	0.0244928	0	0	0	0	0	0	0	0	0	0	0	0	0	0	0	0	0	0	0	0	0	0	0	0	0	0	0	0	0	0	0	0	0	0	0
Bacteroidetes;Bacteroidia;Bacteroidales;Prevotellaceae;Prevotella;OTU1730|NN=Prevotella_copri_AB064923|D=96.7	0	0	0	0	0	0	0	0	0	0	0	0	0	0	0	0	0	0	0	0	0	0	0	0	0	0	0	0	0	0	0	0	0	0	0	0	0	0	0	0	0	0	0	0	0	0	0	0	0
Bacteroidetes;Bacteroidia;Bacteroidales;Prevotellaceae;Prevotella;OTU1750|NN=Prevotella_copri_AB064923|D=96.2	0	0	0	0	0.00151133	0	0	0	0	0	0	0	0	0	0	0	0	0	0	0	0	0	0	0	0	0	0	0	0	0	0	0	0	0	0	0	0	0	0	0	0	0	0	0	0	0	0	0	0
Bacteroidetes;Bacteroidia;Bacteroidales;Prevotellaceae;Prevotella;OTU234|NN=Prevotella_conceptionensis_HM587326|D=87.4	0	0	0	0	0	0	0	0	0	0	0	0	0	0	0	0	0	0	0	0	0	0	0	0	0	0	0	0	0	0	0	0	0.241896	0	0	0	0	0	0	0	0	0	0	0	0	0	0	0	0
Bacteroidetes;Bacteroidia;Bacteroidales;Prevotellaceae;Prevotella;OTU300|NN=Prevotella_stercorea_AB244774|D=94.5	0	0	0	0	0.00302265	0	0	0	0	0	0	0.00400288	0	0	0.999846	1.70004	2.10375	0	0	0	0	0	0	0	0	0	0	0	0	0	0	0	0	0	0	0	0	0	0	0	0	0	0	0	0	0	0	0.00402536	0
Bacteroidetes;Bacteroidia;Bacteroidales;Prevotellaceae;Prevotella;OTU344|NN=Prevotella_stercorea_AB244774|D=95.4	0	0	0	0	0	0	0	0	0	0	0	0	0	0	0	0	0	0	0	0	0	0	0	0	0	0	0	0	0	0	0	0	0	0	0	0	0	0	0	0	0	0	0	0.0116818	0	0	0	0	0
Bacteroidetes;Bacteroidia;Bacteroidales;Prevotellaceae;Prevotella;OTU36|NN=Prevotella_copri_AB064923|D=96.6	0	0.00603901	0	0	0.00453398	0	0	0	0	0	0	0	0	0	0	0	0	0	0	0	0	0	0	0	0	0	0	0	0	0	0	0	0	0	0	0	0	0	0	0	0	0.0121877	0	0.00778786	0.00130864	0	0	0	0
Bacteroidetes;Bacteroidia;Bacteroidales;Prevotellaceae;Prevotella;OTU43|NN=Prevotella_timonensis_AB547706|D=95	0	0	0	0	0	0	0	0	0	0	0	0	0	0	0	0	0	0	0	0	0	0	0	0	0	0	0	0	0	0	0	0	0	0	0	0	0	0	0	0	0	0	0	0	0	0	0	0	0
Bacteroidetes;Bacteroidia;Bacteroidales;Prevotellaceae;Prevotella;OTU469|NN=Prevotella_copri_AB064923|D=96.3	0.00202803	0	0	0	0	0	0	0	0	0	0	0	0	0	0	0	0	0	0	0	0	0	0	0	0	0	0	0	0	0	0	0	0	0	0	0	0	0	0.426681	0	1.14588	0	0	0	0	0	0	0.00201268	0
Bacteroidetes;Bacteroidia;Bacteroidales;Prevotellaceae;Prevotella;OTU497|NN=Prevotella_copri_AB064923|D=94.1	0.0253503	1.23972	0.270829	0.573394	0.746596	0.101276	0	0	0	0	0	0	0	0	0	0	0	0	0	0	0	0	0	0	0	0.00470234	0	0	0	0	0	0	0	0	0	0	0	0	0.00596757	0	0.0118209	0.0243754	0	0.0194696	0.00130864	0.00915499	0	0.00201268	0
Bacteroidetes;Bacteroidia;Bacteroidales;Prevotellaceae;Prevotella;OTU516|NN=Prevotella_copri_AB064923|D=96.6	0.338681	29.1564	4.76167	6.03976	22.7485	2.06962	0.032041	0.534759	0.0155424	0	0.0105258	0	0.0100669	0	0.0230734	0	0	0	0	0	0	0	0.00238039	0	0.00916506	0.0329164	0.00752766	0	0	0	0	0	0	0	0	0	0	0.0223778	3.12104	0.445334	4.96476	4.24132	0.0281655	5.28017	0.825754	0.0915499	0.0379816	0.0140888	0.0354799
Bacteroidetes;Bacteroidia;Bacteroidales;Prevotellaceae;Prevotella;OTU54|NN=Prevotella_timonensis_AB547706|D=95	0	0	0	0	0	0	0	0	0	0	0	0	0	0	0	0	0	0	0	0	0	0	0	0	0	0	0	0	0	0	0	0	0	0	0	0	0	0	0	0	0	0	0	0	0	0	0	0	0
Bacteroidetes;Bacteroidia;Bacteroidales;Prevotellaceae;Prevotella;OTU551|NN=Prevotella_copri_AB064923|D=96.9	0	0	0	0	0	0	0	0	0	0	0	0	0	0	0	0	0	0	0	0	0	0	0	0	0	0	0	0	0	0	0	0	0	0	0	0	0	0	0	0	0.000738803	0	0	0.00778786	0	0	0	0	0
Bacteroidetes;Bacteroidia;Bacteroidales;Prevotellaceae;Prevotella;OTU665|NN=Prevotella_copri_AB064923|D=96.6	0	0	0	0	0	0	0	0	0	0	0	0	0	0	0	0	0	0	0	0	0	0	0	0	0	0	0	0	0	0	0	0	0	0	0	0	0	0	0	0	0	0	0	0	0	0	0	0	0
Bacteroidetes;Bacteroidia;Bacteroidales;Prevotellaceae;Prevotella;OTU687|NN=Prevotella_oulora_PVORR16SH|D=91.7	0	0	0	0	0	0	0	0	0.0103616	0	0	0	0	0	0	0	0	0	0	0	0	0	0	0	0	0	0	0	0	0	0	0	0	0	0	0	0	0	0	0	0	0	0	0	0	0	0	0	0
Bacteroidetes;Bacteroidia;Bacteroidales;Prevotellaceae;Prevotella;OTU727|NN=Prevotella_copri_AB064923|D=88.6	0	0	0	0	0	0	0	0	0	0	0	0	0	0	0	0.0576286	0.146324	0	0	0	0	0	0	0	0	0	0	0	0	0	0	0	0	0	0	0	0	0.00319683	0.0447567	0.0293437	0.336156	0	0	0	0	0.00915499	0	0	0.0118266
Bacteroidetes;Bacteroidia;Bacteroidales;Prevotellaceae;Prevotella;OTU799|NN=Prevotella_oulora_PVORR16SH|D=92.1	0	0	0	0	0	0	0	0	0.25386	0	0	0	0	0	0	0	0	0	0	0	0	0	0	0	0	0	0	0	0	0	0	0	0	0	0	0	0	0	0	0	0	0	0	0	0	0	0	0	0
Bacteroidetes;Bacteroidia;Bacteroidales;Prevotellaceae;Prevotella;OTU902|NN=Prevotella_loescheii_AB547688|D=88.8	0	0	0	0	0	0	0	0	0	0	0	0	0	0	0	0	0	0	0	0	0	0	0	0	0	0	0	0	0	0	0	0	0	0	0	0	0	0	0	0	0	0	0	0	0	0	0	0	0
Bacteroidetes;Bacteroidia;Bacteroidales;Prevotellaceae;Prevotella;Other	0.0131822	2.38714	0.576128	1.26147	1.74256	0.236855	0	0	0.12952	0	0	0	0.00503347	0	0	0	0	0	0.042517	0	0	0.00408397	0	0	0.00916506	0.00705351	0.00501844	0	0	0	0	0	0	0	0	0	0	0.00639366	0.247654	0.0690441	0.381223	0.853138	0.006259	1.27331	0.177976	0.0503525	0.0108519	0.00805072	0.00591331
Bacteroidetes;Bacteroidia;Bacteroidales;Prevotellaceae;Prevotella;Prevotella_bivia	0	0	0	0	0	0	0	0	0	0	0	0	0	0	0	0	0	0	0	0	0	0	0	0	0	0	0	0	0	0	0	0	0	0	0	0	0	0	0	0	0	0	0	0	0	0	0	0	0
Bacteroidetes;Bacteroidia;Bacteroidales;Prevotellaceae;Prevotella;Prevotella_buccae	0	0	0	0	0	0	0	0	0	0	0	0	0	0	0	0	0	0	0	0	0	0	0	0	0	0	0	0	0	0	0	0	0	0	0	0	0	0	0	0	0	0	0	0	0	0	0	0	0
Bacteroidetes;Bacteroidia;Bacteroidales;Prevotellaceae;Prevotella;Prevotella_conceptionensis	0	0	0	0	0	0	0	0	0	0	0	0	0	0	0	0	0	0	0	0	0	0	0	0	0	0	0	0	0	0	0	0	0	0	0	0	0	0	0	0	0	0	0	0	0	0	0	0	0
Bacteroidetes;Bacteroidia;Bacteroidales;Prevotellaceae;Prevotella;Prevotella_copri	0.0070981	0.654801	0.137877	0.30581	0.522919	0.0359366	0	0	0	0	0	0	0	0	0.00769112	0	0	0	0	0	0	0	0	0	0	0	0	0	0	0	0	0	0	0	0	0	0	0	0.0164108	0.00690441	0.0694475	0.0487508	0	0.0700907	0.0130864	0	0	0	0
Bacteroidetes;Bacteroidia;Bacteroidales;Prevotellaceae;Prevotella;Prevotella_corporis	0	0	0	0	0	0	0	0	0	0	0	0	0	0	0	0	0	0	0	0	0	0	0	0	0	0	0	0	0	0	0	0	0	0	0	0	0	0	0	0	0	0	0	0	0	0	0	0	0
Bacteroidetes;Bacteroidia;Bacteroidales;Prevotellaceae;Prevotella;Prevotella_denticola	0	0	0	0	0	0	0	0	0	0	0	0	0	0	0	0	0	0	0	0	0	0	0	0	0	0	0	0	0	0	0	0	0	0	0	0	0	0	0	0	0	0	0	0	0	0	0	0	0
Bacteroidetes;Bacteroidia;Bacteroidales;Prevotellaceae;Prevotella;Prevotella_disiens	0	0	0	0	0	0	0	0	0	0	0	0	0	0	0	0	0	0	0	0	0	0	0	0	0	0	0	0	0	0	0	0	0	0	0	0	0	0	0	0	0	0	0	0	0	0	0	0	0
Bacteroidetes;Bacteroidia;Bacteroidales;Prevotellaceae;Prevotella;Prevotella_enoeca	0	0	0	0	0	0	0	0	1.18122	0	0	0	0	0	0	0	0	0	0	0	0	0	0	0	0	0	0	0	0	0	0	0	0	0	0	0	0	0	0	0	0	0	0	0	0	0	0	0	0
Bacteroidetes;Bacteroidia;Bacteroidales;Prevotellaceae;Prevotella;Prevotella_intermedia	0	0	0	0	0	0.00163348	0	0	0.0777122	0.127226	0	0	0	0	0	0	0	0	0	0	0	0	0.00119019	0	0.00916506	0.336217	0.587158	5.38642	0	0	0	0	0	0	0	0	0	0	0	0	0	0	0	0	0	0	0	0	0
Bacteroidetes;Bacteroidia;Bacteroidales;Prevotellaceae;Prevotella;Prevotella_melaninogenica	0	0	0	0	0	0	0	0	0.45073	0	0	0	0.961393	0	0	0	0	0	0	0	0	0	0	0	0	0	0.0828043	0	0	0.338639	0	0	0	0	0	0	0	0	0	0	0	0	0	0	0	0	0	0	0
Bacteroidetes;Bacteroidia;Bacteroidales;Prevotellaceae;Prevotella;Prevotella_nanceiensis	0	0	0	0	0	0	0	0	0	0	0	0	0	0	0	0	0	0	0	0	0	0	0	0	0	0	0	0	0	0	0	0	0	0	0	0	0	0	0	0	0	0	0	0	0	0	0	0	0
Bacteroidetes;Bacteroidia;Bacteroidales;Prevotellaceae;Prevotella;Prevotella_nigrescens	0	0	0	0	0	0	0	0	0.113978	0	0	0	0	0	0	0.0144071	0.162889	0	0	0	0	0	0	0	0	0	0	0	0	0	0	0	0.241896	0	0	0	0	0	0	0	0	0	0	0	0	0	0	0	0
Bacteroidetes;Bacteroidia;Bacteroidales;Prevotellaceae;Prevotella;Prevotella_oralis	0	0	0	0	0	0	0	0	0	0	0	0	0	0	0	0	0	0	0	0	0	0	0	0	0	0	0	0	0	0	0	0	0	0	0	0	0	0	0	0	0	0	0	0	0	0	0	0	0
Bacteroidetes;Bacteroidia;Bacteroidales;Prevotellaceae;Prevotella;Prevotella_oulora	0	0	0	0	0	0	0	0	0	0	0	0	0.332209	0	0	0	0	0	0	0	0.342466	0	0	0	0	0	0	0	0	0	0	0	0	0	0	0	0	0	0	0	0	0	0	0	0	0	0	0	0
Bacteroidetes;Bacteroidia;Bacteroidales;Prevotellaceae;Prevotella;Prevotella_pallens	0	0	0	0	0	0	0	0	0	0	0	0	0	0	0	0	0	0	0	0	0	0	0	0	0	0	0	0	0	0	0	0	0	0	0	0	0	0	0	0	0	0	0	0	0	0	0	0	0
Bacteroidetes;Bacteroidia;Bacteroidales;Prevotellaceae;Prevotella;Prevotella_stercorea	0.0375185	0.992123	0.0541658	0	1.20604	0.290759	0	0	0	0	0	0	0	0	0	0	0	0	0	0	0	0	0	0	0	0.00235117	0	0	0	0	0	0	0	0	0	0	0	0.00639366	0.687762	0	1.47096	0.121877	0.0031295	0.183015	0	0.01831	0.00542594	0	0
Bacteroidetes;Bacteroidia;Bacteroidales;Prevotellaceae;Prevotella;Prevotella_timonensis	0	0	0	0	0	0	0	0	0	0	0	0	0	0	0	0	0	0	0	0	0	0	0	0	0	0	0	0	0	0	0	0	0	0	0	0	0	0	0	0	0	0	0	0	0	0	0	0	0
Bacteroidetes;Bacteroidia;Bacteroidales;Prevotellaceae;Prevotella;Prevotella_veroralis	0	0	0	0	0	0	0	0	0	0	0	0	0	0	0	0	0	0	0	0	0	0	0	0	0	0	0	0	0	0	0	0	0	0	0	0	0	0	0	0	0	0	0	0	0	0	0	0	0
Bacteroidetes;Bacteroidia;Bacteroidales;Rikenellaceae;Alistipes;Alistipes_finegoldii	0	0.0491748	0	0	0.0559191	0	0	0	0	0	0	0	0	0	0	0	0	0	0	0.0518403	0	0	0	0	0	0	0	0.117096	0	0	0	0	0	0	0	0	0	0	0	0	0	0.146252	0	0.183015	0	0	0	0	0
Bacteroidetes;Bacteroidia;Bacteroidales;Rikenellaceae;Alistipes;Alistipes_indistinctus	0	0.0974869	0	0	0.0392945	0	0	0	0	0	0	0	0	0	0	0	0	0	0	0	0	0	0	0	0	0	0.0652398	0	0	0	0	0	0	0	0	0	0	0	0	0	0	0	0	0	0	0	0	0	0
Bacteroidetes;Bacteroidia;Bacteroidales;Rikenellaceae;Alistipes;Alistipes_marseilloanorexicus	0	0	0	0	0.0725437	0	0	0	0	0	0	0	0	0	0	0	0	0	0	0	0	0	0	0	0.00916506	0	0	0	0	0	0	0	0	0	0	0	0	0	0	0	0.183223	0	0	0	0	0	0	0	0
Bacteroidetes;Bacteroidia;Bacteroidales;Rikenellaceae;Alistipes;Alistipes_obesi	0	0	0	0.229358	0.074055	0	0	0	0	0	0	0	0	0	0	0	0	0	0	0	0	0	0	0	0	0	0.13048	0	0	0	0	0	0	0	0	0	0	0	0	0	0	0	0	0	0	0	0	0	0
Bacteroidetes;Bacteroidia;Bacteroidales;Rikenellaceae;Alistipes;Alistipes_onderdonkii	0	0.000862716	0	0	0	0	0	0	0	0	0	0	0	0	0	0	0	0	0	0	0	0	0	0	0	0	0	0	0	0	0	0	0	0	0	0	0	0	0	0	0.000738803	0	0	0	0	0	0	0.00201268	0
Bacteroidetes;Bacteroidia;Bacteroidales;Rikenellaceae;Alistipes;Alistipes_putredinis	0	0.585784	0.182194	0.229358	0.494204	0	0	0	0	0	0	0	0	0	0	0.691543	0.455537	0	0	0	0	0	0	0	0.00916506	0.129314	0.0401475	0.117096	0	0.643413	0	0	0.145138	0	0	0	0	0	0	0	0.00369402	0.95064	0.115791	1.81847	0.191062	0	0.00542594	0.275737	0
Bacteroidetes;Bacteroidia;Bacteroidales;Rikenellaceae;Alistipes;Alistipes_senegalensis	0	0.0362341	0	0	0.0256926	0	0	0	0	0	0	0	0	0.0244928	0	0	0	0	0	0	0	0	0	0	0	0	0	0	0	0	0	0	0	0	0	0	0	0	0	0	0	0	0	0	0	0	0	0	0
Bacteroidetes;Bacteroidia;Bacteroidales;Rikenellaceae;Alistipes;Alistipes_timonensis	0	0	0	0	0.0287152	0	0	0	0	0	0	0	0	0.0326571	0	0	0	0	0	0	0	0	0	0	0	0	0.0175646	0	0	0	0	0	0	0	0	0	0	0	0	0	0	0	0	0	0	0	0	0	0
Bacteroidetes;Bacteroidia;Bacteroidales;Rikenellaceae;Alistipes;OTU1096|NN=Alistipes_indistinctus_AB600999|D=96	0	0.0526257	0	0	0	0	0	0	0	0	0	0	0	0	0	0	0	0	0	0	0	0	0	0	0	0	0.168118	0	0	0	0	0	0	0	0	0	0	0	0.00149189	0	0	0	0	0	0	0	0	0.0805072	0
Bacteroidetes;Bacteroidia;Bacteroidales;Rikenellaceae;Alistipes;OTU126|NN=Alistipes_marseilloanorexicus_JX101692|D=90.9	0	0	0	0	0	0	0	0	0	0	0	0	0	0	0	0	0	0	0	0.103681	0	0	0	0	0	0	0	0	0	0	0	0	0	0	0	0	0	0	0	0	0	0	0	0	0	0	0	0	0
Bacteroidetes;Bacteroidia;Bacteroidales;Rikenellaceae;Alistipes;OTU1387|NN=Alistipes_timonensis_JF824799|D=96.6	0	0.0215679	0	0	0.00906796	0	0	0	0	0	0	0	0	0	0	0	0	0	0	0	0	0	0	0	0	0	0	0	0	0	0	0	0	0	0	0	0	0	0	0	0	0.0121877	0	0.00778786	0	0	0	0	0
Bacteroidetes;Bacteroidia;Bacteroidales;Rikenellaceae;Alistipes;OTU1395|NN=Alistipes_senegalensis_JF824804|D=95.3	0	0	0	0	0	0	0	0	0	0	0	0	0	0	0	0	0	0	0	0	0	0	0	0	0	0	0	0	0	0	0	0	0	0	0	0	0	0	0	0	0	0	0	0	0	0	0	0	0
Bacteroidetes;Bacteroidia;Bacteroidales;Rikenellaceae;Alistipes;OTU1495|NN=Alistipes_senegalensis_JF824804|D=96.3	0	0	0	0	0.00151133	0	0	0	0	0	0	0	0	0	0	0	0	0	0	0	0	0	0	0	0	0	0	0	0	0	0	0	0	0	0	0	0	0	0	0	0	0	0	0	0	0	0	0	0
Bacteroidetes;Bacteroidia;Bacteroidales;Rikenellaceae;Alistipes;OTU1736|NN=Alistipes_senegalensis_JF824804|D=96.3	0	0	0	0	0	0.00163348	0	0	0	0	0	0	0	0	0	0	0	0	0	0	0	0	0	0	0	0	0.00250922	0	0	0	0	0	0	0	0	0	0	0	0	0	0	0	0	0	0	0	0	0	0
Bacteroidetes;Bacteroidia;Bacteroidales;Rikenellaceae;Alistipes;OTU325|NN=Alistipes_senegalensis_JF824804|D=96.6	0	0.0112153	0	0	0.00906796	0	0	0	0	0	0	0	0	0.0285749	0	0	0.0193258	0	0	0	0	0	0	0	0	0	0	0	0	0	0	0	0	0	0	0	0	0	0	0.0017261	0.00147761	0	0	0	0.00654322	0.0045775	0	0	0
Bacteroidetes;Bacteroidia;Bacteroidales;Rikenellaceae;Alistipes;OTU559|NN=Alistipes_senegalensis_JF824804|D=96	0.00101401	0.220855	0.0196967	0	0.327958	0.00326696	0	0	0	0	0	0	0	0.0775605	0	0	0.0745424	0	0	0.466563	0	0	0.00119019	0	0	0	0.343763	3.39578	0	0	0	0	0.193517	0	0	0	0	0	0	0	0.033985	0	0	0.00778786	0	0	0	0.768844	0
Bacteroidetes;Bacteroidia;Bacteroidales;Rikenellaceae;Alistipes;OTU686|NN=Alistipes_senegalensis_JF824804|D=96.4	0	0.0129407	0	0	0.00604531	0	0	0	0	0	0	0	0	0	0	0	0	0	0	0	0	0	0	0	0	0	0	0	0	0	0	0	0	0	0	0	0	0	0	0	0	0	0	0	0.00261729	0	0	0	0
Bacteroidetes;Bacteroidia;Bacteroidales;Rikenellaceae;Alistipes;OTU845|NN=Alistipes_onderdonkii_AB554231|D=96.7	0	0	0	0	0	0	0	0	0	0	0	0	0	0	0	0	0	0	0	0	0	0	0	0	0	0	0	0	0	0	0	0	0	0	0	0	0	0	0	0	0	0	0	0	0	0	0	0	0
Bacteroidetes;Bacteroidia;Bacteroidales;Rikenellaceae;Alistipes;Other	0.00101401	0.113879	0	0	0.0770777	0	0	0	0	0	0	0	0.00503347	0.17145	0	0	0.209823	0	0	0.362882	0	0	0.00119019	0.00166304	0	0	0	0.117096	0	0	0	0	0	0	0	0	0	0	0	0	0.0369402	0.390006	0	0.229742	0.274815	0	0	0.0221395	0
Bacteroidetes;Bacteroidia;Bacteroidales;[Paraprevotellaceae];[Prevotella];OTU697|NN=Paraprevotella_clara_AB331896|D=85.7	0	0	0	0	0	0	0	0	0	0	0	0	0	0	0	0	0	0	0	0	0	0	0	0	0	0	0	0	0	0	0	0	0	0	0	0	0	0	0	0	0	0	0	0.00389393	0.00130864	0	0	0	0
Bacteroidetes;Bacteroidia;Bacteroidales;[Paraprevotellaceae];[Prevotella];OTU923|NN=Paraprevotella_clara_AB331896|D=85.1	0	0	0	0	0	0	0	0	0	0	0	0	0	0	0	0	0	0	0	0	0	0	0	0	0	0	0	0	0	0	0	0	0	0	0	0	0	0	0	0	0	0.0121877	0	0	0	0	0	0	0
Bacteroidetes;Bacteroidia;Bacteroidales;[Paraprevotellaceae];[Prevotella];Other	0	0	0	0	0	0	0	0	0	1.38132	0.00526288	0	0	0.151039	0	0	0	0	0	0	0	0.00204198	0.00476077	0.00831518	0	0	0	0	0	0	0	0	0	0	0	0	0	0	0	0	0	5.89884	0.485072	6.64304	1.07701	0	0	0	0
Bacteroidetes;Cytophagia;Cytophagales;Cytophagaceae;Dyadobacter;Dyadobacter_fermentans	0	0	0	0	0	0	0	0	0	0	0	0	0	0	0	0	0	0	0	0	0	0	0	0	0	0	0	0	0	0	0	0	0	0	0	0	0	0	0	0	0	0	0	0	0	0	0	0	0
Bacteroidetes;Cytophagia;Cytophagales;Cytophagaceae;Dyadobacter;Other	0	0	0	0	0	0	0	0	0	0	0	0	0	0	0	0	0	0	0	0	0	0	0	0	0	0	0	0	0	0	0	0	0	0	0	0	0	0	0	0	0	0.0975015	0	0	0	0	0	0	0
Bacteroidetes;Cytophagia;Cytophagales;Cytophagaceae;Hymenobacter;Hymenobacter_rigui	0.00101401	0	0	0	0	0	0	0	0	0	0	0	0	0	0	0	0	0	0	1.45153	0	0	0	0	0	0.0376187	0	0	0	0	0	0	0	0	0	0	0	0	0	0.191597	0.237895	0	0	0	0	0	0	0.00201268	0
Bacteroidetes;Cytophagia;Cytophagales;Cytophagaceae;Hymenobacter;OTU1717|NN=Hymenobacter_rigui_AB495179|D=90.4	0	0	0	0	0	0	0	0	0	0	0	0	0	0	0	0	0	0	0	0	0	0	0	0	0	0	0	0	0	0	0	0	0	0	0	0	0	0.00319683	0	0	0	0	0	0	0	0.07324	0	0	0
Bacteroidetes;Cytophagia;Cytophagales;Cytophagaceae;Hymenobacter;OTU372|NN=Hymenobacter_rigui_AB495179|D=90.5	0	0	0	0	0	0	0	0	0	0	0	0	0	0	0	0	0	0	0	0.570244	0	0	0	0	0	0	0	0	0	0	0	0	0	0	0	0	0	0	0	0	0	0	0	0	0	0	0	0	0
Bacteroidetes;Cytophagia;Cytophagales;Cytophagaceae;Hymenobacter;OTU795|NN=Hymenobacter_rigui_AB495179|D=90.8	0	0	0.108332	0	0	0	0	0	0	0	0	0	0	0	0	0	0	0	0	0.103681	0	0	0	0	0	0	0	0	0	0	0	0	0	0	0	0	0	0	0	0	0	0	0	0	0	0.0137325	0	0	0
Bacteroidetes;Cytophagia;Cytophagales;Cytophagaceae;Hymenobacter;Other	0	0	0	0	0	0	0	0	0	0	0	0	0	0	0	0	0	0	0	0	0	0	0	0	0	0	0	0	0	0	0	0	0	0	0	0	0	0	0	0	0	0	0	0	0	0	0	0	0
Bacteroidetes;Cytophagia;Cytophagales;Cytophagaceae;Other;Other	0	0	0	0	0	0	0	0	0	0	0	0	0	0	0	0	0	0	0	0	0	0	0	0	0	0	0	0	0	0	0	0	0	0	0	0	0	0	0	0	0	0	0	0	0	0	0	0	0
Bacteroidetes;Cytophagia;Cytophagales;Cytophagaceae;Rudanella;Rudanella_lutea	0	0	0	0	0	0	0	0	0	0	0	0	0	0	0	0	0	0	0	0	0	0	0	0	0	0	0	0	0	0	0	0	0	0	0	0	0	0	0	0	0	0	0	0	0	0	0	0	0
Bacteroidetes;Cytophagia;Cytophagales;Cytophagaceae;Spirosoma;Spirosoma_linguale	0	0	0	0	0	0	0	0	0	0	0	0	0	0	0	0	0	0	0	0	0	0	0	0	0	0	0	0	0	0	0	0	0	0	0	0	0	0	0	0	0	0	0	0	0	0	0	0	0
Bacteroidetes;Flavobacteriia;Flavobacteriales;Flavobacteriaceae;Capnocytophaga;Capnocytophaga_granulosa	0	0	0	0	0	0	0	0	0.357476	0	0	0	0	0	0	0	0	0	0	0	0	0	0	0	0	0	0	0	0	0	0	0	0	0	0	0	0	0	0	0	0	0	0	0	0	0	0	0	0
Bacteroidetes;Flavobacteriia;Flavobacteriales;Flavobacteriaceae;Capnocytophaga;Capnocytophaga_ochracea	0	0.018117	0	0	0	0	0	0	0.160605	0	0	0	0	0	0	0	0	0	0	0	0	0	0	0	0	0	0	0	0	0	0	0	0	0	0	0	0	0	0	0	0	0	0	0	0.116469	0	0	0	0
Bacteroidetes;Flavobacteriia;Flavobacteriales;Flavobacteriaceae;Capnocytophaga;Capnocytophaga_sputigena	0	0	0	0	0	0	0	0	0	0	0	0	0	0	0	0	0	0	0	0	0	0	0.147584	0	0	0	0	0	0	0	0	0	0	0	0	0	0	0	0	0	0	0	0	0	0	0	0	0	0
Bacteroidetes;Flavobacteriia;Flavobacteriales;Flavobacteriaceae;Chryseobacterium;Chryseobacterium_hominis	0.41676	0.094036	1.15226	1.07034	0.131485	0.323429	0	1.06952	0.803026	0.109051	2.84196	0.176127	1.203	0.391885	0.376865	1.10935	0.129759	2.57114	1.31803	0.984966	1.71233	0.00612595	0.855749	0.595367	3.39107	0.731214	0.64487	0	0	0	0	0	0	0	0	0	0	1.09971	0.325232	2.74278	0.041373	0.438757	1.4427	1.26942	0.875483	3.28664	2.81063	0.17309	0.969783
Bacteroidetes;Flavobacteriia;Flavobacteriales;Flavobacteriaceae;Chryseobacterium;OTU1145|NN=Chryseobacterium_hominis_AM261868|D=96.2	0	0	0	0.267584	0	0	0	0	0	0	0	0	0	0	0	0	0	0	0	0	0	0	0	0	0	0	0	0	0	0	0	0	0	0	0	0	0	0	0	0	0.000738803	0	0	0	0	0	0	0	0
Bacteroidetes;Flavobacteriia;Flavobacteriales;Flavobacteriaceae;Chryseobacterium;OTU1419|NN=Chryseobacterium_hominis_AM261868|D=95.7	0.00304204	0	0.00492417	0	0	0.00163348	0.064082	0	0.0103616	0	0.0473659	0	0.0251674	0.00408213	0.00769112	0.0144071	0	0	0	0	0	0.0265458	0.00238039	0.00997821	0.0274952	0.00235117	0.00250922	0	0	0	0	0	0	0	0	0	0	0.0127873	0.00895135	0.0120827	0.000738803	0	0.006259	0.0194696	0.00654322	0.0137325	0	0.00603804	0.00591331
Bacteroidetes;Flavobacteriia;Flavobacteriales;Flavobacteriaceae;Chryseobacterium;OTU1580|NN=Chryseobacterium_hominis_AM261868|D=95.2	0	0	0	0	0	0.00163348	0	0	0.0207232	0	0	0	0	0	0	0	0	0	0	0	0	0	0	0	0	0	0	0	0	0	0	0	0	0	0	0	0	0	0	0	0	0	0	0	0	0	0	0	0
Bacteroidetes;Flavobacteriia;Flavobacteriales;Flavobacteriaceae;Chryseobacterium;OTU279|NN=Chryseobacterium_hominis_AM261868|D=95.8	0	0	0	0	0	0	0	0	0.113978	0	0.00526288	0	0	0	0	0	0	0	0	0.673924	0	0	0	0	0	0	0	0	0	0	0	0	0	0	0	0	0	0	0	0	0	0	0	0	0	0	0	0	0
Bacteroidetes;Flavobacteriia;Flavobacteriales;Flavobacteriaceae;Chryseobacterium;OTU299|NN=Chryseobacterium_hominis_AM261868|D=96.7	0	0	0	0	0	0	0	0	0	0	0	0	0	0	0	0	0	0	0	0	0	0	0	0	0	0	0	0	0	0	0	0	0	0	0	0	0	0	0	0	0	0	0	0	0	0	0	0	0
Bacteroidetes;Flavobacteriia;Flavobacteriales;Flavobacteriaceae;Chryseobacterium;OTU319|NN=Chryseobacterium_hominis_AM261868|D=94.9	0	0	0	0	0	0	0	0	0	0	0	0	0	0	0	0	0	0	0	0	0	0	0	0	0	0	0	0	0	0	0	0	0	0	0	0	0	0	0	0	0	0	0	0	0	0	0	0	0
Bacteroidetes;Flavobacteriia;Flavobacteriales;Flavobacteriaceae;Chryseobacterium;OTU418|NN=Chryseobacterium_hominis_AM261868|D=97	0	0	0	0	0	0	0	0	0	0	0	0	0	0	0	0	0	0	0	0	0	0	0	0	0	0	0	0	0	0	0	0	0	0	0	0	0	0	0	0	0	0	0	0	0	0	0	0	0
Bacteroidetes;Flavobacteriia;Flavobacteriales;Flavobacteriaceae;Chryseobacterium;OTU464|NN=Chryseobacterium_hominis_AM261868|D=96.9	0	0.000862716	0	0	0	0	0	0	0	0	0	0	0	0	0	0.244921	0	0	0	0	0	0	0.00714116	0	0	0.0493746	0	0	0	0	0	0	0	0	0	0	0	0	0.0164108	0.0017261	0	0	0	0.00389393	0.00130864	0	0	0.0140888	0
Bacteroidetes;Flavobacteriia;Flavobacteriales;Flavobacteriaceae;Chryseobacterium;OTU557|NN=Chryseobacterium_hominis_AM261868|D=96.7	0	0	0	0	0	0	0	0	0	0	0	0	0	0	0	0	0	0	0	0	0	0	0	0	0	0	0	0	0	0	0	0	0	0	0	0	0	0	0	0	0	0	0	0	0.299679	0	0	0	0
Bacteroidetes;Flavobacteriia;Flavobacteriales;Flavobacteriaceae;Chryseobacterium;Other	2.89501	0.901538	3.63404	5.61927	0.460955	2.31301	13.3931	7.48663	4.3726	4.3257	13.0098	0.644464	9.48306	3.55962	9.06014	5.27302	0.596339	14.3035	12.1173	4.45827	9.76027	16.4359	4.88812	11.1091	12.437	7.0347	3.03365	0	0	0.677277	0	0	0	0.820633	0	0.517241	0	6.10594	5.21864	12.5073	0.483916	2.42535	6.38105	5.13999	4.8302	9.24197	4.11286	1.5397	7.9948
Bacteroidetes;Flavobacteriia;Flavobacteriales;Flavobacteriaceae;Flavobacterium;Flavobacterium_banpakuense	0	0	0	0	0	0	0	0	0.647601	0	0	0	0	0	0	0	0	0	0	0	0	0	0	0	0	0	0	0	0	0	0	0	0	0	0	0	0	0	0	0	0.00147761	0	0	0	0	0	0	0	0
Bacteroidetes;Flavobacteriia;Flavobacteriales;Flavobacteriaceae;Flavobacterium;Flavobacterium_cheniae	0	0	0	0	0	0	0	0	0	0	0	0	0	0	0	0	0	0	0	0	0	0	0	0	0	0	0	0	0	0	0	0	0	0	0	0	0	0	0	0	0	0	0	0	0	0	0	0	0
Bacteroidetes;Flavobacteriia;Flavobacteriales;Flavobacteriaceae;Flavobacterium;Flavobacterium_lindanitolerans	0	0	0	0	0	0	0	0	0	0	0	0	0	0	0	0	0	0	0	0	0	0	0	0	0	0	0	0	0	0	0	0	0	0	0	0	0	0	0	0	0	0	0	0	0	0	0	0	0
Bacteroidetes;Flavobacteriia;Flavobacteriales;Flavobacteriaceae;Flavobacterium;Flavobacterium_oncorhynchi	0	0	0	0	0	0	0	0	0.176148	0	0	0	0	0	0	0	0	0	0	0	0	0	0	0	0	0	0	0	0	0	0	0	0	0	0	0	0	0	0	0	0.0155149	0	0	0	0	0	0	0	0
Bacteroidetes;Flavobacteriia;Flavobacteriales;Flavobacteriaceae;Flavobacterium;Flavobacterium_sakaeratica	0	0	0	0	0	0	0	0	0	0	0	0	0	0	0	0	0	0	0	0	0	0	0	0	0	0	0	0	0	0	0	0	0	0	0	0	0	0	0	0	0	0	0	0	0	0	0	0	0
Bacteroidetes;Flavobacteriia;Flavobacteriales;Flavobacteriaceae;Flavobacterium;OTU1460|NN=Flavobacterium_sakaeratica_AB465580.1|D=91	0.450222	0.0621156	1.37877	1.29969	0.0695211	0.360999	1.44185	4.81283	1.79256	0.654308	1.50518	0.132095	1.53521	0.99604	0.869097	0.6051	0.184976	1.97204	3.35884	0.933126	3.125	0.743282	0.30826	0.502237	2.93282	2.00085	1.07395	0	0.161525	0	0	0	0	0	0	0	0	2.18663	0.616151	1.48445	0.0598431	1.19439	1.62421	1.17597	1.16469	1.79896	2.09984	0.567576	2.34758
Bacteroidetes;Flavobacteriia;Flavobacteriales;Flavobacteriaceae;Flavobacterium;OTU1741|NN=Flavobacterium_cheniae_AB682144|D=90.6	0.00101401	0	0.00492417	0	0	0	0	0	0.00518081	0	0.00526288	0	0	0	0.00769112	0	0	0	0	0	0.0428082	0.00204198	0	0	0.0183301	0	0	0	0	0	0	0	0	0	0	0	0	0	0.00298378	0.0034522	0	0	0	0	0	0	0.00542594	0	0
Bacteroidetes;Flavobacteriia;Flavobacteriales;Flavobacteriaceae;Flavobacterium;OTU640|NN=Flavobacterium_cheniae_AB682144|D=96.7	0	0	0	0	0	0	0	0	0	0	0	0	0	0	0	0	0	0	0	0	0	0	0	0	0	0	0	0	0	0	0	0	0	0	0	0	0	0	0	0	0	0	0	0	0	0	0	0	0
Bacteroidetes;Flavobacteriia;Flavobacteriales;Flavobacteriaceae;Flavobacterium;OTU856|NN=Flavobacterium_cheniae_AB682144|D=90.2	0	0	0	0	0	0	0	0	0.103616	0	0	0	0	0	0	0	0	0	0	0	0	0	0	0	0	0	0	0	0	0	0	0	0	0	0	0	0	0	0	0	0.0317685	0	0	0	0	0	0	0.13485	0
Bacteroidetes;Flavobacteriia;Flavobacteriales;Flavobacteriaceae;Flavobacterium;Other	0.00101401	0	0.00984834	0	0	0.00163348	0	0	0.0103616	0	0.00526288	0	0.0151004	0.00408213	0	0	0	0	0	0.207361	0	0.00408397	0	0.00332607	0.00916506	0.00235117	0	0	0	0	0	0	0	0	0	0	0	0.019181	0.00298378	0	0.0724027	0	0.012518	0.00778786	0.00523457	0.00915499	0.0162778	0.00603804	0.00591331
Bacteroidetes;Flavobacteriia;Flavobacteriales;Flavobacteriaceae;Other;Other	0.0141962	0.00603901	0.00984834	0.0382263	0.00302265	0.0130678	0.096123	0.534759	0.0103616	0	0.0578917	0.00400288	0.0201339	0.00816427	0.0769112	0.0432214	0	0.149775	0.085034	0	0.0856164	0.0551335	0.0273744	0.0299346	0.0458253	0.0188094	0.0200738	0	0	0	0	0	0	0	0	0	0	0.0223778	0.0387892	0.0604136	0.00369402	0.0365631	0.031295	0.0428332	0.785186	0.045775	0.0271297	0.0140888	0.0650464
Bacteroidetes;Flavobacteriia;Flavobacteriales;Flavobacteriaceae;Wautersiella;OTU1334|NN=Wautersiella_falsenii_AM238689|D=89.6	0	0	0	0	0	0	0	0	0	0	0	0	0	0	0	0	0	0	0	0	0	0	0	0.00166304	0	0	0	0	0	0	0	0	0	0	0	0	0	0	0	0	0	0	0	0	0	0	0	0	0
Bacteroidetes;Flavobacteriia;Flavobacteriales;Flavobacteriaceae;Wautersiella;OTU1449|NN=Wautersiella_falsenii_AM238689|D=88.7	0	0	0	0	0	0	0	0	0	0	0	0	0	0	0	0	0	0	0	0	0	0	0	0	0	0	0	0	0	0	0	0	0	0	0	0	0	0	0	0	0	0	0	0	0	0	0	0	0
Bacteroidetes;Flavobacteriia;Flavobacteriales;Flavobacteriaceae;Wautersiella;OTU1454|NN=Wautersiella_falsenii_AM238689|D=94	0.00202803	0	0	0	0.00151133	0.00163348	0	0	0.00518081	0	0.00526288	0	0	0	0	0	0	0	0	0	0	0.0122519	0.00595096	0	0.00916506	0.00470234	0	0	0	0	0	0	0	0	0	0	0	0.00319683	0.00447568	0.0017261	0	0	0.0031295	0	0.00130864	0	0.00542594	0.00402536	0.00591331
Bacteroidetes;Flavobacteriia;Flavobacteriales;Flavobacteriaceae;Wautersiella;Other	0.0243363	0.00690173	0.0246208	0.0764526	0.00151133	0.00980088	0.032041	0	0.0103616	0.0181752	0.089469	0.00400288	0.0503347	0.0408213	0.0538379	0.0288143	0	0.0748877	0.042517	0	0.128425	0.0837213	0.0285646	0.0565432	0.0458253	0.0376187	0.0100369	0	0	0	0	0	0	0	0	0	0	0.0607397	0.041773	0.084579	0.00443282	0.0121877	0.043813	0.0350454	0.0248642	0.064085	0.0596853	0.00805072	0.0532198
Bacteroidetes;Flavobacteriia;Flavobacteriales;Flavobacteriaceae;Wautersiella;Wautersiella_falsenii	0.00507007	0.00258815	0.00984834	0.458716	0.00151133	0	0	0	0.170967	0	0.0157886	0.00400288	0.0100669	0	0	0.0144071	0.00276083	0	0	0	0	0.0122519	0.00595096	0.00831518	0.00916506	0.00705351	0	0	0	0	0	0	0	0	0	0	0	0.0127873	0.00895135	0.017261	0.000738803	0.0365631	0.0031295	0.00778786	0.00130864	0.0137325	0	0.00201268	0.413932
Bacteroidetes;Flavobacteriia;Flavobacteriales;Other;Other;Other	0	0	0	0.0382263	0.00151133	0.00653392	0	0	0	0.0181752	0	0.432311	0.00503347	1.09401	0.00769112	0	0.00276083	0	0	0	0	0.00408397	0	0.00332607	0.00916506	0.00235117	0	0	0	0	0	0	0	0	0	0	0	0.00319683	0.00149189	0.0034522	0	0	0.006259	0.00389393	0.00261729	0	0	0.00201268	0
Bacteroidetes;Flavobacteriia;Flavobacteriales;[Weeksellaceae];Cloacibacterium;Cloacibacterium_normanense	1.51595	0.151838	0.108332	6.19266	0.172291	1.42113	0.064082	0.534759	0.12952	0.163577	1.65254	0.0240173	0.402678	0.228599	1.10752	0	0.0276083	1.3979	6.25	0.518403	0	0.00816793	4.58343	0.0498911	1.55806	0.686542	0.993652	3.86417	8.56081	4.30071	2.42424	0	0.580552	0	1.03448	0	0	0.764042	0.0790703	0.308972	0.0391566	0.962828	1.41453	0.412757	0.439704	1.73487	1.50298	2.39308	0.603158
Bacteroidetes;Flavobacteriia;Flavobacteriales;[Weeksellaceae];Other;Other	0	0	0	0	0	0	0	0	0	0	0	0	0	0	0	0	0	0	0	0	0	0	0.00119019	0	0	0	0	0	0	0	0	0	0	0	0	0	0	0	0	0	0.00147761	0	0	0	0	0	0	0.00201268	0
Bacteroidetes;Other;Other;Other;Other;Other	0.00101401	0.00345086	0	0	0.00302265	0	0	0	0.0103616	0	0	0	0.00503347	0	0.00769112	0	0	0	0	0	0	0.00204198	0.00119019	0	0.0183301	0.54312	0.00250922	0	0	0	0	0	0	0	0	0	0	0.0159841	0.00149189	0.0017261	0.00147761	0	0.0031295	0	0.430544	0.0045775	0.00542594	0.0462916	0
Bacteroidetes;Sphingobacteriia;Sphingobacteriales;Sphingobacteriaceae;Other;Other	0.00304204	0.000862716	0	0	0.00151133	0	0.064082	0	0.0155424	0	0	0	0.00503347	0.00816427	0	0	0	0	0	0.207361	0	0.0163359	0.00476077	0.00166304	0.0183301	0	0.00250922	0	0	0	0	0	0	0	0	0	0	0.00639366	0.00298378	0.0103566	0.00147761	0.0487508	0.0156475	0.00389393	0.00654322	0.00915499	0.00542594	0.00201268	0.0177399
Bacteroidetes;Sphingobacteriia;Sphingobacteriales;Sphingobacteriaceae;Pedobacter;Pedobacter_daejeonensis	0.496867	0.142348	0.526886	0.611621	0.143576	0.25809	2.85165	1.06952	1.58533	0.617957	0.105258	0.0920663	1.90265	0.624566	0.538379	1.64241	0.0745424	4.668	0	0.103681	0	3.69395	0.73911	1.25892	1.71387	0.00940468	0.802951	0	0	0	0	0	0	0	0	0	0	0.853553	0.836951	1.88836	0.159582	2.42535	1.53032	0.447802	1.43166	1.89051	2.28432	0.0805072	1.29502
Bacteroidetes;Sphingobacteriia;Sphingobacteriales;Sphingobacteriaceae;Sphingobacterium;OTU274|NN=Sphingobacterium_multivorum_KF535155.1|D=91.6	0	0	0	0	0	0	0	0	0	0	0	0	0	0	0	0	0	0	0	0	0	0.00204198	0	0	0	0	0	0	0	0	0	0	0	0	0	0	0	0	0	0.00517831	0	0	0	0	0	0	0	0	0
Bacteroidetes;Sphingobacteriia;Sphingobacteriales;Sphingobacteriaceae;Sphingobacterium;OTU307|NN=Sphingobacterium_multivorum_KF535155.1|D=91.3	0	0	0	0	0	0	0	0	0	0	0	0	0	0	0	0	0	0	0	0	0	0	0	0	0	0	0	0	0	0	0	0	0	0	0	0	0	0	0	0	0	0	0	0	0	0	0	0	0
Bacteroidetes;Sphingobacteriia;Sphingobacteriales;Sphingobacteriaceae;Sphingobacterium;OTU396|NN=Sphingobacterium_multivorum_KF535155.1|D=91.8	0	0	0	0	0	0	0	0	0	0	0	0	0	0	0	0	0	0	0	0	0	0	0	0	0	0	0	0	0	0	0	0	0	0	0	0	0	0	0	0	0	0	0	0	0	0	0	0	0
Bacteroidetes;Sphingobacteriia;Sphingobacteriales;Sphingobacteriaceae;Sphingobacterium;OTU885|NN=Sphingobacterium_multivorum_KF535155.1|D=91.9	0	0	0	0	0	0	0	0	0	0	0	0	0	0	0	0	0	0	0	0	0	0.00204198	0	0	0	0	0	0	0	0	0	0	0	0	0	0	0	0	0	0	0	0	0	0	0	0	0	0	0
Bacteroidetes;Sphingobacteriia;Sphingobacteriales;Sphingobacteriaceae;Sphingobacterium;Other	0.00101401	0	0	0.382263	0.0272039	0.00163348	0	0	0	0	0	0	0.412745	0	0	0	0	0	0	0	0	0.375725	0.00119019	0.00166304	0.00916506	0	0	0	0	0	0	0	0	0.3517	0	0	0	0.00319683	0.00149189	1.6467	0.00147761	0	0.0031295	0	0.00261729	0.00915499	0	0.17309	0.0118266
Bacteroidetes;Sphingobacteriia;Sphingobacteriales;Sphingobacteriaceae;Sphingobacterium;Sphingobacterium_multivorum	0	0	0	0	0	0	0	0	0	0	0	0	0	0	0	0	0	0	0	0	0	0	0	0	0	0	0	0	0	0	0	0	0	0	0	0	0	0	0	0.372838	0.0103432	0	0	0	0	0	0	0	0
Bacteroidetes;[Saprospirae];[Saprospirales];Chitinophagaceae;Bifissio;Bifissio_spartinae	0.00101401	0	0	0.0382263	0	0	0	0	0	0	0	0	0	0	0.338409	0	0	0	0	0	0	0	0	0	0	0	0	0	0	0	0	0	0	0	0	0	0	0	0	0	0	0	0	0	0	0	0.00542594	0	0
Bacteroidetes;[Saprospirae];[Saprospirales];Chitinophagaceae;Bifissio;OTU1080|NN=Bifissio_spartinae_AY056829|D=88	0	0.00776444	0	0	0	0.00163348	0	0	0	0	0	0	0	0	0	0	0.00276083	10.4094	0	0.207361	0	0	0	0	0	0	0	0	0	0	0	0	0	0	0	0	0	0	0.00298378	0	0	0	0.106403	0	0.00130864	0.0045775	0	0	0
Bacteroidetes;[Saprospirae];[Saprospirales];Chitinophagaceae;Bifissio;OTU1407|NN=Bifissio_spartinae_AY056829|D=89	0	0	0	0.496942	0	0	0	0	0.00518081	0	0	0	0	0	0	0.749172	0	0	0.977891	0	0	0	0	0	0	0	0	0	0	0	0	0	0	0	0	0	0	0	0	0	0.0140373	0.390006	0	0	0.171432	0.151057	0	0	0
Bacteroidetes;[Saprospirae];[Saprospirales];Chitinophagaceae;Bifissio;OTU421|NN=Bifissio_spartinae_AY056829|D=89.8	0	0	0	0	0	0.0604388	0	0	0	0	0	0	0	0	0	0	0	0	0	0	0	0	0	0	0	0	0	0	0	0	0	0	0	0	0	0	0	0	0	0	0	0	0	0	0	0	0	0	0
Bacteroidetes;[Saprospirae];[Saprospirales];Chitinophagaceae;Bifissio;OTU49|NN=Bifissio_spartinae_AY056829|D=86.4	0	0	0	0	0	0	0	0	0	0	0	0	0	0	0	0	0	0	0	0	0	0	0	0	0	0	0	0	0	0	0	0	0	0	0	0	0	0	0	0	0	0	0	0	0	0	0	0	0.00591331
Bacteroidetes;[Saprospirae];[Saprospirales];Chitinophagaceae;Bifissio;Other	0.121682	0.0172543	0	0.114679	0.00151133	0.00163348	0	0	0.290125	0	0	0	0	0	0.0384556	0	0.016565	0.0249626	0	0.103681	0.428082	0	0	0	0	0	0	0	0	0	0	0	0	0	0	0	0	0.00319683	0	0	0	0.0121877	0.0031295	0.0350454	0.191062	0.49437	0.390667	0	0
Crenarchaeota;Other;Other;Other;Other;Other	0	0	0	0	0	0	0	0	0	0	0	0	0	0	0	0	0	0	0	0	0	0	0	0	0	0	0	0	0	0	0	0	0	0	0	0	0	0	0	0	0	0	0	0	0	0	0	0	0
Crenarchaeota;Thermoprotei;Sulfolobales;Sulfolobaceae;Sulfolobus;Sulfolobus_solfataricus_NR_029127.1	0	0	0	0	0	0	0	0	0	0	0	0	0	0	0	0	0	0	0	0	0	0	0	0	0	0	0	0	0	0	0	0	0	0	0	0	0	0	0	0	0	0	0	0	0	0	0	0	0
Cyanobacteria[Melainabacteria];[Melainabacteria];[Melainabacteriales];[Melainabacteriaceae];[Melainabacter];OTU1258|NN=Melainabacter_A1|D=94.8	0	0	0	0	0	0	0	0	0	0	0	0	0	0	0	0	0	0	0	0.0518403	0	0	0	0	0	0	0	0	0	0	0	0	0	0	0	0	0	0	0.00149189	0.0017261	0	0	0	0	0	0.0045775	0.00542594	0	0
Cyanobacteria[Melainabacteria];[Melainabacteria];[Melainabacteriales];[Melainabacteriaceae];[Melainabacter];OTU1328|NN=Melainabacter_A1|D=90.6	0	0	0	0	0	0	0	0	0	0	0	0	0	0	0	0	0	0	0	0	0	0	0	0	0	0	0	0	0	0	0	0	0	0	0	0	0	0	0	0	0	0	0	0	0	0	0	0	0
Cyanobacteria[Melainabacteria];[Melainabacteria];[Melainabacteriales];[Melainabacteriaceae];[Melainabacter];OTU1487|NN=Melainabacter_A1|D=96.1	0	0	0	0	0	0	0	0	0	0	0	0	0	0	0	0	0	0	0	0	0	0	0	0	0	0	0	0	0	0	0	0	0	0	0	0	0	0	0	0	0	0	0	0	0	0	0	0	0
Cyanobacteria[Melainabacteria];[Melainabacteria];[Melainabacteriales];[Melainabacteriaceae];[Melainabacter];OTU522|NN=Melainabacter_A1|D=92.9	0	0	0	0	0	0	0	0	0	0	0	0	0	0	0	0	0	0	0	0	0	0	0	0	0	0	0	0	0	0	0	0	0	0	0	0	0	0	0	0	0	0	0	0	0	0	0	0	0
Cyanobacteria[Melainabacteria];[Melainabacteria];[Melainabacteriales];[Melainabacteriaceae];[Melainabacter];OTU882|NN=Melainabacter_A1|D=94.7	0	0.699663	0.11818	0	0.479091	0.140479	0	0	0	0	0	0	0	0	0	0	0	0	0	0	0	0	0	0	0	0	0	0	0	0	0	0	0	0	0	0	0	0	0	0	0	0	0	0	0	0	0.00542594	0	0.00591331
Cyanobacteria[Melainabacteria];[Melainabacteria];[Melainabacteriales];[Melainabacteriaceae];[Melainabacter];Other	0	0	0.00492417	0	0	0	0	0	0	0	0	0	0	0	0	0.2017	0	0	0	0.155521	0	0	0	0	0	0	0	0	0	0	0	0	0	0	0	0	0	0	0.00149189	0	0	0	0	0	0	0	0.00542594	0	0
Deinococcus-Thermus;Deinococci;Deinococcales;Deinococcaceae;Deinococcus;Deinococcus_aquaticus	0	0	0	0	0	0	0	0	0	0	0	0	0	0	0	0	0	0	0	0.103681	0	0	0	0	0	0	0.00250922	0	0	0	0	0.163696	0	0	0	0	0	0	0	0	0.113037	0.597197	0.37241	0	0	0	0	0	0
Euryarchaeota;Halobacteria;Halobacteriales;Halobacteriaceae;Other;Other	0	0	0	0	0	0	0	0	0	0	0	0	0	0	0	0	0	0	0	0	0	0	0	0	0	0	0	0	0	0	0	0	0	0	0	0	0	0	0	0	0	0.0121877	0	0	0	0	0	0	0
Euryarchaeota;Methanobacteria;Methanobacteriales;Methanobacteriaceae;Methanobrevibacter;Methanobrevibacter_smithii_U55233.1	0	0	0	0	0	0	0	0	0	0	0	0	0	0	0	0	0	0	0	0	0	0	0	0	0	0	0.00250922	0	0	0	0	0	0	0	0	0	0	0	0	0	0	0	0	0	0	0	0	0	0
Euryarchaeota;Methanobacteria;Methanobacteriales;Methanobacteriaceae;Methanobrevibacter;OTU10025|NN=Methanobrevibacter_ruminantium_NR_074117.1|D=92.2	0	0	0	0	0	0	0	0	0	0	0	0	0	0	0	0	0	0	0	0	0	0	0	0	0	0	0	0	0	0	0	0	0	0	0	0	0	0.00319683	0	0	0	0	0	0	0	0	0	0	0
Euryarchaeota;Methanobacteria;Methanobacteriales;Methanobacteriaceae;Methanobrevibacter;Other	0	0	0	0	0	0	0	0	0	0	0	0	0	0	0	0	0	0	0	0	0	0	0	0	0	0	0	0	0	0	0	0	0	0	0	0	0	0	0	0	0	0	0	0	0	0	0	0	0
Euryarchaeota;Other;Other;Other;Other;Other	0	0.000862716	0	0	0	0	0	0	0	0	0	0	0	0	0	0	0	0	0	0	0	0	0	0	0	0	0	0	0	0	0	0	0	0.117233	0	0	0	0.0159841	0.00149189	0	0	0	0	0	0	0	0	0	0.0236532
Euryarchaeota;Thermoplasmata;E2;[Methanomassiliicoccaceae];Methanomassiliicoccus;Methanomassiliicoccus_intestinalis_CP005934.1	0	0	0	0	0	0	0	0	0	0	0	0	0	0	0	0	0	0	0	0	0	0	0	0	0	0	0	0	0	0	0	0	0	0	0	0	0	0	0	0	0	0	0	0	0	0	0	0	0
Euryarchaeota;Thermoplasmata;E2;[Methanomassiliicoccaceae];vadinCA11;OTU10012|NN=Methanomassiliicoccus_intestinalis_CP005934.1|D=88.1	0	0	0	0	0	0	0	0	0	0	0	0	0	0	0	0	0	0	0	0	0	0	0	0	0	0	0	0	0	0	0	0	0	0	0	0	0	0	0	0	0	0	0	0	0	0	0	0	0
Firmicutes;Bacilli;Bacillales;Alicyclobacillaceae;Tumebacillus;Tumebacillus_permanentifrigoris	0	0	0	0.0382263	0	0	0	0	0	0	0	0	0	0	0	0	0	0	0	0	0	0	0	0.708453	0	0	0	0	0	0	0	0	0	0	0	0	0	0	0	0	0	0	0	0	0	0	0	0	0
Firmicutes;Bacilli;Bacillales;Bacillaceae;Aeribacillus;Aeribacillus_pallidus	0	0	0	0	0	0	0	0	0	0	0	0	0	0	0	0	0	0	0	0	0	0	0	0	0	0	0	0	0	0	0	0	0	0	0	0	0	0	0	0	0	0	0	0	0	0	0	0	0
Firmicutes;Bacilli;Bacillales;Bacillaceae;Bacillus;Bacillus_altitudinis	0	0	0	0	0	0	0	0	0	0	0	0	0	0	0	0	0	0	0	0	0	0	0	0	0	0	0	0	0	0	0	0	0	0	0	0	0	0	0	0	0	0	0	0	0	0	0	0	0
Firmicutes;Bacilli;Bacillales;Bacillaceae;Bacillus;Bacillus_badius	0	0	0	0	0	0	0	0	0	0	0	0	0	0	0	0	0	0	0	0	0	0	0	0	0	0	0	0	0	0	0	0	0	0	0	0	0	0	0	0	0	0	0	0	0	0	0	0	0
Firmicutes;Bacilli;Bacillales;Bacillaceae;Bacillus;Bacillus_circulans	0	0	0	0	0	0	0	0	0	0	0	0	0	0	0	0	0	0	0	0	0	0	0	0	0	0	0	0	0	0	0	0	0	0	0	0	0	0	0	0	0	0	0	0	0	0	0	0	0
Firmicutes;Bacilli;Bacillales;Bacillaceae;Bacillus;Bacillus_endophyticus	0.0385325	0.000862716	0	0	0	0.00163348	0	0	0	0	0	0.00400288	0	0	0	0	0	0	0.42517	0	0	0	0	0	0	0	0	0	0	0	0	0	0	0	0	0	0	0	0	0	0	0	0	0	0	0	0	0.0181141	0
Firmicutes;Bacilli;Bacillales;Bacillaceae;Bacillus;Bacillus_firmus	0	0	0	0	0	0	0	0	0	0	0	0	0	0	0	0	0	0	0	0	0	0	0	0	0	0	0	0	0	0	0	0	0	0	0	0	0	0	0	0	0	0	0	0	0	0	0	0	0
Firmicutes;Bacilli;Bacillales;Bacillaceae;Bacillus;Bacillus_flexus	0	0	0	0	0	0	0	0	0	0	0	0	0	0	0	0	0	0	0	0	0	0	0	0	0	0	0	0	0	0	0	0	0	0	0	0	0	0	0	0	0	0	0	0	0	0	0	0	0
Firmicutes;Bacilli;Bacillales;Bacillaceae;Bacillus;Bacillus_fordii	0	0	0	0	0	0	0	0	0	0	0	0	0	0	0	0	0	0	0	0	0	0	0	0	0	0	0	0	0	0	0	0	0	0	0	0	0	0	0	0	0	0	0.37241	0	0	0	0	0	0
Firmicutes;Bacilli;Bacillales;Bacillaceae;Bacillus;Bacillus_halodurans	0	0	0	0	0	0	0	0	0	0	0	0	0	0	0	0	0	0	0	0	0	0	0	0	0	0	0	0	0	0	0	0	0	0	0	0	0	0	0	0	0	0	0	0	0	0	0	0	0
Firmicutes;Bacilli;Bacillales;Bacillaceae;Bacillus;Bacillus_idriensis	0.292036	0	0	0	0	0	0	0	0	0	0	0	0	0	0	0	0	0	0	0	0	0	0	0	0	0	0	0	0.032305	0	0	0	0	0	0	0	0	0	0.00149189	0	0	0	0	0	0	0	0	0	0
Firmicutes;Bacilli;Bacillales;Bacillaceae;Bacillus;Bacillus_marseilloanorexicus	0	0	0	0	0	0	0	0	0	0	0.0736803	0	0	0	0	0	0	0	0	0	0	0	0	0	0	0	0	0	0	0	0	0	0	0	0	0	0	0	0	0	0	0.0121877	0	0	0	0	0	0	0
Firmicutes;Bacilli;Bacillales;Bacillaceae;Bacillus;Bacillus_massiliosenegalensis	0	0	0	0	0	0	0	0	0	0	0.378927	0	0	0	0	0	0	0	0	0	0	0	0	0	0	0	0	0	0	0	0	0	0	0	0	0	0	0	0	0	0	0	0	0	0	0	0	0	0
Firmicutes;Bacilli;Bacillales;Bacillaceae;Bacillus;Bacillus_mycoides	0	0	0	0	0	0	0	0	0	0	0	0	0	0	0	0	0	0	0	0	0	0	0	0	0	0	0	0	0	0	0	0	0	0	0	0	0	0	0	0	0	0	0	0	0	0	0	0	0
Firmicutes;Bacilli;Bacillales;Bacillaceae;Bacillus;Bacillus_nealsonii	0	0	0	0	0	0	0	0	0	0	0	0	0	0	0	0	0	0	0	0	0	0	0	0	0	0	0	0	0	0	0	0	0	0	0	0	0	0	0	0	0	0	0	0	0	0	0	0	0
Firmicutes;Bacilli;Bacillales;Bacillaceae;Bacillus;Bacillus_pseudofirmus	0	0	0	0	0	0	0	0	0	0	0	0	0	0	0	0	0	0	2.2534	0	0	0	0	0	0	0	0	0	0	0	0	0	0	0.820633	0.0862069	0	0	0	0	0	0	0	0	0	0	0	0	0	0
Firmicutes;Bacilli;Bacillales;Bacillaceae;Bacillus;Bacillus_schlegelii	0	0	0	0	0	0	0	0	0	0	0	0	0	0	0	0	0	0	0	0	0	0	0	0	0	0	0	0	0	0	0	0	0	0	0	0	0	0	0.0507243	0	0	0	0	0	0	0	0	0	0
Firmicutes;Bacilli;Bacillales;Bacillaceae;Bacillus;Bacillus_senegalensis	0	0	0	0.0382263	0	0	0	0	0	0	0	0	0	0	0	0	0	0	0	0	0	0	0	0.00166304	0	0	0	0	0	0	0	0	0	0	0	0	0	0.00959049	0.00149189	0	0	0	0.0031295	0	0.00130864	0	0	0	0
Firmicutes;Bacilli;Bacillales;Bacillaceae;Bacillus;Bacillus_simplex	0	0	0	0	0	0	0	0	0	0	0.0210515	0	0	0	0	0	0	0	0	0	0	0	0	0	0	0	0	0	0	0	0	0	0	0	0	0	0	0	0	0	0	0	0	0	0	0	0	0	0
Firmicutes;Bacilli;Bacillales;Bacillaceae;Bacillus;Bacillus_siralis	0	0	0	0	0	0	0	0	0	0	0	0	0	0	0	0	0	0	0	0	0	0	0	0	0	0	0	0	0	0	0	0	0	0	0	0	0	0	0	0	0	0	0	0	0	0	0	0	0
Firmicutes;Bacilli;Bacillales;Bacillaceae;Bacillus;Bacillus_sonorensis	0	0	0.0787867	0	0	0	0	0	0	0	0	0	0	0	0	0	0	0	0	0	0	0	0	0	0	0	0	0	0	0	0	0	0	0	0	0	0	0	0	0	0	0	0	0	0	0	0	0	0
Firmicutes;Bacilli;Bacillales;Bacillaceae;Bacillus;Bacillus_subtilis	0	0	0	0	0	0	0	0	0	0	0	0	0	0	0	0	0	0	0	0	0	0.23687	0	0	0	0	0	0	0	0	0	0	0	0	0	0	0	0	0	0	0	0	0	0	0	0	0	0.050317	0
Firmicutes;Bacilli;Bacillales;Bacillaceae;Bacillus;Bacillus_thermoamylovorans	0	0.000862716	0	0	0	0.0588053	0	0	0	0	0.484185	0	0	0	0	0	0	0	0	0	0	0	0	0	0	0	0	0	0	0	0	0	0.0967586	0	0	0	0	0	0	0	0	0	0	0	0	0	0	0	0
Firmicutes;Bacilli;Bacillales;Bacillaceae;Bacillus;Bacillus_thuringiensis	0	0.000862716	0	0	0	0	0	0	0	0	0	0	0	0	0	0	0	0	0	0	0	0	0	0	0	0	0	0	0	0	0	0	0	1.87573	0	0	0	0	0	0	0	0	0	0.124606	0	0	0	0	0
Firmicutes;Bacilli;Bacillales;Bacillaceae;Bacillus;Bacillus_timonensis	0	0	0	0	0	0	0	0	0	0	0	0	0	0	0	0	0	0	0	0	0	0	0	0	0	0	0	0	0	0	0	0	0	0	0	0	0	0	0	0	0	0	0	0	0	0	0	0	0
Firmicutes;Bacilli;Bacillales;Bacillaceae;Bacillus;OTU1649|NN=Bacillus_timonensis_JF824810.1|D=94.9	0	0	0	0	0	0	0	0	0	0	0.199989	0	0	0	0	0	0.0303691	0	0	0	0	0	0	0	0	0	0	0	0	0	0	0	0	0	0	0	0	0	0	0	0	0.0487508	0	0	0	0	0	0	0.520371
Firmicutes;Bacilli;Bacillales;Bacillaceae;Bacillus;Other	0.00608408	0.00345086	0	0.611621	0	0.0669727	0	0	0	0	0.0473659	0	0	0	0	0	0	0	0.85034	0.362882	0	0.00204198	0.00119019	0.54215	0	0	0.00250922	0	0	0	0	0	0	0.586166	3.36207	0	0	2.50312	0.0507243	0.127732	0.0325074	0.341255	0.253489	0.105136	0.854544	0.0045775	0.46663	0.0583677	0.940216
Firmicutes;Bacilli;Bacillales;Bacillaceae;Geobacillus;Geobacillus_vulcani	0	0	0	0	0	0.0130678	0	0	0	0	0	0	0	0	0	0	0	0	0	0	0	0	0	0	0	0	0	0	0	0	0	0	0	0	0	0	0	0	0.00149189	0	0	0	0	0	0	0	0	0	0
Firmicutes;Bacilli;Bacillales;Bacillaceae;Geobacillus;Other	0	0	0	0	0	0	0	0	0	0	0	0	0	0	0	0	0	0	0	0	0	0	0	0	0	0	0	0	0	0	0	0	0	0	0	0	0	0.233368	0	0	0	0	0	0	0	0	0	0	0
Firmicutes;Bacilli;Bacillales;Bacillaceae;Lysinibacillus;Lysinibacillus_fusiformis	0	0	0	0	0	0	0	0	0	0	0	0	0	0	0	0	0	0	0	0	0	0	0	0	0	0	0	0	0	0	0	0	0	0	0	0	0	0	0	0	0	0	0	0	0	0	0	0	0
Firmicutes;Bacilli;Bacillales;Bacillaceae;Lysinibacillus;Lysinibacillus_massiliensis	0	0	0	0	0	0	0	0	0	0	0	0	0	0	0.00769112	0	0	0	2.42347	0	0	0	0	0	0	0.0164582	0	0	0	0	0	0	0	0	0	0	0	0	0	0.0017261	0	0	0	0	0	0	0	0	0
Firmicutes;Bacilli;Bacillales;Bacillaceae;Lysinibacillus;Lysinibacillus_sphaericus	0	0	0	0	0	0	0	0	0	0	0	0	0	0	0	0	0	0	0	0	0	0	0	0	0	0.145773	0	0.234192	3.18204	0	1.99134	0	0	0	0	0	0.182371	0	0	0	0	0	0	0	0	0	0	0	0
Firmicutes;Bacilli;Bacillales;Bacillaceae;Lysinibacillus;OTU322|NN=Lysinibacillus_fusiformis_EU545408|D=95.1	0	0	0	0	0	0	0	0	0	0	0	0	0	0	0	0	0	0	0	0	0	0	0	0	0	0	0	0	0	0	0	0	0	0	0	0	0	0	0	0	0	0	0	0	0	0	0	0	0
Firmicutes;Bacilli;Bacillales;Bacillaceae;Lysinibacillus;Other	0	0	0	0	0	0	0	0	0	0	0	0	0	0	0	0	0	0	0	0	0	0	0	0	0	0.00235117	0	0	0.0161525	0	0	0	0	0	0	0	0	0	0	0	0	0	0	0	0	0	0	0	0
Firmicutes;Bacilli;Bacillales;Bacillaceae;Oceanobacillus;Oceanobacillus_massiliensis	0	0	0	0	0	0	0	0	0	0	0	0	0	0	0	0	0	0	0	0	0	0	0	0	0	0	0	0	0	0	0	0	0	0	0	0	0	0	0	0	0	0	0	0	0	0	0	0	0
Firmicutes;Bacilli;Bacillales;Bacillaceae;Other;Other	0.00101401	0	0	0	0	0	0	0	0	0	0	0	0	0	0	0	0	0	0	0.0518403	0	0	0	0	0	0	0	0	0	0	0	0	0	0	0	0	0	0.0319683	0.00149189	0.0017261	0	0.0121877	0.006259	0.00389393	0.00392593	0	0	0.00402536	0.0118266
Firmicutes;Bacilli;Bacillales;Bacillaceae;Virgibacillus;Virgibacillus_proomii	0	0	0	0	0	0	0	0	0	0	0	0	0	0	0	0	0	0	0	0.207361	0	0	0	0	0	0	0	0	0	0	0	0	0	0	0	0	0	0	0	0	0	0	0	0	0	0	0	0	0
Firmicutes;Bacilli;Bacillales;Listeriaceae;Brochothrix;Brochothrix_thermosphacta	0	0	0	0	0	0	0	0	1.52834	0	0	0	0	0	0	0	0	0	0	0	0	0	0	0	0	0	0	0	0	0	0	0	0	0	0	0	0	0	0	0	0	0	0	0	0	0	0	0	0
Firmicutes;Bacilli;Bacillales;Other;Other;Other	0.00202803	0.000862716	0	0	0	0	0	0	0	0	0	0.00400288	0	0	0	0	0	0	0	0.103681	0	0	0	0.0116413	0	0.00235117	0	0	0	0.880461	0	0	0	0.234467	0	0.862069	0	0.00959049	0.00149189	0.224393	0	0.0243754	0	0	0.16358	0	0.0108519	0.00402536	0.00591331
Firmicutes;Bacilli;Bacillales;Paenibacillaceae;Brevibacillus;Brevibacillus_agri	0	0	0	0	0	0	0	0	0	0	0	0	0	0	0	0	0	0	0	0	0	0	0	0	0	0	0	0	0	0	0	0	0	0	0	0	0	0.00319683	0	0	0	0	0	0	0	0	0	0	0
Firmicutes;Bacilli;Bacillales;Paenibacillaceae;Brevibacillus;Brevibacillus_borstelensis	0	0	0	0	0	0	0	0	0	0	0	0	0	0	0	0	0	0	0	0	0	0	0	0	0	0	0	0	0	0	0	0	0	0	0	0	0	0	0	0	0	0	0	0	0	0	0	0	0
Firmicutes;Bacilli;Bacillales;Paenibacillaceae;Brevibacillus;Brevibacillus_massiliensis	0	0	0	0	0	0	0	0	0	0	0	0	0	0	0	0	0	0	0	0	0	0	0	0	0	0	0	0	0	0	0	0	0	0	0	0	0	0.00639366	0	0	0	0	0	0	0	0.0045775	0.0108519	0	8.92319
Firmicutes;Bacilli;Bacillales;Paenibacillaceae;Brevibacillus;Other	0	0	0	0	0	0	0	0	0	0	0	0	0	0	0	0	0	0	0.382653	0	0	0	0	0	0	0	0	0	0	0	0	0	0	0	0	0	0	0	0	0	0	0	0	0	0	0	0	0	0.0473065
Firmicutes;Bacilli;Bacillales;Paenibacillaceae;Paenibacillus;Other	0	0	0	0	0	0.0245022	0	0	0	0	0	0	0	0	0	0	0	0	0	0	0	0	0	0	0	0	0	0	0	0.0677277	0	0	0	0.468933	0	0	0	0	0	0	0	0	0	0	0	0	0	0	0
Firmicutes;Bacilli;Bacillales;Paenibacillaceae;Paenibacillus;Paenibacillus_barcinonensis	0	0	0	0	0	0	0	0	0	0	0	0	0	0	0	0	0	0	0	0	0	0	0	0	0	0	0	0	0	0	0	0	0	0	0	0	0	0	0	0	0	0	0	0	0	0	0	0	0
Firmicutes;Bacilli;Bacillales;Paenibacillaceae;Paenibacillus;Paenibacillus_barengoltzii	0.00304204	0	0	0	0	0.00490044	0	0	0	0	0	0	0	0	0	0	0	0	0	0	0	0	0	0	0	0	0	0	0	0	0	0	0	0	0	0	0	0	0	0	0	0	0	0	0	0	0	0	0
Firmicutes;Bacilli;Bacillales;Paenibacillaceae;Paenibacillus;Paenibacillus_daejeonensis	0	0	0	0	0	0	0	0	0	0	0	0	0	0	0	0	0	0	0	0	0	0	0	0	0	0	0	0	0	0	0	0	0	0	0	0	0	0	0	0	0	0	0	0	0	0	0	0	0
Firmicutes;Bacilli;Bacillales;Paenibacillaceae;Paenibacillus;Paenibacillus_graminis	0	0	0	0	0	0	0	0	0	0	0	0	0	0	0	0	0	0	0.807823	0	0	0	0	0	0	0	0	0	0	0	0	0	0	0	0	0	0	0	0	0	0	0	0	0	0	0	0	0	0
Firmicutes;Bacilli;Bacillales;Paenibacillaceae;Paenibacillus;Paenibacillus_provencensis	0	0	0	0	0	0	0	0	0	0	0	0	0	0	0	0	0	0	0	0	0	0	0	0	0	0	0	0	0	0.507958	0	0	0	0	0	0	0	0	0	0	0	0	0	0	0	0	0	0	0
Firmicutes;Bacilli;Bacillales;Paenibacillaceae;Paenibacillus;Paenibacillus_senegalensis	0	0	0	0	0	0	0	0	0	0	0	0	0	0	0	0	0	0	0	0	0	0	0	0	0	0	0	0	0	0.474094	0	0	0	0	0	0	0	0	0	0	0	0	0	0	0	0	0	0	0
Firmicutes;Bacilli;Bacillales;Paenibacillaceae;Paenibacillus;Paenibacillus_timonensis	0.115598	0	0	0	0	0.0457374	0	0	0	0	0	0	0	0	0	0	0	0	0	0	0	0	0	0	0	0	0	0	0	0	0	0	0	0	0	0	0	0.00319683	0	0	0	0	0	0	0	0	0	0	0
Firmicutes;Bacilli;Bacillales;Planococcaceae;Kurthia;Kurthia_senegalensis	0	0	0	0	0	0	0	0	0	0	0	0	0	0	0	0	0	0	0	0	0	0	0	0	0	0	0	0	0	0	0	0	0	0	0	0	0	0	0	0	0	0	0	0	0	0	0	0	0
Firmicutes;Bacilli;Bacillales;Planococcaceae;Kurthia;Other	0	0	0	0	0	0	0	0	0	0	0	0	0	0	0	0	0	0	0	0	0	0	0	0	0	0	0	0	0	0	0	0	0	0	0	0	0	0	0	0	0	0	0	0	0	0	0	0	0
Firmicutes;Bacilli;Bacillales;Planococcaceae;Other;Other	0	0	0	0	0	0	0	0	0	0	0	0	0	0	0	0	0	0	0	0	0	0	0	0	0	0	0	0	0	0	0	0	0	0	0	0	0	0	0	0.0863051	0	0.0121877	0	0	0	0	0.0271297	0	0
Firmicutes;Bacilli;Bacillales;Planococcaceae;Planococcus;Planococcus_rifietoensis	0	0	0	0	0	0	0	0	0	0	0	0	0	0	0	0	0	0	0	0.207361	0	0	0	0	0	0	0	0	0	0	0	0	0	0	0	0	0	0	0	1.27732	0	0	0	0	0	0	0.0651112	0	0
Firmicutes;Bacilli;Bacillales;Planococcaceae;Planomicrobium;Planomicrobium_chinense	0	0	0	0	0	0	0	0	0	0	0	0	0	0	0	0	0	0	0	0.103681	0	0	0	0	0	0	0	0	0	0	0	0	0	0	0	0	0	0	0	0.00690441	0.000738803	0	0	0	0	0	0.00542594	0	0
Firmicutes;Bacilli;Bacillales;Planococcaceae;Sporosarcina;Sporosarcina_koreensis	0	0	0	0	0	0	0	0	0	0	0	0	0	0	0	0	0	0	0	0	0	0	0	0	0	0	0	0	0	0	0	0	0	0.234467	0	0	0	0.00639366	0	0	0	0	0	0	0	0	0	0	0
Firmicutes;Bacilli;Bacillales;Planococcaceae;Ureibacillus;Ureibacillus_thermosphaericus	0	0	0	0	0	0	0	0	0	0	0	0	0	0	0	0	0	0	0	0	0	0	0	0	0	0	0	0	0	0	0	0	0	0	0	0	0	0	0	0	0	0	0	0	0	0	0	0	0
Firmicutes;Bacilli;Bacillales;Staphylococcaceae;Staphylococcus;Other	0.207873	0.0854089	0.226512	1.75841	0.0528965	0.699129	2.21083	0	0.279764	0.345329	0.178938	0	0.95636	0.367392	0.176896	0.2017	0	0.0499251	1.31803	1.50337	0.684932	0	3.08022	5.00241	2.05297	1.41305	0.41904	0.234192	6.88096	10.701	0.21645	21.335	1.54814	2.1102	1.89655	0.862069	15.5015	0.780026	0.176043	0.388373	0.342066	1.01158	2.05295	0.0778786	1.19872	0.53099	1.34563	0.48103	0.810124
Firmicutes;Bacilli;Bacillales;Staphylococcaceae;Staphylococcus;Staphylococcus_arlettae	0.00202803	0	0	0	0	0	0	0	0	0	0	0	0	0	0	0	0	0	0	0	0	0	0.00119019	0	0	0.0117559	0	0	0.791471	0.0338639	0	0	0	0	0	0.172414	0	0	0	0	0.00738803	0	0	0	0	0	0	0	0
Firmicutes;Bacilli;Bacillales;Staphylococcaceae;Staphylococcus;Staphylococcus_caprae	0.0446166	0	0.029545	0.114679	0.00906796	0.0735066	0.096123	0	0.0466273	0.127226	0	0	0.140937	0.0489856	0.0307645	0.0576286	0	0	0.170068	0.0518403	0.128425	0	0.218995	0.567095	0.0916506	0.00470234	0.105387	0.58548	1.34066	0.880461	0.04329	1.20044	0.193517	0.468933	1.03448	1.03448	2.67477	0.0831175	0.00298378	0.0120827	0.0384178	0.109689	0.219065	0.0155757	0.0916051	0	0.179056	0.00201268	0.076873
Firmicutes;Bacilli;Bacillales;Staphylococcaceae;Staphylococcus;Staphylococcus_cohnii	0.00405606	0.00172543	0	0	0	0.00490044	0	0	0.00518081	0	0.00526288	0	0.0100669	0.00408213	0	0	0	0	0.042517	0.0518403	0.0428082	0	0.0166627	0.0631954	0.0274952	0.00705351	0.00501844	0	0.32305	0.541822	0	1.05493	0	0.234467	0.172414	0	2.24924	0.153448	0	0.0017261	0.00443282	0.0243754	0.0219065	0.00389393	0.0222469	0.00915499	0.00542594	0	0.0118266
Firmicutes;Bacilli;Bacillales;Staphylococcaceae;Staphylococcus;Staphylococcus_condimenti	0.0638829	0.000862716	0	0	0	0	0	0	0	0	0	0	0	0	0	0	0	0	0	0	0	0	0	0	0	0.423211	0	0	0	0	0	0	0.0967586	0	0	0	0	0.00639366	0	0.017261	0	0	0	0	0	0	0	0	0.100526
Firmicutes;Bacilli;Bacillales;Staphylococcaceae;Staphylococcus;Staphylococcus_epidermidis	0	0	0	0	0	0.00653392	0	0	0	0	0	0	0.0100669	0	0	0	0	0	0.042517	0	0.0428082	0	0.0142823	0.0498911	0.0274952	0.00235117	0.00250922	0	0	0.0338639	0.04329	0	0	0	0	0	0	0.00639366	0	0	0	0.0121877	0.0093885	0.00389393	0.00523457	0	0.0162778	0.00201268	0
Firmicutes;Bacilli;Bacillales;Staphylococcaceae;Staphylococcus;Staphylococcus_equorum	0.0557708	0.000862716	0	0	0	0	0	0	0	0	0	0	0	0	0	0	0	0	0	0	0	0	0.00238039	0	0	0.310355	0	0	0.0161525	0	0	0.0181884	0.193517	0	0	0	0	0.00319683	0	0.017261	0	0	0	0	0	0	0	0	0.0354799
Firmicutes;Bacilli;Bacillales;Staphylococcaceae;Staphylococcus;Staphylococcus_haemolyticus	0	0	0.00984834	0	0	0.00163348	0.032041	0	0	0	0.00526288	0	0	0.00408213	0	0	0	0	0	0	0	0	0.136872	0.0282716	0.00916506	0	0.00250922	0	0.161525	0.372503	0.04329	0.563841	0.0483793	0	0	0	0.486322	0	0.00745946	0	0.00221641	0	0.0219065	0	0.00785186	0	0.0162778	0	0
Firmicutes;Bacilli;Bacillales;Staphylococcaceae;Staphylococcus;Staphylococcus_hominis	0.00608408	0.0163916	0.0787867	0.535168	0.00453398	0.0800405	0.833066	0	0.0259041	0.0181752	0.0684175	0	0.0251674	0.0163285	0.00769112	0	0	0	0.595238	0.207361	0.0428082	0	0.751012	0.82154	0.155806	0.279789	0.0276014	0	7.38168	9.58347	0.17316	23.4995	1.83841	2.34467	2.06897	1.55172	13.5562	0.0479524	0.0387892	0.0949356	0.0465446	0.134065	0.337986	0.0116818	0.272198	0.16479	0.130222	0.100634	0.112353
Firmicutes;Bacilli;Bacillales;Staphylococcaceae;Staphylococcus;Staphylococcus_intermedius	0	0	0	0	0	0	0	0	0	0	0	0	0	0	0	0	0	0	0	0	0	0	0.00119019	0	0	0	0	0	0	0	0	0	0	0	0	0	0	0	0	0	0	0	0	0	0	0	0	0	0
Firmicutes;Bacilli;Bacillales;Staphylococcaceae;Staphylococcus;Staphylococcus_pasteuri	0	0	0	0	0	0.00326696	0	0	0	0	0	0	0	0	0	0	0	0	0	0	0	0	0	0	0	0	0	0	0	0	0	0	0	0	0	0	0	0	0	0	0	0	0	0	0	0	0	0	0
Firmicutes;Bacilli;Bacillales;Staphylococcaceae;Staphylococcus;Staphylococcus_pettenkoferi	0	0.0396849	0.00492417	0	0	0	0	0	0.0466273	0	0	0	0	0	0	0	0	0	0	0	0	0	0.00119019	0.00166304	0	0	0	0	0	0.0338639	0	0	0	0	0	0	0	0	0	0	0	0	0	0	0	0	0	0	0
Firmicutes;Bacilli;Bacillales;Staphylococcaceae;Staphylococcus;Staphylococcus_saccharolyticus	0.00202803	0.00345086	0.00984834	0.0382263	0.00151133	0.0081674	0.032041	0	0.0155424	0	0.0105258	0	0.0201339	0.00408213	0	0	0	0	0.042517	0.0518403	0	0.00204198	0.0726018	0.09313	0.0458253	0.0211605	0.00752766	0	0.0807624	0.0677277	0	0.127319	0.0483793	0	0	0	0.121581	0.0223778	0.00149189	0.0034522	0.00886564	0.0365631	0.037554	0.00389393	0.0274815	0.00915499	0.0542594	0.0100634	0
Firmicutes;Bacilli;Bacillales;Staphylococcaceae;Staphylococcus;Staphylococcus_saprophyticus	0	0	0	0	0	0	0	0	0	0	0	0	0	0	0	0	0	0	0	0	0	0	0	0	0	0.00235117	0	0	0	0	0	0	0	0	0	0	0	0	0	0	0	0	0	0	0	0	0	0	0
Firmicutes;Bacilli;Bacillales;Staphylococcaceae;Staphylococcus;Staphylococcus_schleiferi	0	0	0	0	0	0	0	0	0	0	0	0	0	0	0	0	0	0	0	0	0	0	0	0	0	0	0	0	0	0	0	0	0	0	0	0	0	0	0	0	0	0	0	0	0	0	0	0	0
Firmicutes;Bacilli;Bacillales;Staphylococcaceae;Staphylococcus;Staphylococcus_sciuri	0	0	0	0	0	0	0	0	0	0	0	0	0	0	0	0	0	0	0	0	0	0	0	0	0	0	0	0	0	0	0	0	0	0	0	0	0	0.00639366	0	0	0	0	0	0	0	0	0	0	0
Firmicutes;Bacilli;Bacillales;Staphylococcaceae;Staphylococcus;Staphylococcus_succinus	0.00101401	0	0	0	0	0	0	0	0	0	0	0	0.00503347	0	0	0	0	0	0	0	0	0	0	0.00166304	0	0	0	0	0	0	0	0.0909422	0.0967586	0	0	0	0.121581	0	0	0	0	0	0	0	0	0	0.00542594	0	0
Firmicutes;Bacilli;Bacillales;Staphylococcaceae;Staphylococcus;Staphylococcus_vitulinus	0.1592	0	0	0	0	0	0	0	0	0	0	0	0	0	0	0	0	0	0	0	0	0	0	0	0.183301	0	0	0	0	0	0	0	0	0	0	0	0	0.489115	0	0	0	0	0	0	0	0	0	0.00201268	0
Firmicutes;Bacilli;Bacillales;Staphylococcaceae;Staphylococcus;Staphylococcus_warneri	0	0	0	0	0	0	0	0	0	0	0	0	0	0	0	0	0	0	0	0	0	0	0	0	0	0	0	0	0	0	0	0	0	0	0	0	0	0	0	0	0	0	0	0	0	0	0	0	0
Firmicutes;Bacilli;Bacillales;Staphylococcaceae;Staphylococcus;Staphylococcus_xylosus	0.00405606	0	0	0	0	0	0	0	0.00518081	0.0181752	0	0	0	0	0	0	0	0	0	0	0	0	0.024994	0.00166304	0	0.117559	0	0	0.646099	0.812733	0	0.254638	0	0	0	2.24138	0.182371	0.0127873	0.00149189	0.0034522	0.00295521	0.0121877	0	0	0	0	0.00542594	0.00201268	0.0118266
Firmicutes;Bacilli;Bacillales;[Exiguobacteraceae];Exiguobacterium;Exiguobacterium_aurantiacum	0	0	0	0	0	0	0	0	0	0	0	0	0	0	0	0	0	0	0	1.45153	0	0.00204198	0	0	0	0	0	0	0	0	0	0	0	0	0	0	0	0	0	0	0	0	0.738562	0	0.599359	0.0228875	0	0	0
Firmicutes;Bacilli;Gemellales;Gemellaceae;Gemella;Gemella_haemolysans	0.076051	0	0	0	0.108816	0	0	0	0	0.472555	0.00526288	0	0	0	0	0.115257	0.096629	0	0	0	0	0	0.00476077	0	0	0.282141	0	0	0	0	0	0	0	0	0	0	0	0	0.381924	0	0.296999	0.15844	0.275396	0	0.0130864	0.0045775	0.564297	1.0164	0.620898
Firmicutes;Bacilli;Gemellales;Gemellaceae;Gemella;Gemella_morbillorum	0	0	0	0	0	0	0	0	0	0.127226	0	0	0	0	0	0.0144071	0.0276083	0	0	0	0	0	0	0	0	0.00235117	0	0	0	0	0	0	0	0	0	0	0	0.00319683	0.0760865	0.0017261	0.100477	0.0121877	0.06259	0	0.00392593	0	0.081389	0.185167	0.141919
Firmicutes;Bacilli;Gemellales;Gemellaceae;Gemella;Gemella_sanguinis	0.00101401	0	0	0	0	0	0	0	0	0	0	0	0	0	0	0	0	0	0	0	0	0	0	0	0	0	0	0	0	0	0	0	0	0	0	0	0	0	0	0	0	0	0	0	0	0	0	0	0
Firmicutes;Bacilli;Gemellales;Gemellaceae;Gemella;Other	0	0	0	0	0	0	0	0	0	0.0363504	0	0	0	0	0	0	0	0	0	0	0	0	0	0	0	0	0	0	0	0	0	0	0	0	0	0	0	0	0.00149189	0	0.00147761	0	0	0	0	0	0	0.00805072	0
Firmicutes;Bacilli;Lactobacillales;Aerococcaceae;Abiotrophia;Abiotrophia_defectiva	0	0	0	0	0	0	0	0	0.207232	0.327154	0	0	0	0	0	0	0	0	0	0	0.256849	0	0.333254	0	0	0	0	0	0	0	0	0	0	0	0	0	0	0	0	0	0	0	0	0	0	0	0	0	0
Firmicutes;Bacilli;Lactobacillales;Aerococcaceae;Aerococcus;Aerococcus_viridans	0	0	0	0	0.00151133	0.0228687	0	0	0	0	0	0	0	0	0	0	0	0	0	0	0	0	0.210664	0	0	0	0.0526936	0	0	0	0	1.00036	0	12.075	0	4.48276	3.34347	0	0.0149189	0.0017261	0	0	0	0	0	0	0.86815	0.364295	0
Firmicutes;Bacilli;Lactobacillales;Aerococcaceae;Facklamia;Facklamia_tabacinasalis	0.175424	0	0	0	0	0	0	0.534759	0	0	0	0	0	0	0	0	0	0	0	0	0	0	0.00238039	0	0	0	0.00250922	0	0	0	0	0	0	0	0	0	0	0	0.00149189	0	0	0	0	0	0	0	2.51221	0	0.00591331
Firmicutes;Bacilli;Lactobacillales;Aerococcaceae;Other;Other	0	0	0	0	0	0	0	0	0	0	0	0	0	0	0	0	0	0	0	0	0	0	0	0	0	0	0	0	0	0	0	0	0	0	0	0	0	0	0	0	0	0	0.0782375	0	0	0	0.0162778	0	0
Firmicutes;Bacilli;Lactobacillales;Carnobacteriaceae;Granulicatella;Granulicatella_adiacens	0	0	0	0	0.0181359	0	0	0	0	0	0	0.0280202	0.302008	0.00816427	0	0	0	0	0	0	0.599315	0	0.111878	0	0	0	0	0	0	0	0	0	0	0	0	0	0	0	0	0	0	0	0	0	0	0	1.16115	1.48536	0
Firmicutes;Bacilli;Lactobacillales;Carnobacteriaceae;Granulicatella;Granulicatella_elegans	0	0	0	0	0.0151133	0	0	0	0	0	0	0	0	0	0	0	0	0	0	0	0	0	0.0416567	0	0	0	0	0	0	0	0	0	0	0	0	0	0	0	0	0	0	0	0	0	0	0	0	0	0.0650464
Firmicutes;Bacilli;Lactobacillales;Enterococcaceae;Enterococcus;Enterococcus_asini	0	0	0	0	0.00151133	0	0	0	0	0	0	0	0	0	0	0	0	0	0	0	0	0	0	0	0	0	0	0	0	0	0	0	0	0	0	0	0	0	0	0	0	0	0	0	0	0	0	0	0
Firmicutes;Bacilli;Lactobacillales;Enterococcaceae;Enterococcus;Enterococcus_avium	0.00101401	0.000862716	0	0	0.00302265	0	0	0	0	0	0	0	0	0.0163285	0	0	0	0	0	0	0	0	0	0	0	0	0	0	0	0	0.04329	0	0.0483793	0	0.0862069	0	0	0	0	0	0	0	0	0	0	0	0	0	0
Firmicutes;Bacilli;Lactobacillales;Enterococcaceae;Enterococcus;Enterococcus_casseliflavus	0	0	0	0	0	0	0	0	0	0	0	0	0	0.0530677	0	0	0	0	0	0	0	0	0	0	0	0	0	0	0	0	0	0	0	0	0.258621	0	0	0	0	0	0	0	0	0	0	0	0	0	0
Firmicutes;Bacilli;Lactobacillales;Enterococcaceae;Enterococcus;Enterococcus_cecorum	0.0253503	0.0155289	0	0	0.0468511	1.97324	0	0	0	0	0	0	0	0.163285	0	0	0.0469341	0.299551	0	0	0	0	0	0	0	0	0	0	0	0	0.34632	0	0.0967586	0.468933	0.258621	0	0	0	0	0	0	0	0	0	0	0	0	0	0.00591331
Firmicutes;Bacilli;Lactobacillales;Enterococcaceae;Enterococcus;Enterococcus_durans	0.00101401	0.0051763	0	0	0.0105793	0	0	0	0	0	0	0	0	0.0122464	0	0	0.0110433	0	0	0	0	0	0	0	0	0	0	0	0	0	0.12987	0	0.0483793	0	0	0	0	0	0	0	0	0	0	0	0	0	0	0	0
Firmicutes;Bacilli;Lactobacillales;Enterococcaceae;Enterococcus;Enterococcus_faecalis	0	0	0	0	0	0	0	0	0	0	0	0	0	0	0	0	0	0	0	0	0	0	0	0	0	0	0	0	0	0	0	0	0	0	0	0	0	0	0	0	0	0	0	0	0	0	0	0	0
Firmicutes;Bacilli;Lactobacillales;Enterococcaceae;Enterococcus;Enterococcus_faecium	0	0	0	0	0	0	0	0	0	0	0	0	0	0	0	0	0	0	0	0	0	0	0	0	0	0	0	0	0	0	0	0	0	0	0	0	0	0	0	0	0	0	0	0	0	0	0	0	0
Firmicutes;Bacilli;Lactobacillales;Enterococcaceae;Enterococcus;Enterococcus_gallinarum	0	0	0	0	0	0	0	0	0	0	0	0	0	0.00408213	0	0	0	0	0	0	0	0	0	0	0	0	0	0	0	0	0	0	0	0	0	0	0	0	0	0	0	0	0	0	0	0	0	0	0
Firmicutes;Bacilli;Lactobacillales;Enterococcaceae;Enterococcus;Enterococcus_saccharolyticus	0.00811211	0.00345086	0	0	0.0136019	0	0	0	0	0	0	0	0	0.17145	0	0	0.0248475	0	0	0	0	0	0	0	0	0	0	0	0	0	0.30303	0	0.338655	0	1.12069	0	0	0	0	0	0	0	0	0	0	0	0	0	0
Firmicutes;Bacilli;Lactobacillales;Enterococcaceae;Enterococcus;OTU221|NN=Enterococcus_hirae_KC731419|D=96.3	0	0.0103526	0	0	0.0166246	0	0	0	0	0	0	0	0	0.0163285	0	0	0	0	0	0	0	0	0	0	0	0	0	0	0	0	0.995671	0	0	0	0	0	0	0	0	0	0	0	0	0	0	0	0	0	0
Firmicutes;Bacilli;Lactobacillales;Enterococcaceae;Enterococcus;OTU828|NN=Leuconostoc_mesenteroides_HQ588348.1|D=93.6	0	0	0	0	0	0	0	0	0	0	0	0	0	0	0	0	0	0	0	0	0	0	0	0	0	0	0	0	0	0	0	0	0	0	0	0	0	0	0	0	0	0	0	0	0	0	0	0	0
Firmicutes;Bacilli;Lactobacillales;Enterococcaceae;Enterococcus;Other	0.1592	0.00172543	0	0.649847	0.00302265	0	0	0	0	0	0	0	0	0.00816427	0	0	0.00552166	0	0	0	0	0	0	0	0	0	0	0	0	0	0	0	0	0	0.0862069	0	0	0	0	0	0	0	0	0	0	0	0.00542594	0	0
Firmicutes;Bacilli;Lactobacillales;Enterococcaceae;Other;Other	0	0	0	0	0	0	0	0	0	0	0	0	0	0	0	0	0	0	0	0	0	0	0	0	0	0	0	0	0	0	0	0	0	0	0	0	0	0	0	0	0	0	0	0	0	0	0	0	0
Firmicutes;Bacilli;Lactobacillales;Lactobacillaceae;Lactobacillus;Lactobacillus_acidophilus	0	0	0	0	0	0	0	0	0	0	0	0	0	0	0	0	0	0	0	0	0	0	0	0	0	0	0	0	0	0	0	0	0	0	0	0	0	0	0	0	0	0	0	0	0	0	0.00542594	0	0
Firmicutes;Bacilli;Lactobacillales;Lactobacillaceae;Lactobacillus;Lactobacillus_animalis	0	0	0	0	0	0	0	0	0	0	0	0	0	0	0	0	0	0	0	0	0	0	0	0	0	0	0	0	0	0	0	0	0	0	0	0	0	0	0	0	0	0	0	0	0	0	0	0	0
Firmicutes;Bacilli;Lactobacillales;Lactobacillaceae;Lactobacillus;Lactobacillus_brevis	0.00304204	0	0	0	0	0	0	0	0	0	0	0	0	0	0	0	0	0	0	0	0	0	0	0	0	0	0	0	0	0	0	0	0	0	0	0	0	0	0	0	0	0	0	0	0	0	0	0	0
Firmicutes;Bacilli;Lactobacillales;Lactobacillaceae;Lactobacillus;Lactobacillus_fermentum	0	0	0	0	0	0	0	0	0	0	0	0	0	0	0	0	0	0	0	0	0	0.00204198	0	0	0	0	0	0	0	0	0	0	0	0	0	0	0	0	0	0	0	0	0	0	0.0510371	0	0	0	0
Firmicutes;Bacilli;Lactobacillales;Lactobacillaceae;Lactobacillus;Lactobacillus_gasseri	0	0	0	0	0	0	0	0	0	0	0	0	0	0	0	0	0	0	0	0	0	0	0	0	0	0	0	0	0	0	0	0	0	0	0	0	0	0	0	0	0	0	0	0	0	0	0	0	0
Firmicutes;Bacilli;Lactobacillales;Lactobacillaceae;Lactobacillus;Lactobacillus_helveticus	0	0	0	0	0	0	0	0	0	0	0	0	0	0	0	0	0	0	0	0	0	0	0	0	0	0	0	0	0	0	0	0	0	0	0	0	0	0	0	0	0	0	0	0	0	0	0.00542594	0	0
Firmicutes;Bacilli;Lactobacillales;Lactobacillaceae;Lactobacillus;Lactobacillus_johnsonii	0	0	0	0	0	0	0	0	0	0	0	0	0	0	0	0	0	0	0	0	0	0	0	0	0	0	0	0	0	0	0	0	0	0	0	0	0	0	0	0	0	0	0	0	0	0	0	0	0
Firmicutes;Bacilli;Lactobacillales;Lactobacillaceae;Lactobacillus;Lactobacillus_leichmanii	0	0.0051763	0	0.114679	0	0	0	0	0	0	0	0	0	0	0	0	0.0138041	0	0	0	0	0	0	0	0	0	0	0	0	0	0	0	0	0	0	0	0	0	0	0	0	0	0	0	0	0	0	0	0
Firmicutes;Bacilli;Lactobacillales;Lactobacillaceae;Lactobacillus;Lactobacillus_mucosae	0	0	0	0	0	0	0	0	0	0	0	0	0	0	0	0	0	0	0	0	0	0	0	0	0	0	0	0	0	0	0	0	0	0	0	0	0	0	0	0	0	0	0	0	0	0	0	0	0
Firmicutes;Bacilli;Lactobacillales;Lactobacillaceae;Lactobacillus;Lactobacillus_oris	0	0	0	0	0	0	0	0	0	0	0	0	0	0	0	0	0	0	0	0	0	0	0	0	0	0	0	0	0	0	0	0	0	0	0	0	0	0	0	0	0	0	0	0	0.00392593	0	0	0	0
Firmicutes;Bacilli;Lactobacillales;Lactobacillaceae;Lactobacillus;Lactobacillus_parabuchneri	0	0	0	0	0	0.00163348	0	0	0	0	0	0	0	0	0	0	0	0	0	0	0	0	0	0	0	0	0	0	0	0	0	0	0	0	0	0	0	0	0	0	0	0	0	0	0	0	0	0	0
Firmicutes;Bacilli;Lactobacillales;Lactobacillaceae;Lactobacillus;Lactobacillus_paracasei	0.00101401	0.0431358	0	0	0	0	0	0	0	0	0	0	0	0	0	0	0	0	0	0	0	0	0	0	0	0	0	0	0	0	0	0	0	0	0	0	0	0	0	0	0	0	0	0	0	0	0	0	0
Firmicutes;Bacilli;Lactobacillales;Lactobacillaceae;Lactobacillus;Lactobacillus_pentosus	0	0	0	0	0	0	0	0	0	0	0	0	0	0	0	0	0	0	0	0	0	0	0	0	0	0	0	0	0	0	0	0	0	0	0	0	0	0	0	0	0	0	0	0	0	0	0	0	0
Firmicutes;Bacilli;Lactobacillales;Lactobacillaceae;Lactobacillus;Lactobacillus_reuteri	0	0	0	0	0	0	0	0	0	0	0	0	0	0	0	0	0	0	0	0	0	0	0	0	0	0	0	0	0	0	3.93939	0	0	0	0	0	0	0	0	0	0	0	0.0344245	0	0.0615062	0	0	0	0
Firmicutes;Bacilli;Lactobacillales;Lactobacillaceae;Lactobacillus;Lactobacillus_rhamnosus	0	0	0	0	0	0	0	0	0	0	0	0	0	0	0	0	0	0	0	0	0	0	0	0	0	0	0	0	0	0	0	0	0	0	0	0	0	0	0	0	0	0	0	0	0	0	0	0	0
Firmicutes;Bacilli;Lactobacillales;Lactobacillaceae;Lactobacillus;Lactobacillus_rogosae	0	0	0	0	0	0	0	0	0	0	0	0	0	0	0	0	0	0	0	0	0	0	0	0	0	0	0	0	0	0	0	0	0	0	0	0	0	0	0	0	0	0	0	0	0	0	0	0	0
Firmicutes;Bacilli;Lactobacillales;Lactobacillaceae;Lactobacillus;Lactobacillus_ruminis	0	0	0	0	0	0	0	0	0	0	0	0	0	0	0	0	0	0	0	0	0	0.00204198	0	0	0	0	0	0	0	0	0	0	0	0	0	0	0	0	0	0	0	0	0	0	0	0	0	0	0
Firmicutes;Bacilli;Lactobacillales;Lactobacillaceae;Lactobacillus;Lactobacillus_sakei	0	0	0	0	0	0	0	0	0	0	0	0	0	0	0	0	0	0	0	0	0	0	0	0	0	0	0	0	0	0	0	0	0	0	0	11.3793	0	0	0.214832	0	0	0	0	0	0.0981483	0	0	0	0
Firmicutes;Bacilli;Lactobacillales;Lactobacillaceae;Lactobacillus;Lactobacillus_salivarius	0	0	0	0	0	0	0	0	0	0	0	0	0	0	0	0	0	0	0	0	0	0	0	0	0	0	0	0	0	0	0	0	0	0	0	0	0	0	0	0	0	0	0	0	0	0	0	0	0
Firmicutes;Bacilli;Lactobacillales;Lactobacillaceae;Lactobacillus;Lactobacillus_ultunensis	0	0	0	0	0	0	0	0	0	0	0	0	0	0	0	0	0	0	0	0	0	0	0	0	0	0	0	0	0	0	0.21645	0.0181884	0.0483793	0	0	0	0	0	0	0	0	0	0	0	0	0	0	0	0
Firmicutes;Bacilli;Lactobacillales;Lactobacillaceae;Lactobacillus;OTU1294|NN=Lactobacillus_gasseri_JQ805634|D=96.7	0	0	0	0	0	0	0	0	0	0	0	0	0	0	0	0	0	0	0	0	0	0	0	0	0	0	0	0	0	0	0	0	0	0	0	0	0	0	0	0	0	0	0	0	0	0	0	0	0
Firmicutes;Bacilli;Lactobacillales;Lactobacillaceae;Lactobacillus;OTU1481|NN=Lactobacillus_rogosae_GU269544|D=96.7	0	0	0	0	0	0	0	0	0	0	0	0	0	0	0.00769112	0	0.00276083	0	0	0	0	0	0	0	0	0	0	0	0	0	0	0	0	0	0	0	0	0	0.0760865	0	0.0428506	0	0	0	0	0	0.00542594	0.1429	0
Firmicutes;Bacilli;Lactobacillales;Lactobacillaceae;Lactobacillus;OTU1604|NN=Lactobacillus_gasseri_JQ805634|D=95	0	0	0	0	0	0	0	0	0	0	0	0	0	0	0	0	0	0	0	0	0	0	0	0	0	0	0	0	0	0	0	0	0	0	0	0	0	0	0	0	0	0	0	0	0	0	0	0	0
Firmicutes;Bacilli;Lactobacillales;Lactobacillaceae;Lactobacillus;OTU199|NN=Lactobacillus_johnsonii_HE573915|D=94.9	0	0	0	0	0	0	0	0	0	0	0	0	0	0	0	0	0	0	0	0	0	0	0	0	0	0	0	0	0	0	0	0	0	0	0	0	0	0	0	0	0	0	0	0	0	0	0.0162778	0	0
Firmicutes;Bacilli;Lactobacillales;Lactobacillaceae;Lactobacillus;Other	0	0.00690173	0.00492417	0.496942	0.0483625	0.0522714	0	0	0.0984354	0	0	0	0	0	0	0	0.0220866	0	0	0	0	0	0.117829	0	0	0	0	0	0.0161525	0	5.10823	2.72826	1.01597	0	0	0	1.39818	0	0.00298378	0	0	0.0609385	0	0	0.00261729	0	0.754205	0.00402536	0.00591331
Firmicutes;Bacilli;Lactobacillales;Lactobacillaceae;Pediococcus;Pediococcus_pentosaceus	0	0	0	0	0	0	0	0	0	0	0	0	0	0	0	0	0	0	0	0	0	0	0	0	0	0.434967	0	0	0	0	0	0	0	0	0	0	0	0	0	0	0	0	0	0	0	0	0	0	0
Firmicutes;Bacilli;Lactobacillales;Leuconostocaceae;Leuconostoc;Leuconostoc_gelidum	0	0	0	0	0	0.137212	0	0	0.0777122	0.163577	0	0	0	0	0	0	0	0	0	0	0	0	0	0.0715105	0	0	0	0	0	0	0	0	0.338655	0	0	0	0	0	0	0	0	0	0	0	0	0	0	0	0
Firmicutes;Bacilli;Lactobacillales;Leuconostocaceae;Leuconostoc;Leuconostoc_lactis	0	0	0	0	0	0	0	0	0	0	0	0	0	0	0	0	0	0	0	0	0	0	0	0	0	0	0	0	0	0	0	0	0	0	0	0	0	0	0	0	0	0	0	0	0	0	0	0	0
Firmicutes;Bacilli;Lactobacillales;Leuconostocaceae;Leuconostoc;OTU1064|NN=Leuconostoc_gelidum_KF577567|D=96.8	0	0	0	0	0	0	0	0	0.0259041	0	0	0	0	0	0	0	0	0	0	0	0	0	0	0	0	0	0	0	0	0	0	0	0	0	0	0	0	0	0	0	0	0	0	0	0	0	0	0	0
Firmicutes;Bacilli;Lactobacillales;Leuconostocaceae;Weissella;OTU384|NN=Weissella_cibaria_JQ805714|D=96.5	0	0	0	0	0	0	0	0	0	0	0	0	0	0	0	0	0	0	0	0	0	0	0	0	0	0	0	0	0	0	0	0	0	0	0	0	0	0	0	0	0	0	0	0	0	0	0	0	0
Firmicutes;Bacilli;Lactobacillales;Leuconostocaceae;Weissella;OTU66|NN=Weissella_paramesenteroides_HE861352|D=93.7	0	0	0	0	0	0	0	0	0	0	0	0	0	0	0	0	0	0	0	0	0	0	0	0	0	0	0	0	0	0	0	0	0	0	0	0	0	0.255746	0	0	0	0	0	0	0	0	0	0	0
Firmicutes;Bacilli;Lactobacillales;Leuconostocaceae;Weissella;Weissella_cibaria	0	0	0	0	0	0	0	0	0	0	0	0	0	0	0	0	0	0	0	0	0	0	0	0	0	0	0	0	0	0	0	0	0	0	0	0	0	0	0	0	0	0	0	0	0	0	0	0	0.00591331
Firmicutes;Bacilli;Lactobacillales;Leuconostocaceae;Weissella;Weissella_paramesenteroides	0	0	0	2.56116	0	0	0	0	0	0	0	0	0	0	0	0	0	0	0	0	0	0	0	0	0	0	0	0	0	0	0	0	0	0	0	0	0	0	0	0	0	0	0	0	0	0	0	0	0
Firmicutes;Bacilli;Lactobacillales;Other;Other;Other	0.0567848	0	0	0.0764526	0	0	0	0	0.0414465	0	0	0	0	0	0.107676	0	0	0	0.085034	0	0	0	0	0	0	0	0	0	0.0646099	0.0338639	0	0	0	0	1.03448	0.517241	0	0.00319683	0.00149189	0	0.000738803	0	0	0	0.278741	0	0.293001	0.0140888	0
Firmicutes;Bacilli;Lactobacillales;Streptococcaceae;Lactococcus;Lactococcus_garvieae	0	0	0	0	0	0	0	0	0	0	0	0	0	0	0	0	0	0	0	0	0	0	0	0	0	0	0	0	0	0	0	0	0	0	0	0	0	0	0	0	0	0	0	0	0	0	0	0	0
Firmicutes;Bacilli;Lactobacillales;Streptococcaceae;Lactococcus;Lactococcus_lactis	0	0.00862716	0	0	0	0.119244	0	0	11.0869	0	0	0	0	0.126546	0	0	0	0	0	0	0	0	0	0	0	0	0	0	0	0.44023	0	0	0	0	0	0	0	0	0	0	0	0	0	0.00389393	0	0	0	0	0
Firmicutes;Bacilli;Lactobacillales;Streptococcaceae;Lactococcus;Lactococcus_plantarum	0	0	0	0	0	0	0	0	0	0	0	0	0	0.80418	0	0	0	0	0	0	0	0	0	0	0	0	0	0	0	0	0	0	0	0	0	0	0	0	0	0.0034522	0	0	0	0	0	0	0	0	0
Firmicutes;Bacilli;Lactobacillales;Streptococcaceae;Lactococcus;OTU1657|NN=Lactococcus_raffinolactis_JN226416|D=94.7	0	0	0	0	0	0	0	0	0	0	0	0	0	0	0	0	0	0	0	0	0	0	0	0	0	0	0	0	0	0	0	0	0	0	0	0	0	0	0	0	0	0	0	0	0	0	0	0	0
Firmicutes;Bacilli;Lactobacillales;Streptococcaceae;Other;Other	0	0	0	0	0	0	0	0	0	0	0	0	0	0	0	0	0	0	0	0	0	0	0	0	0	0	0	0	0	0	0	0	0	0	0	0	0	0	0	0	0	0	0	0	0	0	0	0	0
Firmicutes;Bacilli;Lactobacillales;Streptococcaceae;Streptococcus;OTU1254|NN=Streptococcus_vestibularis_AY188353|D=96.7	0.206859	0.135446	0	0.0764526	0.0362719	0.509646	0	0	2.41426	0.199927	0.142098	0	0.850657	0.146957	0.0922935	0.129664	0.463819	0	0.297619	0	0.642123	0.332843	0	0.407444	0.586564	0	0.0351291	0	0	0	0.519481	0	0	0	0	0	0	0	0	0	0.0620595	0.134065	0.244101	0.00389393	0.0942223	0.137325	0.52089	0.0966086	0.0177399
Firmicutes;Bacilli;Lactobacillales;Streptococcaceae;Streptococcus;OTU1605|NN=Streptococcus_australis_KF733658|D=96.6	0	0.000862716	0	0	0.00151133	0	0	0	0	0	0	0	0	0	0	0	0.00276083	0	0	0	0.0428082	0	0.030945	0	0	0	0	0	0	0	0.21645	0	0	0	0	0	0	0	0	0.0017261	0	0	0	0	0	0	0	0.00201268	0
Firmicutes;Bacilli;Lactobacillales;Streptococcaceae;Streptococcus;OTU911|NN=Streptococcus_intermedius_AF104671|D=94.2	0	0	0	0	0	0	0	0	0	0	0	0	0	0	0	0	0	0	0	0	0	0	0	0	0	0	0	0	0	0	0	0	0	0	0	0	0	0	0	0	0	0	0	0	0	0	0	0	0
Firmicutes;Bacilli;Lactobacillales;Streptococcaceae;Streptococcus;OTU931|NN=Streptococcus_oralis_GU045378|D=96.6	0	0	0	0	0.00151133	0	0	0	0.0155424	0	0	0	0	0	0	0	0	0	0	0	0	0	0.00238039	0	0	0	0	0	0	0	0	0	0	0	0	0	0	0	0	0	0	0	0	0	0.00130864	0	0	0	0
Firmicutes;Bacilli;Lactobacillales;Streptococcaceae;Streptococcus;Other	0.27784	0.00690173	0	0	0.383877	0.921283	0	0	0.497358	1.18139	0.0105258	0	0.13087	0.0408213	0	0.0720357	0.0193258	0	0.637755	0	0.0428082	0.00204198	0.0357058	0	1.47558	0.0188094	0.0326199	0.117096	0	0	0.34632	0	0	0.7034	0.258621	10.1724	0	0.0223778	0	0.00517831	0.0162537	0.121877	0.463166	0.00389393	0.0418766	0.0228875	0.303852	0.150951	0.189226
Firmicutes;Bacilli;Lactobacillales;Streptococcaceae;Streptococcus;Streptococcus_agalactiae	0	0	0	0	0	0	0	0	0	0	0	0	0	0	0	0	0	0	0	0	0	0	0	0	0	0	0	0	0	0	0	0	0	0	0	0	0	0	0	0	0	0	0	0	0	0	0	0	0
Firmicutes;Bacilli;Lactobacillales;Streptococcaceae;Streptococcus;Streptococcus_anginosus	0	0	0	0	0	0	0	0	0	0	0	0	0	0	0	0	0.00276083	0	0	0	0	0	0	0	0	0	0	0	0	0	0	0	0	0	0	0	0	0	0	0	0.136679	0	0	0	0	0	0.00542594	0	0
Firmicutes;Bacilli;Lactobacillales;Streptococcaceae;Streptococcus;Streptococcus_constellatus	0	0	0	0	0	0	0	0	0	0	0	0	0	0	0	0	0.00552166	0	0	0	0	0	0	0	0	0	0	0	0	0	0	0	0	0	0	0	0	0	0	0	0	0	0	0	0	0	0	0	0
Firmicutes;Bacilli;Lactobacillales;Streptococcaceae;Streptococcus;Streptococcus_gallolyticus	0	0	0	0	0	0.0620722	0	0	0	0.0181752	0	0	0	0	0	0	0	0	0	0	0	0	0	0	0.0458253	0	0	0	0	0	0	0	0	0.117233	0	0	0	0	0	0	0	0	0.0031295	0	0	0	0.00542594	0.00603804	0.00591331
Firmicutes;Bacilli;Lactobacillales;Streptococcaceae;Streptococcus;Streptococcus_gordonii	0	0	0	0	0.00453398	0.00163348	0	0	0.150243	0	0	0	0	0	0	0	0	0	0	0	0	0	0	0	0	0	0	0	0	0	0	0	0	0	0	0	0	0	0	0	0	0	0	0	0	0	0.00542594	0	0
Firmicutes;Bacilli;Lactobacillales;Streptococcaceae;Streptococcus;Streptococcus_intermedius	0	0	0	0	0	0	0	0	0	0	0	0	0	0	0	0	0	0	0	0	0	0	0	0	0	0	0	0	0	0	0	0	0	0	0	0	0	0	0	0	0	0	0	0	0	0	0	0	0
Firmicutes;Bacilli;Lactobacillales;Streptococcaceae;Streptococcus;Streptococcus_lutetiensis	0.00101401	0	0	0	0	0.0081674	0	0	0	0	0	0	0	0	0	0	0	0	0	0	0	0	0	0	0	0	0	0	0	0	0	0	0	0	0	0	0	0	0	0	0	0	0	0	0	0	0	0	0
Firmicutes;Bacilli;Lactobacillales;Streptococcaceae;Streptococcus;Streptococcus_mitis	0	0	0	0	0.00302265	0	0	0	0	0	0	0	0	0	0	0	0	0	0	0	0	0	0	0	0	0	0	0	0	0	0	0	0	0	0	0	0	0	0	0.0017261	0	0	0	0	0	0	0	0	0
Firmicutes;Bacilli;Lactobacillales;Streptococcaceae;Streptococcus;Streptococcus_mutans	0	0	0	0	0	0	0	0	0	0	0	0	0	0	0	0	0	0	0	0	0	0	0	0	0	0	0	0	0	0	0	0	0	0	0	0	0	0	0	0	0	0	0	0	0	0	0	0	0
Firmicutes;Bacilli;Lactobacillales;Streptococcaceae;Streptococcus;Streptococcus_oralis	0.136892	0.0543511	0.00984834	0.267584	5.65539	0.0506379	0.544697	0	8.99907	0.290803	0.0526288	0	0.59395	0	0	0.662729	0.0303691	0	0	0	0.47089	0	0.428469	0.00166304	0	0.336217	0.00250922	0	0	0	0.822511	0	0	0	0	0	0	0.204597	0	0.120827	0.162537	0	3.25155	0.00389393	0.324544	0.361622	1.07434	0.474992	0
Firmicutes;Bacilli;Lactobacillales;Streptococcaceae;Streptococcus;Streptococcus_parasanguinis	0.0070981	0.0051763	0	0.114679	0.00906796	0.00326696	0	0	0.880738	0.0181752	0	0	0.0704686	0.0326571	0.0230734	0.0720357	0.0248475	0	0	0	0	0	0.00714116	0	0	0	0	0	0	0	0.562771	0	0	0	0	0	0	0	0	0	0.00147761	0	0.0093885	0.00389393	0	0	0.0108519	0	0
Firmicutes;Bacilli;Lactobacillales;Streptococcaceae;Streptococcus;Streptococcus_peroris	0	0	0	0	0.00302265	0	0	0	0.113978	0	0	0	0.206372	0.00408213	0.00769112	0.0144071	0.00276083	0	0	0	0	0	0.00714116	0	0	0.00235117	0	0	0	0	0.04329	0	0	0	0	0	0	0	0	0	0	0	0.0031295	0	0	0	0.00542594	0	0
Firmicutes;Bacilli;Lactobacillales;Streptococcaceae;Streptococcus;Streptococcus_pneumoniae	0	0	0	0	0.00151133	0	0	0	0	0	0	0	0	0	0	0	0	0	0	0	0	0	0	0	0	0	0	0	0	0	0	0	0	0	0	0	0	0	0	0	0	0	0	0	0	0	0	0	0
Firmicutes;Bacilli;Lactobacillales;Streptococcaceae;Streptococcus;Streptococcus_pseudopneumoniae	0.00202803	0.00172543	0	0.0382263	0.0120906	0	0	0	0.0310849	0	0	0	0	0	0	0	0	0	0	0	0	0	0	0	0	0	0	0	0	0	0	0	0	0	0	0	0	0	0	0	0	0	0.006259	0	0.00130864	0.0045775	0	0.00402536	0
Firmicutes;Bacilli;Lactobacillales;Streptococcaceae;Streptococcus;Streptococcus_salivarius	0	0	0	0	0	0	0	0	0	0	0	0	0	0	0	0	0	0	0	0	0	0	0	0	0	0	0	0	0	0	0	0	0	0	0	0	0	0	0	0	0	0	0	0	0	0	0	0	0
Firmicutes;Bacilli;Lactobacillales;Streptococcaceae;Streptococcus;Streptococcus_sanguinis	0.0466446	0.000862716	0	0	0.00302265	0.00490044	0	0	0.176148	0	0	0	0.0755021	0.00408213	0.00769112	0	0.00276083	0	0	0	0	0	0	0	0	0	0	0	0	0	0	0	0	0	0	0	0	0	0	0	0	0.0121877	0.215935	0	0.00392593	0	0	0.00603804	0
Firmicutes;Bacilli;Lactobacillales;Streptococcaceae;Streptococcus;Streptococcus_thermophilus	0	0.00258815	0	0	0	0.00163348	0	0	0.00518081	0	0.00526288	0	0.0151004	0.00408213	0	0	0.0358908	0	0	0	0	0.0224618	0	0.0249455	0.00916506	0	0	0	0	0	0	0	0	0	0	0	0	0.0287715	0.00298378	0	0.00295521	0.0121877	0	0	0.00523457	0.0228875	0.0162778	0	0
Firmicutes;Bacilli;Lactobacillales;Streptococcaceae;Streptococcus;Streptococcus_vestibularis	0	0	0	0	0	0	0	0	0	0	0	0	0	0	0	0	0	0	0	0	0	0	0	0	0	0	0	0	0	0	0	0	0	0	0	0	0	0	0	0	0	0	0	0	0	0	0	0	0
Firmicutes;Bacilli;Other;Other;Other;Other	0.278854	0.0509002	0	0.420489	0.00151133	0.00163348	0	0	0	0	0.00526288	0	0	0	0.353792	0	0	0	0.212585	0.103681	0	0	0.0404666	0	0	0.315057	0	0	0.0646099	0	0	0	0	0.3517	0	0.517241	0	0.108692	0	0	0.0110821	0	0	0	0.129556	0	0.499186	0.366308	0
Firmicutes;Clostridia;Clostridiales;Catabacteriaceae;Catabacter;Catabacter_hongkongensis	0	0.0103526	0	0	0	0	0	0	0	0	0	0	0	0	0	0	0	0	0	0	0	0	0	0	0	0	0	0	0	0	0	0	0	0	0	0	0	0	0	0	0	0	0	0	0	0	0	0	0
Firmicutes;Clostridia;Clostridiales;Catabacteriaceae;Catabacter;OTU1262|NN=Catabacter_hongkongensis_AB671763|D=84.1	0	0	0	0	0	0	0	0	0	0	0	0	0	0	0	0	0	0	0	0	0	0	0	0	0	0	0	0	0	0	0	0	0	0	0	0	0	0	0	0	0	0	0	0	0	0	0	0	0
Firmicutes;Clostridia;Clostridiales;Catabacteriaceae;Catabacter;OTU1435|NN=Catabacter_hongkongensis_AB671763|D=83.6	0	0	0	0	0	0	0	0	0	0	0	0	0	0	0	0	0	0	0	0	0	0	0	0	0	0	0	0	0	0	0	0	0	0	0	0	0	0	0	0	0	0	0	0	0	0	0	0	0
Firmicutes;Clostridia;Clostridiales;Catabacteriaceae;Catabacter;OTU1712|NN=Catabacter_hongkongensis_AB671763|D=84	0	0	0	0	0	0	0	0	0	0	0	0	0	0	0	0	0	0	0	0	0	0	0	0	0	0	0	0	0	0	0	0	0	0	0	0	0	0	0	0	0	0	0	0	0	0	0	0.0362282	0
Firmicutes;Clostridia;Clostridiales;Christensenellaceae;Christensenella;Christensenella_minuta	0	0.0129407	0	0	0	0	0	0	0	0	0	0	0	0	0	0	0	0	0	0	0	0	0	0	0	0	0	0	0	0	0	0	0	0	0	0	0	0	0	0	0	0	0	0	0	0	0	0	0
Firmicutes;Clostridia;Clostridiales;Christensenellaceae;Christensenella;OTU101|NN=Christensenella_minuta_AB490809|D=86.7	0	0	0	0	0	0	0	0	0	0	0	0	0	0	0	0	0	0	0	0	0	0	0	0	0	0	0	0	0	0	0	0	0	0	0	0	0	0	0	0	0	0	0	0	0	0	0	0	0
Firmicutes;Clostridia;Clostridiales;Christensenellaceae;Christensenella;OTU1051|NN=Christensenella_minuta_AB490809|D=87.2	0	0.000862716	0	0	0.0166246	0	0	0	0	0	0	0	0	0	0	0.172886	0.0276083	0	0	0	0	0	0	0	0	0	0	0	0	0	0	0	0	0	0	0	0	0	0	0	0	0	0	0	0	0	0	0	0
Firmicutes;Clostridia;Clostridiales;Christensenellaceae;Christensenella;OTU1059|NN=Christensenella_minuta_AB490809|D=87.3	0	0	0	0	0	0	0	0	0	0	0	0	0	0	0	0	0	0	0	0	0	0	0	0	0	0	0.260959	0.117096	0	0	0	0	0	0	0	0	0	0	0	0	0	0	0	0	0	0	0	0.044279	0
Firmicutes;Clostridia;Clostridiales;Christensenellaceae;Christensenella;OTU1196|NN=Christensenella_minuta_AB490809|D=86.5	0	0	0	0	0	0	0	0	0	0	0	0	0	0	0	0	0	0	0	0	0	0	0	0	0	0	0	0	0	0	0	0	0	0	0	0	0	0	0	0	0.0169925	0	0	0	0	0	0	0	0
Firmicutes;Clostridia;Clostridiales;Christensenellaceae;Christensenella;OTU1675|NN=Christensenella_minuta_AB490809|D=83.5	0	0	0	0	0	0	0	0	0	0	0	0	0	0	0	0	0	0	0	0	0	0	0	0.00166304	0	0.0705351	0.298597	0.234192	0	0	0	0	0	0	0	0	0	0	0	0	0	0	0	0	0	0	0	0	0
Firmicutes;Clostridia;Clostridiales;Christensenellaceae;Christensenella;OTU335|NN=Christensenella_minuta_AB490809|D=85.9	0	0	0	0	0	0	0	0	0	0	0	0	0	0	0	0	0.00276083	0	0	0	0	0	0	0	0	0	0	0	0	0	0	0	0	0	0	0	0	0	0	0	0	0	0	0	0	0	0	0	0
Firmicutes;Clostridia;Clostridiales;Christensenellaceae;Christensenella;OTU402|NN=Christensenella_minuta_AB490809|D=85.4	0.0243363	1.67108	0.167422	0.0764526	2.87303	0.315262	0	0	0	0	0	0	0	0	0	0	0.0607382	0	0	0.103681	0	0.00204198	0	0	0	0.00235117	0.278524	1.75644	0	0	0	0	0.435414	0	0	0	0	0	0	0	0.000738803	0	0	0	0.0942223	0	0.0542594	0.056355	0
Firmicutes;Clostridia;Clostridiales;Christensenellaceae;Christensenella;OTU929|NN=Christensenella_minuta_AB490809|D=86.2	0	0	0	0	0.00302265	0	0	0	0	0	0	0	0	0	0	0	0	0	0	0	0	0	0	0	0	0	0	0	0	0	0	0	0	0	0	0	0	0	0	0	0	0	0	0	0	0	0	0	0
Firmicutes;Clostridia;Clostridiales;Christensenellaceae;Christensenella;Other	0	0.00172543	0	0	0.00151133	0	0	0	0	0	0	0	0	0	0	0	0.0441733	0	0	0	0	0	0	0	0	0.00235117	0	0	0	0	0	0	0	0	0	0	0	0	0	0	0	0	0	0	0	0	0	0	0
Firmicutes;Clostridia;Clostridiales;Christensenellaceae;Other;Other	0	0	0	0	0.0196473	0	0	0	0	0	0	0	0	0	0	0	0	0	0	0	0	0	0	0	0	0	0	0	0	0	0	0	0	0	0	0	0	0	0	0	0	0	0	0	0	0	0	0	0
Firmicutes;Clostridia;Clostridiales;Clostridiaceae;Butyricicoccus;Butyricicoccus_pullicaecorum	0	0	0	0	0	0	0	0	0	0	0	0	0	0	0	0	0	0	0	0	0	0	0	0	0	0	0	0	0	0	0	0	0	0	0	0	0	0	0	0	0	0	0	0	0	0	0	0	0
Firmicutes;Clostridia;Clostridiales;Clostridiaceae;Butyricicoccus;OTU1308|NN=Butyricicoccus_pullicaecorum_EU410376|D=96.1	0	0	0	0	0	0	0	0	0	0	0	0	0	0	0	0	0	0	0	0	0	0	0	0	0	0	0	0	0	0	0	0	0	0	0	0	0	0	0	0	0	0	0	0	0	0	0	0	0
Firmicutes;Clostridia;Clostridiales;Clostridiaceae;Butyricicoccus;OTU478|NN=Butyricicoccus_pullicaecorum_EU410376|D=91.9	0	0	0	0	0	0	0	0	0	0	0	0	0	0	0	0	0	0	0	0	0	0	0	0	0	0	0	0	0	0	0	0	0	0	0	0	0	0	0	0	0	0	0	0	0	0	0	0	0
Firmicutes;Clostridia;Clostridiales;Clostridiaceae;Clostridium;Clostridium_cadaveris	0	0	0	0	0	0	0	0	0	0	0	0.0320231	0	0.183696	0	0	0	0	0	0	0	0	0	0	0	0	0	0	0	0	0	0	0	0	0	0	0	0	0	0	0	0	0	0	0	0	0	0	0
Firmicutes;Clostridia;Clostridiales;Clostridiaceae;Clostridium;Clostridium_cellobioparum	0	0	0	0	0	0	0	0	0	0	0	0	0	0	0	0	0	0	0	0	0	0	0	0	0	0	0	0	0	0	0	0	0	0	0	0	0	0	0	0	0	0	0	0	0	0	0	0	0
Firmicutes;Clostridia;Clostridiales;Clostridiaceae;Clostridium;Clostridium_disporicum	0	0.265717	0.00492417	0	0.303777	0.00163348	0.032041	0	0	0	0	0	0	0	0	0	0.184976	0	0	0	0	0	0	0	0	0	0	0.819672	0	0	0	0	0	0	0	0	0	0	0.00149189	0	0.178052	0	0	0	0	0	0.00542594	0.350206	0.00591331
Firmicutes;Clostridia;Clostridiales;Clostridiaceae;Clostridium;Clostridium_felsineum	0	0	0	0	0	0	0	0	0	0	0	0	0	0	0	0	0	0	0	0	0	0	0	0	0	0	0	0	0	0	0	0	0	0	0	0	0	0	0	0	0	0	0	0	0	0	0	0	0
Firmicutes;Clostridia;Clostridiales;Clostridiaceae;Clostridium;Clostridium_leptum	0	0	0	0	0	0	0	0	0	0	0	0	0	0	0	0	0	0	0	0	0	0	0	0	0	0	0.0250922	0.351288	0	0	0	0	0	0	0	0	0	0	0	0	0	0.0609385	0	0	0.0117778	0	0	0.00201268	0
Firmicutes;Clostridia;Clostridiales;Clostridiaceae;Clostridium;Clostridium_methylpentosum	0	0	0	0	0	0	0	0	0	0	0	0	0	0	0	0	0	0	0	0	0	0	0	0	0	0	0	0	0	0	0	0	0	0	0	0	0	0	0	0	0	0	0	0	0	0	0	0	0
Firmicutes;Clostridia;Clostridiales;Clostridiaceae;Clostridium;Clostridium_paraputrificum	0	0.0526257	0	0	0.116372	0	0	0	0	0	0	0	0	0.30616	0	0	0.03313	0	0	0	0	0	0	0	0	0	0	0	0	0	0	0	0	0	0	0	0	0	0	0	0	0	0	0	0	0	0	0.0161014	0
Firmicutes;Clostridia;Clostridiales;Clostridiaceae;Clostridium;Clostridium_perfringens	0	0.0198425	0	0.267584	0.155667	0	0	0	0	0.127226	0	0.0400288	0	1.35527	0	0	0	0	0	0.155521	0	0.00204198	0	0	0	0.00470234	0.00250922	0	0	0	0	0	0	0	0	0	0	0	0	0.0017261	0	0.621572	0	0.478953	0.571877	0	0	0	0
Firmicutes;Clostridia;Clostridiales;Clostridiaceae;Clostridium;Clostridium_saccharoperbutylacetonicum	0	0	0	0	0	0	0	0	0	0	0	0	0	0	0	0	0	0	0	0	0	0	0	0	0	0	0	0	0	0	0	0	0	0	0	0	0	0	0	0	0	0	0	0	0	0	0	0	0
Firmicutes;Clostridia;Clostridiales;Clostridiaceae;Clostridium;Clostridium_septicum	0	0	0	0	0	0	0	0	0	0	0	0	0	0	0	0	0	0	0	0	0	0	0	0	0	0	0	0	0	0	0	0	0	0	0	0	0	0	0	0	0	0	0	0	0	0	0	0	0
Firmicutes;Clostridia;Clostridiales;Clostridiaceae;Clostridium;Clostridium_tyrobutyricum	0.161228	0	0	0.114679	0	0	0	0	0	0	0	0	0	0	0	0	0	0	0	0	0	0	0	0	0	0	0	0	0	0	0	0	0	0	0	0	0	0	0	0	0	0	0	0	0	0	0	0	0
Firmicutes;Clostridia;Clostridiales;Clostridiaceae;Clostridium;OTU1160|NN=Clostridium_methylpentosum_Y18181|D=94.6	0	0	0	0	0	0	0	0	0	0	0	0	0	0	0	0	0	0	0	0	0	0	0	0	0	0	0	0	0	0	0	0	0	0	0	0	0	0	0	0	0	0	0	0	0	0	0	0.0382409	0
Firmicutes;Clostridia;Clostridiales;Clostridiaceae;Clostridium;OTU1187|NN=Clostridium_sporosphaeroides_CLORR16SAD|D=90.8	0	0	0	0	0	0	0	0	0	0	0	0	0	0	0	0	0	0	0	0	0	0	0	0	0	0	0	0	0	0	0	0	0	0	0	0	0	0	0	0	0	0	0	0	0	0	0	0	0
Firmicutes;Clostridia;Clostridiales;Clostridiaceae;Clostridium;OTU1288|NN=Clostridium_sporosphaeroides_CLORR16SAD|D=92.8	0	0	0	0	0	0	0	0	0	0	0	0	0	0	0	0	0	0	0	0	0	0	0	0	0	0	0	0	0	0	0	0	0	0	0	0	0	0	0	0	0	0	0	0	0	0	0	0	0
Firmicutes;Clostridia;Clostridiales;Clostridiaceae;Clostridium;OTU128|NN=Clostridium_disporicum_Y18176|D=96.7	0	0.000862716	0	0	0.00302265	0	0	0	0	0	0	0	0	0	0	0	0.00276083	0	0	0	0	0	0	0	0	0	0	0	0	0	0	0	0	0	0	0	0	0	0	0	0	0	0	0	0	0	0	0	0
Firmicutes;Clostridia;Clostridiales;Clostridiaceae;Clostridium;OTU1339|NN=Clostridium_clariflavum_NR_102987.1|D=76.8	0	0	0	0	0	0	0	0	0	0	0	0	0	0	0	0	0	0	0	0	0	0	0	0	0	0	0	0	0	0	0	0	0	0	0	0	0	0	0	0	0	0	0	0	0	0	0	0.0925833	0
Firmicutes;Clostridia;Clostridiales;Clostridiaceae;Clostridium;OTU1475|NN=Clostridium_clariflavum_NR_102987.1|D=83	0	0	0	0	0	0	0	0	0	0	0	0	0	0	0	0	0	0	0	0	0	0	0	0	0	0	0	0	0	0	0	0	0	0	0	0	0	0	0	0	0	0	0	0	0	0	0	0	0
Firmicutes;Clostridia;Clostridiales;Clostridiaceae;Clostridium;OTU154|NN=Clostridium_sporosphaeroides_CLORR16SAD|D=91.6	0	0	0	0	0	0	0	0	0	0	0	0	0	0	0	0	0	0	0	0	0	0	0	0	0	0	0	0	0	0	0	0	0	0	0	0	0	0	0	0	0.0103432	0	0	0	0	0	0	0.0925833	0
Firmicutes;Clostridia;Clostridiales;Clostridiaceae;Clostridium;OTU1551|NN=Clostridium_sporosphaeroides_CLORR16SAD|D=91.1	0	0.213091	0	0.152905	0.255414	0.0179683	0	0	0	0	0	0	0	0	0	0	0	0	0	0	0	0	0	0	0	0	0	0.117096	0	0	0	0	0	0	0	0	0	0	0	0	0	0	0	0	0	0	0	0.00201268	0.283839
Firmicutes;Clostridia;Clostridiales;Clostridiaceae;Clostridium;OTU1567|NN=Clostridium_clariflavum_NR_102987.1|D=84.3	0	0.0414104	0	0	0.0211586	0	0	0	0	0	0	0	0	0	0	0	0	0	0	0	0	0	0	0	0	0	0	0	0	0	0	0	0	0	0	0	0	0	0	0	0	0	0	0	0	0	0	0.102647	0
Firmicutes;Clostridia;Clostridiales;Clostridiaceae;Clostridium;OTU1568|NN=Clostridium_sporosphaeroides_CLORR16SAD|D=93.7	0	0	0	0	0	0	0	0	0	0	0	0	0	0	0	0	0	0	0	0	0	0	0	0	0	0	0	0	0	0	0	0	0	0	0	0	0	0	0	0	0	0	0	0	0	0	0	0	0
Firmicutes;Clostridia;Clostridiales;Clostridiaceae;Clostridium;OTU1570|NN=Clostridium_clariflavum_NR_102987.1|D=79.3	0	0	0	0	0	0	0	0	0	0	0	0	0	0	0	0	0	0	0	0	0	0	0	0	0	0	0	0	0	0	0	0	0	0	0	0	0	0	0	0	0	0	0	0	0	0	0	0	0
Firmicutes;Clostridia;Clostridiales;Clostridiaceae;Clostridium;OTU166|NN=Clostridium_clariflavum_NR_102987.1|D=84	0	0	0	0	0	0	0	0	0	0	0	0	0	0	0	0	0	0	0	0	0	0	0	0	0	0	0	0	0	0	0	0	0	0	0	0	0	0	0	0	0	0	0	0	0	0	0	0	0
Firmicutes;Clostridia;Clostridiales;Clostridiaceae;Clostridium;OTU1692|NN=Clostridium_clariflavum_NR_102987.1|D=83.3	0	0	0	0	0	0	0	0	0	0	0	0	0	0	0	0	0	0	0	0	0	0	0	0	0	0	0	0	0	0	0	0	0	0	0	0	0	0	0	0	0	0	0	0	0	0	0	0	0
Firmicutes;Clostridia;Clostridiales;Clostridiaceae;Clostridium;OTU320|NN=Clostridium_clariflavum_NR_102987.1|D=82	0	0	0	0	0	0	0	0	0	0	0	0	0	0	0	0	0	0	0	0	0	0	0	0	0	0	0	0	0	0	0	0	0	0	0	0	0	0	0	0	0	0	0	0	0	0	0	0	0
Firmicutes;Clostridia;Clostridiales;Clostridiaceae;Clostridium;OTU426|NN=Clostridium_sporosphaeroides_CLORR16SAD|D=92.3	0	0.00603901	0	0	0.0377832	0.0147013	0	0	0	0	0	0	0	0.093889	0	0	0	0	0	0	0	0	0	0	0	0	0.090332	0	0	0	0	0	0	0	0	0	0	0	0.00298378	0.0293437	0.0110821	0	0	0	0	0	0	0.171078	0
Firmicutes;Clostridia;Clostridiales;Clostridiaceae;Clostridium;OTU450|NN=Clostridium_putrefaciens_AF127024|D=94.4	0	0	0	0	0	0	0	0	0	0	0	0	0	0	0	0	0	0	0	0	0	0	0	0	0	0	0	0	0	0	0	0	0	0	0	0	0	0	0	0	0	0	0	0	0	0	0	0	0
Firmicutes;Clostridia;Clostridiales;Clostridiaceae;Clostridium;OTU525|NN=Clostridium_clariflavum_NR_102987.1|D=78.1	0	0	0	0	0	0	0	0	0	0	0	0	0	0	0	0	0	0	0	0	0	0	0	0	0	0	0	0	0	0	0	0	0	0	0	0	0	0	0	0	0	0	0	0	0	0	0	0	0
Firmicutes;Clostridia;Clostridiales;Clostridiaceae;Clostridium;OTU565|NN=Clostridium_clariflavum_NR_102987.1|D=77.9	0	0	0	0	0	0	0	0	0	0	0	0	0	0	0	0	0	0	0	0	0	0	0	0	0	0	0	0	0	0	0	0	0	0	0	0	0	0	0	0	0	0	0	0	0	0	0	0	0
Firmicutes;Clostridia;Clostridiales;Clostridiaceae;Clostridium;OTU62|NN=Clostridium_subterminale_X68451|D=95	0	0	0	0	0	0	0	0	0	0	0	0	0	0	0	0	0	0	0	0	0	0	0	0	0	0	0	0	0	0	0	0	0	0	0	0	0	0	0	0	0	0	0	0	0	0	0	0	0
Firmicutes;Clostridia;Clostridiales;Clostridiaceae;Clostridium;OTU638|NN=Clostridium_clariflavum_NR_102987.1|D=84.1	0	0	0	0	0	0	0	0	0	0	0	0	0	0	0	0	0	0	0	0	0	0	0	0	0	0	0	0	0	0	0	0	0	0	0	0	0	0	0	0	0	0	0	0	0	0	0	0	0
Firmicutes;Clostridia;Clostridiales;Clostridiaceae;Clostridium;OTU652|NN=Clostridium_sporosphaeroides_CLORR16SAD|D=92.7	0	0	0	0	0	0	0	0	0	0	0	0	0	0	0	0	0	0	0	0	0	0	0	0	0	0	0	0	0	0	0	0	0	0	0	0	0	0	0	0	0	0	0	0	0	0	0	0	0
Firmicutes;Clostridia;Clostridiales;Clostridiaceae;Clostridium;OTU668|NN=Clostridium_clariflavum_NR_102987.1|D=83.4	0	0	0	0	0	0	0	0	0	0	0	0	0	0	0	0	0	0	0	0	0	0	0	0	0	0	0	0	0	0	0	0	0	0	0	0	0	0	0	0	0	0	0	0	0	0	0	0	0
Firmicutes;Clostridia;Clostridiales;Clostridiaceae;Clostridium;OTU688|NN=Clostridium_tertium_JX267105|D=95.8	0	0	0	0	0	0	0	0	0	0	0	0	0	0	0	0	0	0	0	0	0	0	0	0	0	0	0	0	0	0	0	0	0	0	0	0	0	0	0	0	0	0	0	0	0	0	0	0	0
Firmicutes;Clostridia;Clostridiales;Clostridiaceae;Clostridium;OTU694|NN=Clostridium_clariflavum_NR_102987.1|D=85.2	0	0	0	0	0	0	0	0	0	0	0	0	0	0	0	0	0	0	0	0	0	0	0	0	0	0	0	0	0	0	0	0	0	0	0	0	0	0.00319683	0.0910054	0	0.0583655	0	0	0	0	0	0	0.0543424	0
Firmicutes;Clostridia;Clostridiales;Clostridiaceae;Clostridium;OTU794|NN=Clostridium_clariflavum_NR_102987.1|D=85.8	0	0	0	0	0	0	0	0	0	0	0	0	0	0	0	0	0	0	0	0	0	0	0	0	0	0	0	0	0	0	0	0	0	0	0	0	0	0	0	0	0	0	0	0	0	0	0	0	0
Firmicutes;Clostridia;Clostridiales;Clostridiaceae;Clostridium;OTU860|NN=Clostridium_tertium_JX267105|D=95.7	0	0	0	0	0	0	0	0	0	0	0	0	0	0	0	0	0	0	0	0	0	0	0	0	0	0	0	0.702576	0	0	0	0	0	0	0	0	0	0	0	0	0.00517162	0	0.0031295	0	0	0	0	0	0
Firmicutes;Clostridia;Clostridiales;Clostridiaceae;Clostridium;OTU984|NN=Clostridium_clariflavum_NR_102987.1|D=77.1	0	0	0	0	0	0	0	0	0	0	0	0	0	0	0	0	0	0	0	0	0	0	0	0	0	0	0	0	0	0	0	0	0	0	0	0	0	0	0	0	0	0	0	0	0	0	0	0	0
Firmicutes;Clostridia;Clostridiales;Clostridiaceae;Clostridium;Other	0	0.00776444	0	1.87309	0.00906796	0	0	0	0	0	0	0	0	0	0	0.0720357	0.0110433	0	0	0	0	0	0	0	0	0.131666	0	0	0	0	0	0	0	0	0	0	0	0	0	0.0431526	0.0214253	0.109689	0	0.00389393	0	0	0	0.00402536	0
Firmicutes;Clostridia;Clostridiales;Clostridiaceae;Other;Other	0	0	0	0	0	0	0	0	0	0	0	0	0	0	0	0	0	0	0	0	0	0	0	0	0	0	0	0	0	0	0	0	0	0	0	0	0	0	0	0	0	0	0	0	0	0	0	0	0
Firmicutes;Clostridia;Clostridiales;Clostridiales Family XI. Incertae Sedis;Anaerococcus;Anaerococcus_obesiensis	0	0	0	0	0	0	0	0	0	0	0	0	0	0	0	0	0	0	0	0	0	0	0	0	0	0	0	0	0	0	0	0	0	0	0	0	0	0	0	0	0	0	0	0	0	0	0	0	0
Firmicutes;Clostridia;Clostridiales;Clostridiales Family XI. Incertae Sedis;Anaerococcus;Anaerococcus_octavius	0	0.0301951	0.192043	0	0	0	0	0	0	0	0	0	0.538582	0	0	0	0	0	0	0	0	0	0	0	0	0	0	0	0.19383	0	0	0	0	0	0	0	0	0.00319683	0	0	0	0	0	0	0.263037	0	0.00542594	0	0.00591331
Firmicutes;Clostridia;Clostridiales;Clostridiales Family XI. Incertae Sedis;Anaerococcus;Anaerococcus_prevotii	0	0	0	0	0	0	0	0	0	0	0	0	0	0	0	0	0.00828249	0	0	0	0	0	0	0.00166304	0	0	0	0	0	0	0	0	0	0	0	0	0	0	0	0	0	0	0.0281655	0	0	0	0	0	0
Firmicutes;Clostridia;Clostridiales;Clostridiales Family XI. Incertae Sedis;Anaerococcus;Anaerococcus_senegalensis	0	0	0	0	0	0	0	0	0	0	0	0	0	0	0	0	0	0	0	0	0	0	0	0	0	0	0	0	0	0	0	0	0	0	0	0	0	0	0	0	0	0	0	0	0	0	0	0	0
Firmicutes;Clostridia;Clostridiales;Clostridiales Family XI. Incertae Sedis;Anaerococcus;Anaerococcus_vaginalis	0	0	0	0	0	0	0	0	0	0	0	0	0	0	0	0.230514	0.19878	0	0	0	0	0	0	0	0	0	0	0	0	0	0	0	0	0	0	0	0	0	0	0	0	0	0	0	0	0	0	0	0
Firmicutes;Clostridia;Clostridiales;Clostridiales Family XI. Incertae Sedis;Anaerococcus;Other	0	0	0	0	0	0	0	0	0	0	0	0	0	0	0	0	0	0	0	0	0	0	0	0	0	0	0	0	0	0	0	0	0	0	0	0	0	0	0	0	0	0	0	0	0	0	0	0	0
Firmicutes;Clostridia;Clostridiales;Clostridiales Family XI. Incertae Sedis;Finegoldia;Finegoldia_magna	0	0	0	0	0	0	0	0	0	0	0	0	0	0	0.0922935	0	0	0	0	0	0	0	0	0	0	0	0	0	0	0	0	0	0	0	0	0	0	0	0	0	0	0	0	0	0.194988	0	0	0	0
Firmicutes;Clostridia;Clostridiales;Clostridiales Family XI. Incertae Sedis;Kallipyga;Kallipyga_massiliensis	0	0	0	0	0	0	0	0	0	0	0	0	0	0	0	0	0	0	0	0	0	0	0	0	0	0	0	0	0	0	0	0	0	0	0	0	0	0	0	0	0	0	0	0	0	0	0	0	0
Firmicutes;Clostridia;Clostridiales;Clostridiales Family XI. Incertae Sedis;Other;Other	0	0	0	0	0	0	0	0	0	0	0	0	0	0	0.0846024	0	0	0	0	0	0	0	0.12616	0	0	0	0	0.702576	0	0	0	0	0	0	0	0	1.33739	0	0	0	0	0	0.43813	0	0.00130864	0	0.00542594	0	0
Firmicutes;Clostridia;Clostridiales;Clostridiales Family XI. Incertae Sedis;Parvimonas;OTU403|NN=Parvimonas_micra_JN713239|D=97	0	0	0	0	0	0	0	0	0	0	0	0	0	0	0	0	0	0	0	0	0	0	0	0	0.0824856	0	0	0	0	0	0	0	0	0	0	0	0	0	0	0	0	0.0121877	0	0	0	0	0	0	0
Firmicutes;Clostridia;Clostridiales;Clostridiales Family XI. Incertae Sedis;Parvimonas;Other	0	0	0	0	0	0	0	0	0	0	0	0	0.00503347	0	0	0	0	0	0	0	0	0	0	0	0	0	0	0	0	0	0	0	0	0	0	0	0	0	0	0	0	0	0	0	0	0	0	0	0
Firmicutes;Clostridia;Clostridiales;Clostridiales Family XI. Incertae Sedis;Parvimonas;Parvimonas_micra	0.00202803	0	0	0	0.0347605	0	0	0	0	1.54489	0	0	0.473146	0	0.592217	2.76617	3.4676	0	0	0	0.984589	0	0.00119019	0	1.77802	0	0.245904	0.351288	0	0.711141	6.92641	0	6.28931	0	0	0	0	0	0.202897	0.0017261	0.455842	0	0.0031295	0	0.00130864	0.0045775	0.303852	1.72688	1.11762
Firmicutes;Clostridia;Clostridiales;Clostridiales Family XI. Incertae Sedis;Peptoniphilus;OTU649|NN=Peptoniphilus_indolicus_AY153431|D=90.3	0	0.00172543	0	0	0	0	0	0	0	0	0	0	0	0	0	0	0	0	0	0	0	0	0	0	0	0	0	0	0	0	0	0	0	0	0	0	0	0	0	0	0	0	0	0	0	0	0	0	0
Firmicutes;Clostridia;Clostridiales;Clostridiales Family XI. Incertae Sedis;Peptoniphilus;Other	0	0	0	0	0	0	0	0	0	0	0	0	0	0	0	0	0	0	0	0	0	0	0	0	0	0.143421	0	0	0	0	0	0	0	0	0	0	0	0	0	0	0	0	0	0	0	0	0	0	0
Firmicutes;Clostridia;Clostridiales;Clostridiales Family XI. Incertae Sedis;Peptoniphilus;Peptoniphilus_grossensis	0	0	0	0	0	0	0.192246	0	0	0	0	0	0.0302008	0	0	0	0	0	0	0	0	0	0	0	0	0.152826	0	0	0	0	0	0	1.01597	0	0	0	0	0	0	0	0	0	0	0	0	0	0.0488334	0	0
Firmicutes;Clostridia;Clostridiales;Clostridiales Family XI. Incertae Sedis;Peptoniphilus;Peptoniphilus_indolicus	0	0	0	0	0	0	0	0	0	0	0	0	0	0	0	0	0	0	0	0	0	0	0	0	0	0	0	0	0	0.0338639	0	0	0	0	0	0	0	0	0	0	0	0	0	0	0	0	0	0	0
Firmicutes;Clostridia;Clostridiales;Clostridiales Family XI. Incertae Sedis;Tissierella;Tissierella_praeacuta	0	0	0	0	0	0	0	0	0	0	0	0	0	0	0	0	0	0	0	0	0	0	0	0	0	0	0	0	0	0	0	0	0	0	0	0	0	0	0	0	0	0	0	0	0	0	0	0	0
Firmicutes;Clostridia;Clostridiales;Clostridiales Family XIII. Incertae Sedis;Mogibacterium;Mogibacterium_neglectum	0	0	0	0	0	0	0	0	0	0	0	0	0	0.0816426	0.0692201	0	0.110433	0	0	0	0	0	0	0	0	0	0	0	0	0	0	0	0	0	0	0	0	0	0	0	0	0	0	0	0.0091605	0	0	0	0
Firmicutes;Clostridia;Clostridiales;Clostridiales Family XIII. Incertae Sedis;Mogibacterium;Mogibacterium_timidum	0	0	0	0	0	0	0	0	0	0	0	0	0	0.0285749	0.0153822	0	0.0358908	0	0	0	0	0	0	0	0	0	0	0	0	0	0	0	0	0	0	0	0	0	0	0	0	0	0	0	0	0	0	0	0
Firmicutes;Clostridia;Clostridiales;Clostridiales Family XIII. Incertae Sedis;Mogibacterium;OTU129|NN=Mogibacterium_neglectum_AB037875|D=94.6	0.116612	0.100075	0.00984834	0	0.217631	0	0	0	0	0	0	0	0	0	0	0	0	0	0	0	0	0	0	0	0	0	0	0	0	0	0	0	0	0	0	0	0	0	0	0	0	0.0121877	0	0.120712	0	0	0	0	0
Firmicutes;Clostridia;Clostridiales;Clostridiales Family XIII. Incertae Sedis;Mogibacterium;OTU1422|NN=Mogibacterium_vescum_AB021702|D=93.5	0.00101401	0.000862716	0	0	0.00302265	0	0	0	0	0	0	0	0	0	0	0	0	0	0	0	0	0	0	0	0	0	0	0	0	0	0	0	0	0	0	0	0	0	0	0	0	0	0	0	0	0	0	0	0
Firmicutes;Clostridia;Clostridiales;Clostridiales_Family_XI._Incertae_Sedis;Peptoniphilus;Peptoniphilus_obesiensis	0	0	0	0	0	0	0	0	0	0	0	0	0	0	0	0	0	0	0	0	0	0	0	0	0	0	0	0	0	0	0	0	0	0	0	0	0	0	0	0	0	0	0	0	0	0	0	0	0
Firmicutes;Clostridia;Clostridiales;Dehalobacteriaceae;Dehalobacterium;OTU1461|NN=Desulfitobacterium_frappieri_DFU40078|D=84.5	0	0	0	0	0	0	0	0	0	0	0	0	0	0	0	0	0	0	0	0	0	0	0	0	0	0	0	0	0	0	0	0	0	0	0	0	0	0	0	0	0	0	0	0	0	0	0	0	0
Firmicutes;Clostridia;Clostridiales;Dehalobacteriaceae;Dehalobacterium;OTU1709|NN=Desulfitobacterium_frappieri_DFU40078|D=85.6	0	0	0	0	0	0	0	0	0	0	0	0	0	0	0	0	0	0	0	0	0	0	0	0	0	0	0.0526936	0	0	0	0	0	0	0	0	0	0	0	0	0	0	0	0	0	0	0	0	0	0
Firmicutes;Clostridia;Clostridiales;Dehalobacteriaceae;Dehalobacterium;OTU1753|NN=Desulfitobacterium_frappieri_DFU40078|D=85.6	0	0	0	0	0	0	0	0	0	0	0	0	0	0	0	0	0	0	0	0	0	0	0	0	0	0	0	0	0	0	0	0	0	0	0	0	0	0	0	0	0	0	0	0	0	0	0	0	0
Firmicutes;Clostridia;Clostridiales;Dehalobacteriaceae;Dehalobacterium;OTU666|NN=Desulfitobacterium_frappieri_DFU40078|D=84	0	0.0189798	0	0	0	0	0	0	0	0	0	0	0	0	0	0	0	0	0	0	0	0	0	0	0	0	0	0	0	0	0	0	0	0	0	0	0	0	0	0	0	0	0	0	0	0	0	0	0
Firmicutes;Clostridia;Clostridiales;Dehalobacteriaceae;Dehalobacterium;Other	0	0	0	0	0	0	0	0	0	0	0	0	0	0	0	0	0	0	0	0	0	0	0	0	0	0	0	0	0	0	0	0	0	0	0	0	0	0	0	0	0	0	0	0	0	0	0	0	0
Firmicutes;Clostridia;Clostridiales;Eubacteriaceae;Anaerofustis;Anaerofustis_stercorihominis	0	0.0112153	0	0	0	0	0	0	0	0	0	0	0	0	0	0	0.0248475	0	0	0	0	0	0	0	0	0	0	0	0	0	0	0	0	0	0	0	0	0	0	0	0	0	0	0	0	0	0	0	0
Firmicutes;Clostridia;Clostridiales;Eubacteriaceae;Eubacterium;Eubacterium_brachy	0	0	0	0	0	0	0	0	0	0	0	0	0	0	0.438394	0.835614	0.287126	0	0	0	0	0	0	0	0	0	0	0	0	0	0	0	0	0	0	0	0	0	0	0	0	0	0.735432	0	0.189753	0	0	0	0
Firmicutes;Clostridia;Clostridiales;Eubacteriaceae;Eubacterium;Eubacterium_callanderi	0	0	0	0	0	0	0	0	0	0	0	0	0	0	0	0	0	0	0	0	0	0	0	0	0	0	0	0	0	0	0	0	0	0	0	0	0	0	0	0	0.00295521	0	0	0	0	0	0	0	0
Firmicutes;Clostridia;Clostridiales;Eubacteriaceae;Eubacterium;Eubacterium_eligens	0	0.00690173	0	0	0.00755664	0	0	0	0	0	0	0	0	0.0898069	0.0769112	0.0288143	0.0883465	0	0	0.259202	0	0	0	0	0	0	0	0	0	0	0	0	0	0	0	0	0	0	0.120843	0	0.0310297	0	0	0.00389393	0	0	0	0	0
Firmicutes;Clostridia;Clostridiales;Eubacteriaceae;Eubacterium;Eubacterium_rectale	0.0456306	1.59775	2.71322	1.14679	1.4811	1.82133	0	0.534759	0	0	0	0	0	0	0	0.0864429	1.83319	0.0249626	0.042517	0.518403	0	0	0	0	0	0.00235117	0	0	0	0	0	0	0.290276	0	0	0	0.729483	0	0	0	0.0435894	0.377818	0	0.0934543	0	0	0.00542594	0.171078	0.153746
Firmicutes;Clostridia;Clostridiales;Eubacteriaceae;Eubacterium;Eubacterium_ruminantium	0	0	0	0	0	0	0	0	0	0	0	0	0	0	0	0	0	0	0	0	0	0	0	0	0	0	0	0	0	0	0	0	0	0	0	0	0	0	0	0	0	0	0	0	0	0	0.211612	0.144913	0
Firmicutes;Clostridia;Clostridiales;Eubacteriaceae;Eubacterium;Eubacterium_saphenum	0	0	0	0	0	0	0	0	0	0	0	0	0	0	0	0	0	0	0	0	0	0	0	0	0	0	0	0	0	0	0	0	0	0	0	0	0	0	0	0	0	0	0	0	0	0	0	0	0
Firmicutes;Clostridia;Clostridiales;Eubacteriaceae;Eubacterium;Eubacterium_siraeum	0	0.433946	0.00492417	0	0.382366	0	0	0	0	0	0	0	0	0	0	0	0	0	0	0	0	0	0	0	0	0.00235117	0	0	0	0.575686	0	0	1.403	0	0	0	0	0	0.0566919	0	0.283701	0	0	0	0	0	0	0.104659	0.00591331
Firmicutes;Clostridia;Clostridiales;Eubacteriaceae;Eubacterium;Eubacterium_sulci	0	0	0	0	0.0166246	0	0	0	0	0	0	0	0	0.0653141	0	0	0.353386	0	0	0	0	0	0	0	0	0	0	0	0	3.48798	1.77489	0	0	0	0	0	0	0	0	0	0	0	0	0	0	0	0	0	0
Firmicutes;Clostridia;Clostridiales;Eubacteriaceae;Eubacterium;OTU1029|NN=Eubacterium_hallii_EUBRRDR|D=96.7	0.00101401	0.733309	0.00492417	0	0.609065	0.0326696	0	0	0	0	0	0	0	0.0734784	0.0461467	0.0864429	0.311974	0	0	0.207361	0	0	0	0	0	0	0	0	0	0	0	0	1.69328	0	0	0	0	0	0.384908	0	0.20391	0.621572	0.297302	0	0	0	0	0	0
Firmicutes;Clostridia;Clostridiales;Eubacteriaceae;Eubacterium;OTU1037|NN=Eubacterium_rectale_AY804151|D=90.6	0	0	0	0	0	0	0	0	0	0	0	0	0	0	0	0.0144071	0	0	0	0	0	0	0	0	0	0	0	0	0	0	0	0	0	0	0	0	0	0	0	0	0	0	0	0	0	0	0	0	0
Firmicutes;Clostridia;Clostridiales;Eubacteriaceae;Eubacterium;OTU1049|NN=Eubacterium_hallii_EUBRRDR|D=95.9	0	0.000862716	0	0	0.00906796	0.00163348	0	0	0	0	0	0	0	0	0	0	0.00276083	0	0	0	0	0	0	0	0	0	0	0	0	0	0	0	0	0	0	0	0	0	0.00745946	0	0	0.0243754	0.012518	0	0	0	0	0	0
Firmicutes;Clostridia;Clostridiales;Eubacteriaceae;Eubacterium;OTU1197|NN=Eubacterium_hallii_EUBRRDR|D=96.5	0	0	0	0	0	0	0	0	0	0	0	0	0	0	0	0	0	0	0	0	0	0	0	0	0	0	0	0	0	0	0	0	0	0	0	0	0	0	0	0	0	0	0	0	0	0	0	0	0
Firmicutes;Clostridia;Clostridiales;Eubacteriaceae;Eubacterium;OTU1210|NN=Eubacterium_hallii_EUBRRDR|D=95.1	0	0	0	0	0	0	0	0	0	0	0	0	0	0	0	0	0	0	0	0	0	0	0	0	0	0	0	0	0	0	0	0	0	0	0	0	0	0	0	0	0	0	0	0	0	0	0	0	0
Firmicutes;Clostridia;Clostridiales;Eubacteriaceae;Eubacterium;OTU130|NN=Eubacterium_desmolans_EUBRRDO|D=94.3	0	0.00776444	0	0	0.0589418	0	0	0	0	0	0	0	0	0.0367392	0.530688	0	0.262279	0	0	0	0	0	0	0	0	0	0	0	0	0	0	0	0	0	0	0	0	0	0	0	0.090134	0	0	0	0.00130864	0.0045775	0	0.0120761	0
Firmicutes;Clostridia;Clostridiales;Eubacteriaceae;Eubacterium;OTU1315|NN=Eubacterium_desmolans_EUBRRDO|D=94.2	0	0	0	0	0	0	0	0	0	0	0	0	0	0	0	0	0.00276083	0	0	0	0	0	0	0	0	0	0	0	0	0	0	0	0	0	0	0	0	0	0	0	0	0	0	0	0	0	0	0	0
Firmicutes;Clostridia;Clostridiales;Eubacteriaceae;Eubacterium;OTU1409|NN=Eubacterium_sulci_AJ006963|D=91.7	0	0	0	0	0	0	0	0	0	0	0	0	0	0	0	0	0	0	0	0	0	0	0	0	0	0	0.00501844	0	0	0	0	0	0	0	0	0	0	0	0	0	0	0	0	0	0	0	0	0.00603804	0
Firmicutes;Clostridia;Clostridiales;Eubacteriaceae;Eubacterium;OTU1448|NN=Eubacterium_sulci_AJ006963|D=91.6	0	0.00258815	0	0	0	0	0	0	0	0	0	0	0	0	0	0	0	0	0	0	0	0	0	0	0	0	0	0	0	0	0	0	0	0	0	0	0	0	0	0	0	0	0	0	0	0	0	0	0
Firmicutes;Clostridia;Clostridiales;Eubacteriaceae;Eubacterium;OTU1491|NN=Eubacterium_sulci_AJ006963|D=90.3	0	0.147524	0	0	0.0136019	0	0	0	0	0	0	0	0	0	0	0	0.196019	0	0	0	0	0	0	0	0	0	0	0	0	0	0	0	0	0	0	0	0	0	0	0	0.0406342	0	0	0	0	0	0	0.00201268	0
Firmicutes;Clostridia;Clostridiales;Eubacteriaceae;Eubacterium;OTU1535|NN=Eubacterium_hallii_EUBRRDR|D=96.5	0	0.0724681	0	0.0382263	0.131485	0.0081674	0	0	0	0	0	0	0	0.00816427	0	0	0	0	0	0	0	0	0	0	0	0	0	0	0	0	0	0	0.0483793	0	0	0	0	0	0	0	0.00221641	0	0	0	0	0.0045775	0	0	0
Firmicutes;Clostridia;Clostridiales;Eubacteriaceae;Eubacterium;OTU1536|NN=Eubacterium_ventriosum_EUBRRDAB|D=95.6	0	0.0655664	0	0	0.0287152	0	0	0	0	0	0	0	0	0	0.13844	0.662729	0.184976	0	0	0	0	0	0	0	0	0	0	0	0	0	0	0	0	0	0	0	0	0	0	0	0	0	0	0	0	0	0	0	0
Firmicutes;Clostridia;Clostridiales;Eubacteriaceae;Eubacterium;OTU1615|NN=Eubacterium_ventriosum_EUBRRDAB|D=95.1	0	0	0	0	0	0	0	0	0	0	0	0	0	0	0	0	0	0	0	0	0	0	0	0	0	0	0	0	0	0	0	0	0	0	0	0	0	0	0	0	0	0	0	0	0	0	0	0	0
Firmicutes;Clostridia;Clostridiales;Eubacteriaceae;Eubacterium;OTU1705|NN=Eubacterium_desmolans_EUBRRDO|D=94.3	0	0	0	0	0	0	0	0	0	0	0	0	0	0	0	0	0	0	0	0	0	0	0	0	0	0	0	0	0	0	0	0	0	0	0	0	0	0	0	0	0	0	0	0	0	0	0	0	0
Firmicutes;Clostridia;Clostridiales;Eubacteriaceae;Eubacterium;OTU1734|NN=Eubacterium_desmolans_EUBRRDO|D=94.7	0	0	0	0	0	0	0	0	0	0	0	0	0	0.0285749	0	0	0	0	0	0	0	0	0	0	0	0	0	0.117096	0	0	0	0	0	0	0	0	0	0	0	0	0.0184701	0	0	0	0	0	0	0	0
Firmicutes;Clostridia;Clostridiales;Eubacteriaceae;Eubacterium;OTU218|NN=Eubacterium_hallii_EUBRRDR|D=96.8	0	0	0	0	0	0	0	0	0	0	0	0	0	0	0	0	0	0	0	0	0	0	0	0	0	0	0	0	0	0	0	0	0	0	0	0	0	0	0	0	0	0	0	0	0	0	0	0	0
Firmicutes;Clostridia;Clostridiales;Eubacteriaceae;Eubacterium;OTU328|NN=Eubacterium_ventriosum_EUBRRDAB|D=94.6	0	0	0	0	0	0	0	0	0	0	0	0	0	0	0	0.0288143	0	0	0	0	0	0	0	0	0	0	0	0	0	0	0	0	0	0	0	0	0	0	0	0	0	0	0	0	0	0	0	0	0
Firmicutes;Clostridia;Clostridiales;Eubacteriaceae;Eubacterium;OTU354|NN=Eubacterium_saphenum_GU427005|D=90.6	0	0	0	0	0	0	0	0	0	0	0	0	0	0	0	0	0	0	0	0	0	0	0	0	0	0	0	0	0	0	0	0	0	0	0	0	0	0	0	0	0	0	0	0	0	0	0	0	0
Firmicutes;Clostridia;Clostridiales;Eubacteriaceae;Eubacterium;OTU413|NN=Eubacterium_rectale_AY804151|D=91.3	0	0	0	0	0	0	0	0	0	0	0	0	0	0	0	0	0	0	0	0	0	0	0	0	0	0	0	0	0	0	0	0	0	0	0	0	0	0	0	0	0	0	0	0	0	0	0	0	0
Firmicutes;Clostridia;Clostridiales;Eubacteriaceae;Eubacterium;OTU439|NN=Eubacterium_hallii_EUBRRDR|D=97	0	0	0	0	0	0	0	0	0	0	0	0	0	0	0	0	0	0	0	0	0	0	0	0	0	0	0	0	0	0	0	0	0	0	0	0	0	0	0	0	0	0	0	0	0	0	0	0	0
Firmicutes;Clostridia;Clostridiales;Eubacteriaceae;Eubacterium;OTU443|NN=Eubacterium_hallii_EUBRRDR|D=94.6	0	0	0	0	0	0	0	0	0	0	0	0	0	0	0	0	0	0	0	0	0	0	0	0	0	0	0	0	0	0	0	0	0	0	0	0	0	0	0	0	0	0	0	0	0	0	0	0	0
Firmicutes;Clostridia;Clostridiales;Eubacteriaceae;Eubacterium;OTU604|NN=Eubacterium_desmolans_EUBRRDO|D=93.8	0	0	0	0	0	0	0	0	0	0	0	0	0	0	0	0	0	0	0	0	0	0	0	0	0	0	0	0	0	0	0	0	0	0	0	0	0	0	0	0	0	0	0	0	0	0	0	0	0
Firmicutes;Clostridia;Clostridiales;Eubacteriaceae;Eubacterium;OTU736|NN=Eubacterium_saphenum_GU427005|D=88	0	0.317479	0.00492417	0	0.087657	0.0522714	0	0	0.00518081	0	0	0	0	0	0	0	0.0634991	0	0	0	0	0	0	0	0	0	0	0	0	0	0	0	0	0	0	0	0	0	0	0	0	0	0	0.459484	0.00130864	0	0	0	0
Firmicutes;Clostridia;Clostridiales;Eubacteriaceae;Eubacterium;OTU764|NN=Eubacterium_limosum_NR_113248.1|D=96.8	0	0.0534884	0	0	0	0	0	0	0	0	0	0	0	0	0	0	0	0	0	0	0	0	0	0	0	0	0	0	0	0	0	0	0	0	0	0	0	0	0	0	0.00147761	0	0	0	0	0	0	0	0.00591331
Firmicutes;Clostridia;Clostridiales;Eubacteriaceae;Eubacterium;OTU808|NN=Eubacterium_ramulus_EUBRRDT|D=95.9	0	0.178582	0	0	0.154155	0.117611	0	0	0	0.127226	0	0	0	0	0	0	0.00552166	0	0	0.155521	0	0	0	0	0	0	0	0	0	0	0	0	0	0	0	0	0	0	0	0	0.318424	0.0731261	0	0.0895604	0	0	0	0	0.00591331
Firmicutes;Clostridia;Clostridiales;Eubacteriaceae;Eubacterium;OTU80|NN=Eubacterium_desmolans_EUBRRDO|D=94.1	0	0	0	0	0	0	0	0	0	0	0	0	0	0	0	0	0	0	0	0	0	0	0	0	0	0	0	0	0	0	0	0	0	0	0	0	0	0	0	0	0.0857012	0	0	0	0.108617	0	0	0.0221395	0
Firmicutes;Clostridia;Clostridiales;Eubacteriaceae;Eubacterium;OTU841|NN=Eubacterium_saphenum_GU427005|D=91.9	0.108499	0.0854089	0	0	0.208563	0	0	0	0	0	0	0	0	0	0	0	0.016565	0	0	0	0	0	0.00119019	0	0.0183301	0.00235117	0.135498	2.22482	0	0	0	0	0	0	0	0	0	0	0.155157	0	0.0716639	0	0	0	0	0	0	0.0221395	0
Firmicutes;Clostridia;Clostridiales;Eubacteriaceae;Eubacterium;OTU857|NN=Eubacterium_sulci_AJ006963|D=90.2	0	0.0560765	0	0	0.0377832	0	0	0	0	0	0	0	0	0	0	0	0	0	0	0	0	0	0	0	0	0	0	0	0	0	0	0	0	0	0	0	0	0	0	0	0	0	0	0	0	0	0	0	0
Firmicutes;Clostridia;Clostridiales;Eubacteriaceae;Eubacterium;OTU916|NN=Eubacterium_siraeum_EUBRRDV|D=93.2	0	0	0	0	0	0	0	0	0	0	0	0	0	0	0	0	0	0	0.085034	0	0	0	0	0	0	0	0	0	0	0	0	0	0	0	0	0	0	0	0	0	0	0	0	0	0	0	0	0.0784945	0
Firmicutes;Clostridia;Clostridiales;Eubacteriaceae;Eubacterium;OTU957|NN=Anoxystipes_fissicatena_NR_104800.1|D=93.2	0	0	0	0	0	0	0	0	0	0	0	0	0	0	0	0	0	0	0	0	0	0	0	0	0	0	0	0	0	0	0	0	0	0	0	0	0	0	0	0	0	0	0	0	0	0	0	0.0201268	0
Firmicutes;Clostridia;Clostridiales;Eubacteriaceae;Eubacterium;OTU976|NN=Eubacterium_sulci_AJ006963|D=91.7	0	0	0	0	0	0	0	0	0	0	0	0	0	0	0	0	0	0	0	0	0	0	0	0	0	0	0	0	0	0	0	0	0	0	0	0	0	0	0	0	0	0	0	0	0	0	0	0	0
Firmicutes;Clostridia;Clostridiales;Eubacteriaceae;Eubacterium;Other	0	0.0569393	0.00492417	0	0.0377832	0.00163348	0	0	0	0	0	0.0200144	0	0.00816427	0	0.2017	0.314735	0	0	0.0518403	0	0	0	0	0	0	0.5169	1.17096	0	0	2.77056	0	1.54814	0.117233	0	0	0	0	0.00149189	0	0.000738803	0	0.0031295	0	0.0196297	0	0	0.372346	0
Firmicutes;Clostridia;Clostridiales;Eubacteriaceae;Pseudoramibacter;Pseudoramibacter_alactolyticus	0	0	0	0	0	0	0	0	0	0	0	0	0	0	0	0	0	0	0	0	0	0	0	0	0	0	0	0	0	0	0	0	0	0	0	0	0	0	0	0	0	0	0	0	0	0	0	0	0
Firmicutes;Clostridia;Clostridiales;Lachnospiraceae;Anaerostipes;Anaerostipes_butyraticus	0	0	0	0	0	0	0	0	0	0	0	0	0	0	0	0	0	0	0	0	0	0	0	0	0	0	0	0	0	0	0	0	0.532172	0	0	0	0	0	0	0	0	0	0	0	0	0	0	0	0
Firmicutes;Clostridia;Clostridiales;Lachnospiraceae;Anaerostipes;Anaerostipes_caccae	0	0	0	0	0	0	0	0	0	0	0	0	0	0	0	0	0	0	0	0	0	0	0	0	0	0	0	0	0	0	0	0	0	0	0	0	0	0	0	0	0	0	0	0	0	0	0	0	0
Firmicutes;Clostridia;Clostridiales;Lachnospiraceae;Anaerostipes;Anaerostipes_hadrus	0	0.0258815	0	0.114679	0.0891683	0	0	0	0	0	0	0	0	0	0.292263	0	0.350625	0	0	0.622084	0	0	0	0	0	0	0	0	0	0	0	0	0.145138	0	0	0	0.121581	0	0	0	0	0	0	0	0	0	0	0.00201268	0
Firmicutes;Clostridia;Clostridiales;Lachnospiraceae;Anaerostipes;OTU1009|NN=Anoxystipes_fissicatena_NR_104800.1|D=92.9	0	0.0276069	0	0	0.00604531	0	0	0	0	0	0	0	0	0	0	0	0	0	0	0	0	0	0	0	0	0	0	0	0	0	0	0	0	0	0	0	0	0	0	0	0	0	0	0	0	0	0	0	0
Firmicutes;Clostridia;Clostridiales;Lachnospiraceae;Anaerostipes;OTU920|NN=Anaerostipes_coli_JF412658.1|D=96.9	0	0	0	0	0	0	0	0	0	0	0	0	0	0	0.00769112	0	0.0110433	0	0	0	0	0	0	0	0	0	0	0	0	0	0	0	0	0	0	0	0	0	0	0	0	0	0	0	0	0	0	0	0
Firmicutes;Clostridia;Clostridiales;Lachnospiraceae;Anaerostipes;Other	0	0	0	0	0.00151133	0	0	0	0	0	0	0	0	0	0	0	0.0220866	0	0	0	0	0	0	0	0	0	0	0	0	0	0	0	0	0	0	0	0	0	0	0	0	0	0	0	0	0	0	0	0
Firmicutes;Clostridia;Clostridiales;Lachnospiraceae;Anoxystipes;Anoxystipes_contortum	0	0.000862716	0	0	0	0	0	0	0	0	0	0	0	0	0	0	0	0	0	0	0	0	0	0	0	0	0	0	0	0	0	0	0	0	0	0	0	0	0	0	0.000738803	0	0	0	0	0	0	0	0
Firmicutes;Clostridia;Clostridiales;Lachnospiraceae;Anoxystipes;Anoxystipes_fissicatena	0	0	0	0	0	0	0	0	0	0	0	0.00400288	0	0.0285749	0	0	0	0	0	0	0	0	0	0	0	0	0	0	0	0	0	0	0	0	0	0	0	0	0	0	0	0	0	0	0	0	0	0	0
Firmicutes;Clostridia;Clostridiales;Lachnospiraceae;Anoxystipes;Anoxystipes_oroticum	0	0	0	0	0	0	0	0	0	0	0	0	0	0	0	0	0	0	0	0	0	0	0	0	0	0	0	0	0	0	0	0	0	0	0	0	0	0	0	0	0	0	0	0	0	0	0	0	0
Firmicutes;Clostridia;Clostridiales;Lachnospiraceae;Anoxystipes;Other	0	0	0	0	0	0	0	0	0	0	0	0	0	0.00408213	0	0	0	0	0	0	0	0	0	0	0	0	0	0	0	0	0	0	0	0	0	0	0	0	0	0	0	0	0	0	0	0	0	0	0
Firmicutes;Clostridia;Clostridiales;Lachnospiraceae;Blautia;Blautia_coccoides	0	0.000862716	0	0	0	0	0	0	0	0	0	0	0	0	0	0	0	0	0	0	0	0	0	0	0	0	0	0	0	0	0	0	0	0	0	0	0	0	0	0	0	0	0	0	0	0	0	0	0
Firmicutes;Clostridia;Clostridiales;Lachnospiraceae;Blautia;Blautia_glucerasea	0	0	0	0	0	0	0	0	0	0	0	0	0	0	0	0	0	0	0	0	0	0	0	0	0	0	0	0	0	0	0	0	0	0	0	0	0	0	0	0	0.00221641	0	0	0	0	0	0	0	0
Firmicutes;Clostridia;Clostridiales;Lachnospiraceae;Blautia;Blautia_gnavus	0	0.0336459	0	0	0.0105793	0	0	0	0.00518081	0.0545256	0	0.0520375	0.553682	1.2328	0	0.0144071	0.767511	0	0	0	0.0428082	0.00408397	0	0	0	0	0.00250922	0	0	0	1.21212	0	0.0483793	0	0	0	0	0	0.848886	0.785376	1.04541	0	0	0	0	0.0045775	0.0108519	0.239509	0
Firmicutes;Clostridia;Clostridiales;Lachnospiraceae;Blautia;Blautia_stercoris	0	0.00776444	0	0	0	0	0	0	0	0	0	0	0	0	0	0	0	0	0	0	0	0	0	0	0	0	0	0	0	0	0	0	0	0	0	0	0	0	0	0	0.000738803	0	0	0	0	0	0	0	0
Firmicutes;Clostridia;Clostridiales;Lachnospiraceae;Blautia;Blautia_torques	0	0	0	0	0	0	0	0	0	0	0	0	0	0	0	0	0	0	0	0	0	0	0	0	0	0	0	0	0	0	0	0	0	0	0	0	0	0	0	0	0	0	0	0	0	0	0	0	0
Firmicutes;Clostridia;Clostridiales;Lachnospiraceae;Blautia;Blautia_wexlerae	0.0263644	1.72371	0.310223	0.917431	2.11737	0.196018	0	0	0	0.163577	0.00526288	0.00400288	0	0.542924	0.75373	0.316957	1.5433	0	0	0.207361	0	0.22666	0.00119019	0	0	0.00235117	0	0	0	0	0	0	0	0	0	0	0	0.00319683	0.255113	0.0017261	0.964138	0.609385	0.050072	0.697013	0.00130864	0.00915499	0.0162778	0.245547	0.00591331
Firmicutes;Clostridia;Clostridiales;Lachnospiraceae;Blautia;OTU1028|NN=Ruminococcus_gnavus_JN713312|D=95.6	0	0	0	0	0	0	0	0	0	0	0	0	0	0	0	0	0	0	0	0	0	0	0	0	0	0	0	0	0	0	0	0	0	0	0	0	0	0	0	0	0.000738803	0	0	0	0	0	0	0	0
Firmicutes;Clostridia;Clostridiales;Lachnospiraceae;Blautia;OTU1109|NN=Blautia_wexlerae_EF036467|D=94.7	0	0	0	0	0	0	0	0	0	0	0	0	0	0	0	0	0	0	0	0	0	0	0	0.00166304	0	0	0	0	0	0	0	0	0	0	0	0	0	0	0	0	0	0	0	0	0	0	0	0	0
Firmicutes;Clostridia;Clostridiales;Lachnospiraceae;Blautia;OTU1245|NN=Blautia_wexlerae_EF036467|D=94.3	0	0.000862716	0	0	0	0	0	0	0	0	0	0	0	0	0	0	0	0	0	0	0	0	0	0	0	0	0	0	0	0	0	0	0	0	0	0	0	0	0	0	0	0	0	0	0	0	0	0	0
Firmicutes;Clostridia;Clostridiales;Lachnospiraceae;Blautia;OTU1282|NN=Roseburia_faecis_AY804149|D=92.8	0	0	0	0	0	0	0	0	0	0	0	0	0	0	0	0	0	0	0	0	0	0	0	0	0	0	0	0	0	0	0	0	0	0	0	0	0	0	0	0	0	0	0	0	0	0	0	0	0
Firmicutes;Clostridia;Clostridiales;Lachnospiraceae;Blautia;OTU1350|NN=Blautia_glucerasea_AB588023|D=96.6	0	0	0	0	0	0	0	0	0	0	0	0	0	0	0	0	0	0	0	0	0	0	0	0	0	0	0	0	0	0	0	0	0	0	0	0	0	0	0	0	0	0	0	0	0	0	0	0	0
Firmicutes;Clostridia;Clostridiales;Lachnospiraceae;Blautia;OTU1366|NN=Blautia_coccoides_EF025906|D=95.5	0	0	0	0	0	0	0	0	0	0	0	0	0	0	0	0	0	0	0	0	0	0	0	0	0	0	0	0	0	0	0	0	0	0	0	0	0	0	0	0	0	0	0	0	0	0	0	0	0
Firmicutes;Clostridia;Clostridiales;Lachnospiraceae;Blautia;OTU1378|NN=Blautia_coccoides_EF025906|D=96.9	0	0	0	0	0	0	0	0	0	0	0	0	0	0	0	0	0	0	0	0	0	0	0	0	0	0	0	0	0	0	0	0	0	0	0	0	0	0	0	0	0	0	0	0	0	0	0	0	0
Firmicutes;Clostridia;Clostridiales;Lachnospiraceae;Blautia;OTU1383|NN=Blautia_glucerasea_AB588023|D=93.2	0.0212943	1.09479	0.339768	1.14679	1.03375	0.129045	0	0	0	0	0	0	0	0	0.746039	0.273736	0.524558	0	0	0.103681	0	0.102099	0	0	0	0.00470234	0.00250922	0	0	0	0	0	0	0	0	0	0	0.00319683	0.526638	0	0.975959	0	0	0.144075	0	0	0.0162778	0.0301902	0
Firmicutes;Clostridia;Clostridiales;Lachnospiraceae;Blautia;OTU1485|NN=Blautia_wexlerae_EF036467|D=94.5	0	0	0	0	0	0	0	0	0	0	0	0	0	0	0	0	0	0	0	0	0	0	0	0	0	0	0	0	0	0	0	0	0	0	0	0	0	0	0	0	0.000738803	0	0	0	0	0	0	0	0
Firmicutes;Clostridia;Clostridiales;Lachnospiraceae;Blautia;OTU1504|NN=Blautia_coccoides_EF025906|D=94.9	0	0	0	0	0	0	0	0	0	0	0	0	0	0	0	0	0	0	0	0	0	0	0	0	0	0	0	0	0	0	0	0	0	0	0	0	0	0	0	0	0	0	0	0	0	0	0	0	0
Firmicutes;Clostridia;Clostridiales;Lachnospiraceae;Blautia;OTU1528|NN=Blautia_wexlerae_EF036467|D=93.1	0	0	0	0	0	0	0	0	0	0	0	0	0	0	0	0	0	0	0	0	0	0	0	0	0	0	0	0	0	0	0	0	0	0	0	0	0	0	0	0	0	0	0	0	0	0	0	0	0
Firmicutes;Clostridia;Clostridiales;Lachnospiraceae;Blautia;OTU1543|NN=Blautia_glucerasea_AB588023|D=95.5	0	0	0	0	0	0	0	0	0	0	0	0	0	0	0	0	0	0	0	0	0	0	0	0	0	0	0	0	0	0	0	0	0	0	0	0	0	0	0	0	0	0	0	0	0	0	0	0	0
Firmicutes;Clostridia;Clostridiales;Lachnospiraceae;Blautia;OTU1555|NN=Blautia_glucerasea_AB588023|D=95.4	0	0	0	0	0	0	0	0	0	0	0	0	0	0	0	0	0	0	0	0	0	0	0	0	0	0	0	0	0	0	0	0	0	0	0	0	0	0	0	0	0	0	0	0	0	0	0	0	0
Firmicutes;Clostridia;Clostridiales;Lachnospiraceae;Blautia;OTU159|NN=Blautia_wexlerae_EF036467|D=97	0	0	0	0	0.00151133	0	0	0	0	0	0	0	0	0	0	0	0	0	0	0	0	0	0	0	0	0	0	0	0	0	0	0	0	0	0	0	0	0	0	0	0	0	0	0	0	0	0	0	0
Firmicutes;Clostridia;Clostridiales;Lachnospiraceae;Blautia;OTU1668|NN=Blautia_coccoides_EF025906|D=91.8	0	0	0	0	0	0	0	0	0	0	0	0	0	0	0	0	0	0	0	0	0	0	0	0	0	0	0	0	0	0	0	0	0	0	0	0	0	0	0	0	0.00147761	0	0	0	0	0	0	0	0
Firmicutes;Clostridia;Clostridiales;Lachnospiraceae;Blautia;OTU1676|NN=Ruminococcus_torques_AB910746|D=95.7	0	0	0	0	0	0	0	0	0	0	0	0	0	0	0	0	0	0	0	0	0	0	0	0	0	0	0	0	0	0	0	0	0	0	0	0	0	0	0	0	0	0	0	0	0	0	0	0	0
Firmicutes;Clostridia;Clostridiales;Lachnospiraceae;Blautia;OTU1686|NN=Blautia_faecis_HM626178|D=96.2	0	0.00345086	0	0	0.00906796	0	0	0	0	0	0	0	0	0	0	0	0	0	0	0	0	0	0	0	0	0	0	0	0	0	0	0	0	0	0	0	0	0	0	0	0.00369402	0.0121877	0.0093885	0	0	0	0	0	0
Firmicutes;Clostridia;Clostridiales;Lachnospiraceae;Blautia;OTU1698|NN=Ruminococcus_gnavus_JN713312|D=96.8	0.00101401	0	0	0	0	0	0	0	0	0	0	0	0	0	0	0	0	0	0	0.155521	0	0	0	0	0.0183301	0	0	0	0	0	0	0	0	0	0	0	0	0	0.0402811	0.0379742	0.153671	0.572821	0.0031295	0.369923	0.102074	0	0	0	0
Firmicutes;Clostridia;Clostridiales;Lachnospiraceae;Blautia;OTU182|NN=Blautia_wexlerae_EF036467|D=96.7	0	0	0	0	0	0	0	0	0	0	0	0	0	0	0	0	0	0	0	0	0	0	0	0	0	0	0	0	0	0	0	0	0	0	0	0	0	0	0	0	0	0	0	0	0	0	0	0	0
Firmicutes;Clostridia;Clostridiales;Lachnospiraceae;Blautia;OTU266|NN=Blautia_coccoides_EF025906|D=94.6	0	0	0	0	0	0	0	0	0	0	0	0	0	0	0	0	0	0	0	0	0	0	0	0	0	0	0	0	0	0	0	0	0	0	0	0	0	0	0	0	0	0	0	0	0	0	0	0	0
Firmicutes;Clostridia;Clostridiales;Lachnospiraceae;Blautia;OTU427|NN=Blautia_hydrogenotrophica_GU968169|D=92.8	0	0.00948988	0	0	0.0181359	0.00163348	0	0	0	0	0	0	0	0	0.00769112	0	0.00828249	0	0	0	0	0	0	0	0	0	0	0	0	0	0	0	0	0	0	0	0	0	0	0	0.00147761	0	0	0	0	0	0	0.00201268	0
Firmicutes;Clostridia;Clostridiales;Lachnospiraceae;Blautia;OTU512|NN=Ruminococcus_torques_AB910746|D=97	0.00405606	0.118192	0	0	0.163223	0.0147013	0	0	0.0103616	0	0	0.0280202	0.0201339	0.183696	0.846024	0.590693	2.19762	0	0	0.933126	0.0856164	0.00408397	0	0.0116413	0.00916506	0	0.536973	0.819672	0	0.812733	0.25974	0	0.338655	0	0	0	0	0.0447556	1.73656	0.68181	5.1997	0.780012	0.068849	0.584089	0.117778	0.0137325	0.0325556	0.104659	0.00591331
Firmicutes;Clostridia;Clostridiales;Lachnospiraceae;Blautia;OTU513|NN=Blautia_glucerasea_AB588023|D=95.4	0.00202803	0.710878	0.142801	0.496942	0.835764	0.0963753	0	0	0	0	0	0	0	0	0.692201	0.158479	1.44391	0.174738	0	0.155521	0	0	0.00119019	0	0	0.00235117	0	0	0	0	0	0	0	0	0.0862069	0	0	0	0.0253622	0.0017261	0.113037	0.390006	0.043813	0.0700907	0	0	0	0.0684311	0
Firmicutes;Clostridia;Clostridiales;Lachnospiraceae;Blautia;OTU571|NN=Blautia_wexlerae_EF036467|D=94	0	0.000862716	0	0	0	0	0	0	0	0	0	0	0	0	0	0	0	0	0	0	0	0	0	0	0	0	0	0	0	0	0	0	0	0	0	0	0	0	0	0	0	0	0	0	0	0	0	0	0
Firmicutes;Clostridia;Clostridiales;Lachnospiraceae;Blautia;OTU602|NN=Blautia_glucerasea_AB588023|D=93.2	0	0.175131	0	0	0.21612	0	0	0	0	0	0	0	0	0	0	0	0.00276083	0	0	0.103681	0	0	0	0.151336	0	0	0	0	0	0	0	0	0	0	0	0	0	0	0.00298378	0	0.0672311	0.121877	0	0.00389393	0	0	0	0.00402536	0
Firmicutes;Clostridia;Clostridiales;Lachnospiraceae;Blautia;OTU728|NN=Blautia_glucerasea_AB588023|D=96.4	0	0	0	0	0	0	0	0	0	0	0	0	0	0	0	0	0	0	0	0	0	0	0	0	0	0	0	0	0	0	0	0	0	0	0	0	0	0	0	0	0.0258581	0	0	0	0	0	0	0	0
Firmicutes;Clostridia;Clostridiales;Lachnospiraceae;Blautia;OTU741|NN=Blautia_glucerasea_AB588023|D=94.1	0	0	0	0	0	0	0	0	0	0	0	0	0	0	0	0	0	0	0	0	0	0	0	0	0	0	0	0	0	0	0	0	0	0	0	0	0	0	0	0	0	0	0	0	0	0	0	0	0
Firmicutes;Clostridia;Clostridiales;Lachnospiraceae;Blautia;OTU837|NN=Blautia_glucerasea_AB588023|D=94.7	0	0	0	0	0.00151133	0	0	0	0	0	0	0	0	0	0	0	0	0	0	0	0	0	0	0	0	0	0	0	0	0	0	0	0	0	0	0	0	0	0.00895135	0.0017261	0.138156	0	0	0	0	0	0	0	0
Firmicutes;Clostridia;Clostridiales;Lachnospiraceae;Blautia;OTU839|NN=Blautia_hansenii_JN713311|D=96.2	0	0	0	0	0	0	0	0	0	0	0	0	0	0	0	0	0	0	0	0	0	0	0	0	0	0	0	0	0	0	0	0	0	0	0	0	0	0	0	0	0	0	0	0	0	0	0	0	0
Firmicutes;Clostridia;Clostridiales;Lachnospiraceae;Blautia;OTU875|NN=Blautia_wexlerae_EF036467|D=95.8	0	0	0	0	0	0	0	0	0	0	0	0	0	0	0	0	0	0	0	0	0	0	0	0	0	0	0	0	0	0	0	0	0	0	0	0	0	0	0	0	0	0	0	0	0	0	0	0	0
Firmicutes;Clostridia;Clostridiales;Lachnospiraceae;Blautia;OTU90|NN=Blautia_faecis_HM626178|D=95.3	0	0.000862716	0	0	0	0	0	0	0	0	0	0	0	0	0	0	0	0	0	0	0	0	0	0	0	0	0	0	0	0	0	0	0	0	0	0	0	0	0	0	0	0	0	0	0	0	0	0	0
Firmicutes;Clostridia;Clostridiales;Lachnospiraceae;Blautia;Other	0.00304204	0.172543	0.00492417	0.344037	0.259948	0.0326696	0	0	0	0	0	0.00400288	0.00503347	0.00816427	0.307645	0.0720357	0.0911074	0.0249626	0	0	0	0	0	0	0	0.00235117	0.0150553	0	0	0.0338639	0	0	0	0	0	0	0	0.00319683	0.013427	0.017261	0.105649	0	0	0	0	0.0045775	0.00542594	0.0120761	0.0118266
Firmicutes;Clostridia;Clostridiales;Lachnospiraceae;Butyrivibrio;Butyrivibrio_crossotus	0	0	0	0	0.0181359	0	0	0	0	0	0	0	0	0	0	0.0576286	0	0	0	0	0	0	0	0	0	0	0	0	0	0	0	0	0	0	0	0	0	0	0	0	0	0	0	0	0	0.0045775	0	0.67626	0
Firmicutes;Clostridia;Clostridiales;Lachnospiraceae;Cellulosilyticum;Cellulosilyticum_lentocellum	0	0	0	0	0	0	0	0	0	0	0	0	0	0.00408213	0	0.950872	0	0	0	9.74598	0	0	0	0	0	0	0	0	0	0	0	0	0	0	0	0	0	0	0	0	0	0	0	0	0	0	0	0	0
Firmicutes;Clostridia;Clostridiales;Lachnospiraceae;Cellulosilyticum;OTU158|NN=Cellulosilyticum_lentocellum_X71851|D=92.2	0	0	0	0	0	0	0	0	0	0	0	0	0	0.175532	0	0	0.0110433	0	0	0	0	0	0	0	0	0	0	0	0	0	0	0	0	0	0	0	0	0	0	0	0	0	0	0	0	0	0	0.0805072	0
Firmicutes;Clostridia;Clostridiales;Lachnospiraceae;Coprococcus;Coprococcus_catus	0	0	0	0	0	0	0	0	0	0	0	0	0	0.00816427	0.00769112	0.576286	0.430689	0	0	0.0518403	0	0	0	0	0	0	0.0426568	0.117096	0	0	0	0	0	0	0	0	0	0.00319683	0.190962	0	0.0458058	0.268129	0	0	0	0	0	0	0
Firmicutes;Clostridia;Clostridiales;Lachnospiraceae;Coprococcus;Coprococcus_comes	0	0	0	0	0	0	0	0	0	0	0	0	0	0	0	0	0	0	0	0	0	0	0	0	0	0	0	0	0	0	0	0	0	0	0	0	0	0	0	0	0	0	0	0	0	0	0	0	0
Firmicutes;Clostridia;Clostridiales;Lachnospiraceae;Coprococcus;Coprococcus_eutactus	0	0	0	0	0	0	0	0	0	0	0	0	0	0	0	0	0	0	0	0	0	0	0	0	0	0	0	0	0	0	0	0	0	0	0	0	0	0.00639366	0.207373	0	0.975221	0	0	0	0	0	0.00542594	0	0.00591331
Firmicutes;Clostridia;Clostridiales;Lachnospiraceae;Coprococcus;Coprococcus_galacturonicus	0	0.0163916	0	0	0.0105793	0	0	0	0	0	0	0	0	0.0693963	0.107676	0.0432214	0.303691	0	0	0	0	0	0	0	0	0	0	0	0	0	0	0	0	0	0	0	0	0	0.150681	0	0.0857012	0	0	0	0	0.0045775	0.00542594	0.0724565	0
Firmicutes;Clostridia;Clostridiales;Lachnospiraceae;Coprococcus;OTU1050|NN=Clostridium_populeti_X71853|D=91.5	0	0	0	0	0	0	0	0	0	0	0	0	0	0	0	0	0	0	0	0	0	0	0	0	0	0	0	0	0	0	0	0	0	0	0	0	0	0	0	0	0.00369402	0	0	0	0	0	0	0	0
Firmicutes;Clostridia;Clostridiales;Lachnospiraceae;Coprococcus;OTU1131|NN=Anoxystipes_fissicatena_NR_104800.1|D=91.9	0	0.00345086	0	0.267584	0.0256926	0	0	0	0	0	0	0	0	0	0	0	0	0	0	0	0	0	0	0	0.00916506	0	0	0	0	0	0	0	0	0	0	0	0	0	0	0	0	0	0	0	0	0	0	0	0
Firmicutes;Clostridia;Clostridiales;Lachnospiraceae;Coprococcus;OTU1588|NN=Anoxystipes_fissicatena_NR_104800.1|D=92.2	0	0	0	0	0.0423172	0	0	0	0	0	0	0	0	0	0	0	0.00276083	0	0	0	0	0	0	0	0	0	0	0	0	0	0	0	0	0	0	0	0	0	0	0	0	0	0	0	0	0	0	0.00201268	0
Firmicutes;Clostridia;Clostridiales;Lachnospiraceae;Coprococcus;OTU293|NN=Clostridium_glycyrrhizinilyticum_AB233029|D=91.2	0	0	0	0	0	0	0	0	0	0	0	0	0	0	0	0	0.00276083	0	0	0	0	0	0	0	0	0	0	0	0	0	0	0	0	0	0	0	0	0	0	0	0	0	0	0	0	0	0	0	0
Firmicutes;Clostridia;Clostridiales;Lachnospiraceae;Coprococcus;OTU383|NN=Clostridium_populeti_X71853|D=91.5	0	0.000862716	0	0	0	0	0	0	0	0	0	0	0	0	0.107676	0	0.242953	0	0	0.207361	0	0	0	0	0	0	0	0	0	0	0	0	0.0967586	0	0	0	0	0	0	0	0	0	0	0	0	0.0045775	0	0.00201268	0
Firmicutes;Clostridia;Clostridiales;Lachnospiraceae;Coprococcus;OTU767|NN=Anoxystipes_fissicatena_NR_104800.1|D=93.6	0	0.0664291	0	0	0.0604531	0	0	0	0	0	0	0	0	0	0	0	0	0	0	0	0	0	0	0	0	0	0	0	0	0	0	0	0	0	0	0	0	0	0	0	0.0184701	0	0	0	0	0	0	0	0
Firmicutes;Clostridia;Clostridiales;Lachnospiraceae;Coprococcus;OTU782|NN=Coprococcus_comes_EF031542|D=96.5	0	0.516767	0.334843	0	0.302265	0.329963	0	0	0	0.0181752	0	0	0.00503347	0.493938	0.0846024	0	0.303691	0	0	0.103681	0	0	0	0	0	0	0.810479	0.117096	0	0	2.51082	0	0.967586	0	0	0	0	0	0.228259	0	0.326551	0.170628	0	0	0	0.0045775	0	0.470967	0
Firmicutes;Clostridia;Clostridiales;Lachnospiraceae;Coprococcus;OTU942|NN=Anoxystipes_fissicatena_NR_104800.1|D=92.3	0	0.0405477	0	0	0.0408058	0	0	0	0	0	0	0	0	0	0	0	0	0	0	0	0	0	0	0.299346	0	0	0	0	0	0	0.649351	0	0.774069	0	0	0	0	0	0	0	0	0	0	0	0.485507	0	0	0	0
Firmicutes;Clostridia;Clostridiales;Lachnospiraceae;Coprococcus;OTU95|NN=Coprococcus_eutactus_EF031543|D=96.2	0	0	0	0	0	0	0	0	0	0	0	0	0	0	0	0	0	0	0	0	0	0	0	0	0	0	0	0	0	0	0	0	0	0	0	0	0	0	0	0	0	0	0	0	0	0	0	0	0
Firmicutes;Clostridia;Clostridiales;Lachnospiraceae;Coprococcus;Other	0	0.0112153	0.00984834	0	0	0.0081674	0	0	0	0	0	0	0	0	0.00769112	0	0.00552166	0	0	0	0	0	0	0	0	0	0	0	0	0	0	0	0.0483793	0	0	0	0	0	0.00149189	0	0.00812684	0	0	0	0	0.0045775	0	0.00603804	0
Firmicutes;Clostridia;Clostridiales;Lachnospiraceae;Dorea;Dorea_formicigenerans	0	0	0	0	0	0	0	0	0	0	0	0	0	0	0	0	0	0	0	0	0	0	0	0	0	0	0	0	0	0	0	0	0	0	0	0	0	0	0	0	0	0	0	0	0	0	0	0	0
Firmicutes;Clostridia;Clostridiales;Lachnospiraceae;Dorea;Dorea_longicatena	0	0.536609	0.300374	0.496942	0.494204	0.0261357	0	0	0	0	0	0	0	0	0.230734	0.2017	0.121476	0	0	0	0	0.00204198	0	0.289368	0	0	0	0	0	0	0	0	0	0	0	0	0	0	0.226768	0	0.428506	0.0731261	0.050072	0.537362	0	0	0.00542594	0	0
Firmicutes;Clostridia;Clostridiales;Lachnospiraceae;Dorea;Dorea_massiliensis	0	0.1018	0	0	0.123929	0.0310361	0	0	0	0	0	0	0	0	0.184587	0	0.0386516	0	0	0.0518403	0	0	0.00119019	0	0	0	0.170627	0.234192	0	0	0	0	0	0	0	0	0	0	0	0	0	0	0	0	0.0942223	0	0	0.0402536	0
Firmicutes;Clostridia;Clostridiales;Lachnospiraceae;Dorea;OTU1021|NN=Ruminococcus_gnavus_JN713312|D=96.8	0	0	0	0	0	0	0	0	0	0	0	0	0	0	0	0	0	0	0	0	0	0	0	0	0	0	0	0	0	0	0	0	0	0	0	0	0	0	0	0	0	0	0	0	0	0	0	0	0
Firmicutes;Clostridia;Clostridiales;Lachnospiraceae;Dorea;OTU1115|NN=Coprococcus_comes_EF031542|D=95	0	0.000862716	0	0	0.00151133	0	0	0	0	0	0	0	0	0	0	0	0	0	0	0	0	0	0	0	0	0	0	0	0	0	0	0	0	0	0	0	0	0	0.00149189	0	0	0	0	0	0	0	0	0	0
Firmicutes;Clostridia;Clostridiales;Lachnospiraceae;Dorea;OTU1424|NN=Dorea_formicigenerans_EUBRRDP|D=96.7	0.0273784	0.115604	0.206815	0.0382263	0.188916	0	0	0	0	0	0.00526288	0	0	0	0	0	0.259518	0	0	0	0	0	0.00119019	0	0	0	0.00250922	0	0	0	0	0	0.483793	0	0	0	0	0	0	0	0.0849624	0.353443	0.0844965	0.32709	0.132173	0	0.00542594	0	0
Firmicutes;Clostridia;Clostridiales;Lachnospiraceae;Dorea;OTU1672|NN=Blautia_coccoides_EF025906|D=94.1	0	0.075919	0	0.0382263	0.092191	0	0	0	0	0	0	0	0	0.0530677	0	0	0.110433	0	0	0.0518403	0	0	0	0	0	0	0.00501844	0	0	0	0	0	0.0967586	0	0	0	0	0	0	0.0379742	0.0842236	0.31688	0.081367	0.249211	0.0287902	0.0045775	0	0	0
Firmicutes;Clostridia;Clostridiales;Lachnospiraceae;Dorea;OTU1742|NN=Dorea_massiliensis_JX101687|D=95	0	0.000862716	0	0	0	0.00163348	0	0	0	0	0	0	0	0	0	0	0	0	0	0	0	0	0	0	0	0	0	0	0	0	0	0	0	0	0	0	0	0	0	0	0	0	0	0	0	0	0	0	0
Firmicutes;Clostridia;Clostridiales;Lachnospiraceae;Dorea;OTU270|NN=Dorea_massiliensis_JX101687|D=94.1	0	0.00776444	0	0	0	0	0	0	0	0	0	0	0	0	0	0	0	0	0	0.103681	0	0	0	0	0	0	0	0	0	0	0	0	0	0	0	0	0	0	0	0.0466048	0.0132985	0	0	0	0	0	0.00542594	0	0
Firmicutes;Clostridia;Clostridiales;Lachnospiraceae;Dorea;OTU563|NN=Anoxystipes_fissicatena_NR_104800.1|D=96.2	0	0	0	0	0	0	0	0	0	0	0	0	0	0	0.00769112	0	0.0579774	0	0	0	0	0	0.00119019	0	0	0.00235117	0	0	0	0	0	0	0	0	0	0	0	0	0	0	0.0842236	0.0609385	0	0.120712	0	0	0	0	0
Firmicutes;Clostridia;Clostridiales;Lachnospiraceae;Dorea;OTU713|NN=Anoxystipes_fissicatena_NR_104800.1|D=96.2	0	0	0	0	0	0	0	0	0	0	0	0	0	0.0367392	0	0	0	0	0	0	0	0	0	0	0	0.00470234	0	0	0	0	0	0	0	0	0	0	0	0	0	0	0.0317685	0.0121877	0.197158	0.965694	0	0	0	0	0
Firmicutes;Clostridia;Clostridiales;Lachnospiraceae;Dorea;Other	0	0.00172543	0	0	0.00151133	0	0	0	0	0	0	0	0	0	0.0153822	0	0.00276083	0	0	0	0	0	0	0	0	0	0	0	0	0	0	0	0	0	0	0	0	0	0	0.0034522	0.000738803	0	0	0	0	0	0.00542594	0	0
Firmicutes;Clostridia;Clostridiales;Lachnospiraceae;Fusicatenibacter;OTU1070|NN=Fusicatenibacter_saccharivorans_AB698912|D=95.5	0	0.429633	0	0.30581	0.852389	0	0	0	0.00518081	0	0	0	0	0	0.807568	0.720357	2.17829	0	0.042517	0	0	0	0	0	0.00916506	0.00470234	0	0	0	0	0	0	0	0	0	0.172414	0	0.00319683	0.328216	0.0017261	0.250454	0	0	1.01632	0.00130864	0	0.00542594	0.354232	0.0118266
Firmicutes;Clostridia;Clostridiales;Lachnospiraceae;Fusicatenibacter;OTU1137|NN=Fusicatenibacter_saccharivorans_AB698912|D=94.7	0	0	0	0	0	0	0	0	0	0	0	0	0	0	0	0	0	0	0	0	0	0	0	0	0	0	0	0	0	0	0	0	0	0	0	0	0	0	0	0	0	0	0	0	0	0	0	0	0
Firmicutes;Clostridia;Clostridiales;Lachnospiraceae;Fusicatenibacter;Other	0	0.00345086	0	0.0764526	0.00906796	0	0	0	0	0	0	0	0	0	0.00769112	0.0288143	0.0303691	0	0	0	0	0	0	0	0	0	0	0	0	0	0	0	0	0	0	0	0	0	0	0	0	0	0	0.00778786	0	0	0	0.00603804	0
Firmicutes;Clostridia;Clostridiales;Lachnospiraceae;Hespellia;Other	0	0	0	0	0	0	0	0	0	0	0	0	0	0	0	0	0	0	0	0	0	0	0	0	0	0	0	0	0	0	0	0	0	0	0	0	0	0	0	0	0	0	0	0	0	0	0	0	0
Firmicutes;Clostridia;Clostridiales;Lachnospiraceae;Lachnoanaerobaculum;Lachnoanaerobaculum_saburreum	0	0	0	0	0	0	0	0	0	5.30716	0	0	0.095636	0	0	0	0	0	0	0	0	0	0	0	0	0	0	0	0	0	0	0	0	0	0	0	0	0	0	0	0	0	0	0	0	0	0	0	0
Firmicutes;Clostridia;Clostridiales;Lachnospiraceae;Lachnoanaerobaculum;Lachnoanaerobaculum_umeaense	0	0	0	0	0	0.00163348	0	0	0.0310849	8.61505	0	0	0.0654351	0	0	0	0	0	0	0	0	0	0	0	0	0	0	0	0	0	0	0	0	0	0	0	0	0	0	0	0	0	0	0	0	0	0	0	0
Firmicutes;Clostridia;Clostridiales;Lachnospiraceae;Lachnoanaerobaculum;Other	0	0	0	0	0	0	0	0	0	0	0	0	0	0	0	0	0	0	0	0	0	0	0	0	0	0	0	0	0	0	0	0	0	0	0	0	0	0	0	0	0	0	0	0	0	0	0	0	0
Firmicutes;Clostridia;Clostridiales;Lachnospiraceae;Lachnoclostridium;Lachnoclostridium_aldenense	0	0	0	0	0	0	0	0	0	0	0	0	0	0	0	0	0.00276083	0	0	0	0	0	0	0	0	0	0	0	0	0	0	0	0	0	0	0	0	0	0	0.0397003	0	0	0	0	0	0	0	0.0261648	0
Firmicutes;Clostridia;Clostridiales;Lachnospiraceae;Lachnoclostridium;Lachnoclostridium_asparagiforme	0	0	0	0	0.0891683	0	0	0	0	0	0	0	0	0.00816427	0	0	0.0524558	0	0	0	0	0	0	0	0	0	0	0	0	0	0	0	0	0	0	0	0	0	0	0	0	0	0	0	0	0	0	0	0
Firmicutes;Clostridia;Clostridiales;Lachnospiraceae;Lachnoclostridium;Lachnoclostridium_bolteae	0	0	0	0	0	0	0	0	0	0	0	0.0480346	0	0.0326571	0	0	0	0	0	0	0	0	0	0	0	0	0.00501844	0	0	0	0	0	0.0483793	0	0	0	0	0	0	0.0017261	0.00221641	0	0	0	0.00130864	0	0.00542594	0.00402536	0
Firmicutes;Clostridia;Clostridiales;Lachnospiraceae;Lachnoclostridium;Lachnoclostridium_citroniae	0	0.0509002	0.00492417	1.10856	0.0544078	0.00163348	0	0	0	0	0	3.25034	0	2.9024	0	0	0.0386516	0.0249626	0	0	0	0.00408397	0.214235	0	0	0	0.567084	0	0	0	0	0	2.03193	0	0	0	0	0	0.00149189	0.0017261	0.101216	0.0731261	0.006259	0.0428332	0.123012	0	0	0.25561	0
Firmicutes;Clostridia;Clostridiales;Lachnospiraceae;Lachnoclostridium;Lachnoclostridium_glycyrrhizinilyticum	0	0	0	0	0	0.0277692	0	0	0	0	0	0	0	0	0	0	0	0	0	0	0	0	0	0	0	0	0	0	0	0	0	0	0	0	0	0	0	0.00959049	0	0.108744	0.0820072	0	0	0	0	0	0.0108519	0	0
Firmicutes;Clostridia;Clostridiales;Lachnospiraceae;Lachnoclostridium;Lachnoclostridium_hathewayi	0	0.000862716	0	0	0	0	0	0	0	0	0	0	0	0	0	0	0	0	0	0	0	0	0	0	0	0	0	0	0	0	0	0	0	0	0	0	0	0	0	0	0.00147761	0	0	0	0	0	0	0.00201268	0
Firmicutes;Clostridia;Clostridiales;Lachnospiraceae;Lachnoclostridium;Lachnoclostridium_scindens	0	0.00776444	0	0	0.00151133	0	0	0	0	0	0	0	0	0.0449035	0	0.0864429	0.00276083	0	0	0	0	0	0	0	0	0	0	0	0	0	0	0	0	0	0	0	0	0	0	0	0	0	0	0	0	0	0	0	0
Firmicutes;Clostridia;Clostridiales;Lachnospiraceae;Lachnoclostridium;Lachnoclostridium_sphenoides	0	0	0	0	0	0	0	0	0	0	0	0	0	0	0	0	0	0	0	0	0	0	0	0	0	0	0	0	0	0	0	0	0	0	0	0	0	0	0	0	0	0	0	0	0	0	0	0	0
Firmicutes;Clostridia;Clostridiales;Lachnospiraceae;Lachnoclostridium;Lachnoclostridium_symbiosum	0	0.0828207	0	0	0.0377832	0	0	0	0	0.0727008	0	0	0	0	0	0.417807	0.0303691	0	0	0	0	0	0.00119019	0	0	0	0	0	0	0	0	0	0	0	0	0	0	0	0.00149189	0	0.155888	0	0	0.0700907	0	0	0	0.454866	0
Firmicutes;Clostridia;Clostridiales;Lachnospiraceae;Lachnoclostridium;OTU1048|NN=Clostridium_populeti_X71853|D=91.9	0	0.0569393	0	0	0.0120906	0	0	0	0	0	0	0	0	0	0.0999846	0	0.162889	0	0	0	0	0	0	0	0	0	0	0	0	0	0	0	0	0	0	0	0	0	0	0	0	0	0	0	0	0	0	0	0
Firmicutes;Clostridia;Clostridiales;Lachnospiraceae;Lachnoclostridium;OTU1108|NN=Clostridium_bolteae_AJ508452|D=92.8	0	0	0	0	0	0	0	0	0	0	0	0	0	0	0	0	0	0	0	0	0	0	0	0	0	0	0	0	0	0	0	0	0	0	0	0	0	0	0	0	0	0	0	0	0	0	0	0	0
Firmicutes;Clostridia;Clostridiales;Lachnospiraceae;Lachnoclostridium;OTU1110|NN=Clostridium_bolteae_AJ508452|D=96.8	0	0	0	0	0	0	0	0	0	0	0	0.00400288	0	0	0	0	0	0	0	0	0	0	0	0	0	0	0	0	0	0	0	0	0	0	0	0	0	0	0	0	0	0	0	0	0	0	0	0	0
Firmicutes;Clostridia;Clostridiales;Lachnospiraceae;Lachnoclostridium;OTU1250|NN=Clostridium_bolteae_AJ508452|D=95.1	0	0	0	0	0	0	0	0	0	0	0	0	0	0	0	0	0	0	0	0	0	0	0	0	0	0	0	0	0	0	0	0	0	0	0	0	0	0	0	0	0	0	0	0	0	0	0	0	0
Firmicutes;Clostridia;Clostridiales;Lachnospiraceae;Lachnoclostridium;OTU1327|NN=Clostridium_bolteae_AJ508452|D=93	0	0	0	0	0.0181359	0	0	0	0	0	0	0	0	0	0	0	0	0	0	0	0	0	0	0	0	0	0	0	0	0	0	0	0	0	0	0	0	0	0	0	0	0	0	0	0	0	0	0	0
Firmicutes;Clostridia;Clostridiales;Lachnospiraceae;Lachnoclostridium;OTU153|NN=Clostridium_aldenense_DQ279736|D=94.6	0	0.257089	0	0	0.188916	0	0	0	0	0	0	0	0	0.102053	0	0	0.0248475	0	0	0	0	0	0	0.00332607	0	0	0	0	0	0	0	0	0	0	0	0	0	0	0.0402811	0.112197	0.577744	0	0	0.432226	0	0	0	0.0664184	0
Firmicutes;Clostridia;Clostridiales;Lachnospiraceae;Lachnoclostridium;OTU1578|NN=Clostridium_bolteae_AJ508452|D=95.1	0	0	0	0	0	0	0	0	0	0	0	0	0	0	0	0	0	0	0	0	0	0	0	0	0	0	0	0	0	0	0	0	0	0	0	0	0	0	0	0	0	0	0	0	0	0	0	0	0
Firmicutes;Clostridia;Clostridiales;Lachnospiraceae;Lachnoclostridium;OTU260|NN=Clostridium_clostridioforme_AY169422|D=94.1	0	0.0500375	0	0.0382263	0.0151133	0	0	0	0	0	0	0	0	0	0	0	0.00552166	0	0	0	0	0	0	0	0	0.00235117	0	0	0	0	0	0	0	0	0	0	0	0	0.104432	0.13291	0.412991	0	0	0	0	0	0	0.00201268	0
Firmicutes;Clostridia;Clostridiales;Lachnospiraceae;Lachnoclostridium;OTU2|NN=Clostridium_bolteae_AJ508452|D=94	0	0	0	0	0	0	0	0	0	0	0	0	0	0	0	0	0.270561	0	0	0	0	0.00204198	0	0	0.00916506	0	0	0	0	0	0	0	0	0	0	0	0	0	0	0	0.213514	0.0975015	0	0.965694	0	0	0.00542594	0.0301902	0.00591331
Firmicutes;Clostridia;Clostridiales;Lachnospiraceae;Lachnoclostridium;OTU395|NN=Clostridium_bolteae_AJ508452|D=93.5	0	0.00172543	0	0	0	0	0	0	0	0	0	0	0	0	0	0.648322	0.814445	0	0	0	0	0	0	0	0	0	0	0	0	0	0	0	0	0	0	0	0	0	0.00149189	0.0017261	0.00664923	0.195003	0	0.0973482	0	0	0	0.00603804	0
Firmicutes;Clostridia;Clostridiales;Lachnospiraceae;Lachnoclostridium;OTU451|NN=Clostridium_bolteae_AJ508452|D=93.2	0	0	0	0	0	0	0	0	0	0	0	0	0	0	0	0	0	0	0	0	0	0	0	0	0	0	0	0	0	0	0	0	0	0	0	0	0	0	0	0	0	0	0	0	0	0	0	0	0
Firmicutes;Clostridia;Clostridiales;Lachnospiraceae;Lachnoclostridium;OTU489|NN=Clostridium_symbiosum_CLORR16SAA|D=93.3	0	0.00862716	0	0	0	0.0522714	0	0	0	0	0	0	0	0	0	0	0	0	0	0	0	0	0	0	0	0	0	0	0	0	0	0	0	0	0	0	0	0	0	0	0.000738803	0	0	0	0	0	0	0	0
Firmicutes;Clostridia;Clostridiales;Lachnospiraceae;Lachnoclostridium;OTU504|NN=Clostridium_bolteae_AJ508452|D=92.7	0	0	0	0	0	0	0	0	0	0	0	0	0	0	0	0	0	0	0	0	0	0	0	0	0	0	0	0	0	0	0	0	0	0	0	0	0	0	0	0	0	0	0	0.00389393	0	0	0	0	0
Firmicutes;Clostridia;Clostridiales;Lachnospiraceae;Lachnoclostridium;OTU520|NN=Clostridium_bolteae_AJ508452|D=93.9	0	0	0	0	0	0	0	0	0	0	0	0	0	0.257174	0.153822	0	0.179454	0	0	0	0	0	0	0	0	0	0	0	0	0	0	0	0	0	0	0	0	0.00319683	0.836951	0.626575	0.996646	0.0121877	0	0.0428332	0	0	0	0.00201268	0
Firmicutes;Clostridia;Clostridiales;Lachnospiraceae;Lachnoclostridium;OTU53|NN=Clostridium_symbiosum_CLORR16SAA|D=94.4	0	0.00172543	0	0	0	0	0	0	0	0	0	0	0	0	0	0	0	0	0	0	0	0	0	0	0	0	0	0	0	0	0	0	0	0	0	0	0	0	0	0	0	0	0	0	0	0	0	0	0
Firmicutes;Clostridia;Clostridiales;Lachnospiraceae;Lachnoclostridium;OTU566|NN=Clostridium_hathewayi_EF408243|D=97	0	0.0310578	0	0	0.00151133	0	0	0	0	0.290803	0	0.172124	0	0.86133	0	0	0.0579774	0	0	0	0	0	0	0.00332607	0.504078	0	0.228339	0	0	0	0	0	0.0483793	0	0	0	0	0	0	0	0.0125597	0	0	0.00389393	0	0	0	0.0784945	0
Firmicutes;Clostridia;Clostridiales;Lachnospiraceae;Lachnoclostridium;OTU752|NN=Clostridium_symbiosum_CLORR16SAA|D=95.6	0	0	0	0	0	0	0	0	0	0	0	0	0	0	0	0	0	0	0	0	0	0	0	0	0	0	0	0	0	0	0	0	0	0	0	0	0	0	0	0	0	0	0	0	0	0	0	0	0
Firmicutes;Clostridia;Clostridiales;Lachnospiraceae;Lachnoclostridium;OTU789|NN=Clostridium_bolteae_AJ508452|D=94.8	0	0.00603901	0	0	0	0	0	0	0	0	0	0	0	0	0	0	0	0	0	0	0	0	0	0	0	0	0	0	0	0	0	0	0	0	0	0	0	0	0.14173	0.117375	0.495737	0	0	0	0	0.0045775	0	0	0
Firmicutes;Clostridia;Clostridiales;Lachnospiraceae;Lachnoclostridium;OTU961|NN=Clostridium_glycyrrhizinilyticum_AB233029|D=95.6	0	0	0	0	0	0	0	0	0	0	0	0	0.00503347	0	0	0	0	0	0	0	0	0	0	0	0	0	0	0	0	0	0	0	0	0	0	0	0	0	0	0	0.0155149	0	0	0	0.112543	0	0	0	0
Firmicutes;Clostridia;Clostridiales;Lachnospiraceae;Lachnoclostridium;Other	0	0.0767817	0	0	0.0181359	0	0	0	0	0	0	0.144104	1.96305	1.33894	0	0	0	0	0	0	0	0	0	0	0	0	0.00250922	0	0	0	0	0	0	0	0	0	0	0	0.0149189	0.0138088	0.0635371	0	0	0	0	0	0	0.00201268	0
Firmicutes;Clostridia;Clostridiales;Lachnospiraceae;Lachnospira;OTU628|NN=Eubacterium_eligens_EUBRRDAA|D=92.4	0	0	0	0	0	0	0	0	0	0	0	0	0	0	0	0	0	0	0	0	0	0	0	0	0	0	0	0	0	0	0	0	0	0	0	0	0	0	0	0	0	0	0	0	0	0	0	0.00805072	0
Firmicutes;Clostridia;Clostridiales;Lachnospiraceae;Lachnospira;OTU651|NN=Lactobacillus_rogosae_GU269544|D=95.3	0	0	0	0	0.00151133	0	0	0	0	0	0	0	0	0	0	0	0	0	0	0	0	0	0	0	0	0	0	0	0	0	0	0	0	0	0	0	0	0	0	0	0	0	0	0	0	0	0	0.104659	0
Firmicutes;Clostridia;Clostridiales;Lachnospiraceae;Lachnospira;Other	0	0	0	0	0	0	0	0	0	0	0	0	0	0	0	0	0	0	0	0	0	0	0	0	0	0	0	0	0	0	0	0	0	0	0	0	0	0	0	0	0	0	0	0	0	0	0	0.00201268	0
Firmicutes;Clostridia;Clostridiales;Lachnospiraceae;Lactonifactor;Lactonifactor_longoviformis	0	0	0	0	0	0	0	0	0	0	0	0	0	0	0	0	0	0	0	0	0	0	0	0	0	0	0	0	0	0	0	0	0	0	0	0	0	0	0	0	0	0	0	0	0	0	0	0	0
Firmicutes;Clostridia;Clostridiales;Lachnospiraceae;Marvinbryantia;OTU1267|NN=Marvinbryantia_formatexigens_AJ318527|D=95	0	0	0	0	0.00151133	0	0	0	0	0	0	0	0	0	0.00769112	0	0.00828249	0	0	0	0	0	0	0	0	0	0	0	0	0	0	0	0	0	0	0	0	0	0.00149189	0.0017261	0.00147761	0	0	0	0	0	0	0	0
Firmicutes;Clostridia;Clostridiales;Lachnospiraceae;Moryella;Moryella_indoligenes	0	0	0	0	0	0	0	0	0	0	0	0	0	0	0	0	0	0	0	0	0	0	0	0	0	0	0	0	0	0	0	0	0	0	0	0	0	0	0	0	0	0	0	0	0	0	0	0	0
Firmicutes;Clostridia;Clostridiales;Lachnospiraceae;Oribacterium;OTU237|NN=Oribacterium_sinus_FJ577261|D=92.1	0	0	0	0	0	0	0	0	0	0	0	0	0	0	0	0.0144071	0.317495	0	0	0	0	0	0	0	0	0	0	0	0	0	0	0	0	0	0	0	0	0	0	0	0	0	0	0	0	0	0	0	0
Firmicutes;Clostridia;Clostridiales;Lachnospiraceae;Oribacterium;Oribacterium_sinus	0	0	0	0	0	0	0	0	0	0.090876	0	0	0	0	0	0	0	0	0	0	0	0	0	0	0	0	0	0	0	0	0	0	0	0	0	0	0	0	0	0	0	0	0	0	0	0	0	0	0
Firmicutes;Clostridia;Clostridiales;Lachnospiraceae;Oribacterium;Other	0	0	0	0	0	0	0	0	0	0	0	0	0	0	0	0	0.00276083	0	0	0	0	0	0	0	0	0	0	0	0	0	0	0	0	0	0	0	0	0	0	0	0	0	0	0	0	0	0	0	0
Firmicutes;Clostridia;Clostridiales;Lachnospiraceae;Other;Other	0.00101401	0.126819	0	0	0.132997	0	0	0	0	0	0	0	0	0.0816426	0	0	0.0634991	0	0	0.207361	0	0	0.00119019	0	0.00916506	0	0	0	0	0	0	0	0	0	0	0	0	0.00319683	0.00745946	0.00863051	0.101955	0	0	0.155757	0.00261729	0.0045775	0.157352	0.0322029	0.00591331
Firmicutes;Clostridia;Clostridiales;Lachnospiraceae;Roseburia;OTU1173|NN=Roseburia_faecis_AY804149|D=94.9	0	0	0	0	0	0	0	0	0	0	0	0	0	0	0	0	0	0	0	0	0	0	0	0	0	0	0	0	0	0	0	0	0	0	0	0	0	0	0	0	0	0	0	0	0	0	0	0	0
Firmicutes;Clostridia;Clostridiales;Lachnospiraceae;Roseburia;OTU1357|NN=Roseburia_inulinivorans_AJ270474|D=93.9	0	0	0	0	0	0	0	0	0	0	0	0	0	0	0	0	0	0	0	0	0	0	0	0	0	0	0	0	0	0	0	0	0	0	0	0	0	0	0	0	0	0	0	0	0	0	0	0	0
Firmicutes;Clostridia;Clostridiales;Lachnospiraceae;Roseburia;OTU1593|NN=Roseburia_intestinalis_AB661435|D=94.2	0	0	0	0	0	0	0	0	0	0	0	0	0	0	0	0	0	0	0	0	0	0	0	0	0	0	0	0	0	0	0	0	0	0	0	0	0	0	0	0	0	0	0	0	0	0	0	0	0
Firmicutes;Clostridia;Clostridiales;Lachnospiraceae;Roseburia;OTU1731|NN=Roseburia_intestinalis_AB661435|D=97	0	0	0	0	0	0.00163348	0	0	0	0	0	0	0	0	0	0	0.0110433	0	0	0	0	0	0	0	0	0	0	0	0	0	0	0	0	0	0	0	0	0	0	0	0	0	0	0	0	0	0	0	0
Firmicutes;Clostridia;Clostridiales;Lachnospiraceae;Roseburia;OTU191|NN=Roseburia_hominis_AB661434|D=94.9	0	0	0	0	0	0	0	0	0	0	0	0	0	0	0	0	0	0	0	0	0	0	0	0	0	0	0	0	0	0	0	0	0	0	0	0	0	0	0	0	0	0	0	0	0	0	0	0	0
Firmicutes;Clostridia;Clostridiales;Lachnospiraceae;Roseburia;OTU855|NN=Roseburia_faecis_AY804149|D=95.5	0.0669249	0.374419	0.0837109	0	0.439796	0.160081	0	0	0	0	0	0	0	0	0	0	0	0	0	0	0	0	0	0	0	0	0	0	0	0	0	0	0	0	0	0	0	0	0	0	0.0354626	0	0	0	0	0	0	0	0
Firmicutes;Clostridia;Clostridiales;Lachnospiraceae;Roseburia;OTU904|NN=Roseburia_inulinivorans_AJ270474|D=95.9	0	0.000862716	0	0	0	0	0	0	0	0	0	0	0	0	0	0	0.00276083	0	0	0	0	0	0	0	0	0	0	0	0	0	0	0	0	0	0	0	0	0	0	0	0	0.0121877	0	0	0	0	0	0	0
Firmicutes;Clostridia;Clostridiales;Lachnospiraceae;Roseburia;OTU913|NN=Eubacterium_rectale_AY804151|D=95.6	0	0	0	0	0	0	0	0	0	0	0	0	0	0	0	0	0	0	0	0	0	0	0	0	0	0	0	0	0	0	0	0	0	0	0	0	0	0	0	0	0	0	0	0	0	0	0	0	0
Firmicutes;Clostridia;Clostridiales;Lachnospiraceae;Roseburia;Other	0	0.0362341	0.0984834	0.0382263	0.0559191	0.166615	0	0	0	0	0	0	0	0	0.00769112	0	0.212584	0	0	0	0	0.00204198	0	0	0	0	0	0	0	0	0	0	0	0	0	0	0	0	0.00149189	0	0.00369402	0.463132	0	0.0350454	0.00261729	0	0	0	0
Firmicutes;Clostridia;Clostridiales;Lachnospiraceae;Roseburia;Roseburia_faecis	0	0.0457239	0.0738625	0.0382263	0.0196473	0.0359366	0	0	0	0	0	0	0	0	0	0	0	0	0	0	0	0	0	0	0	0	0	0	0	0	0	0	0.0483793	0	0	0	0	0	0	0	0	0	0	0	0	0	0	0.00201268	0
Firmicutes;Clostridia;Clostridiales;Lachnospiraceae;Roseburia;Roseburia_hominis	0	0.00948988	0.00492417	0	0.00755664	0.0130678	0	0	0	0	0	0	0	0	0	0.115257	0.510753	0	0	0	0	0	0	0	0	0	0	0	0	0	0	0	0	0	0	0	0	0	0	0	0.000738803	0	0	0	0	0	0	0	0
Firmicutes;Clostridia;Clostridiales;Lachnospiraceae;Roseburia;Roseburia_intestinalis	0	0	0	0	0.00302265	0.0147013	0	0	0	0	0	0	0	0	0	0	0.0220866	0	0	0	0	0	0	0	0	0	0	0	0	0	0	0	0	0	0	0	0	0	0	0	0.00295521	0.0243754	0	0	0	0	0	0	0
Firmicutes;Clostridia;Clostridiales;Lachnospiraceae;Roseburia;Roseburia_inulinivorans	0.0912612	0.326969	1.47233	0	0.494204	1.39499	0	0	0	0	0	0.00400288	0.00503347	0	0.961391	1.16698	3.27158	0	0	0.881286	0.0428082	0.0102099	0	0.00166304	0.0183301	0.00940468	0.00752766	0	0	0	0	0	0	0	0	0	0	0.00639366	0.182011	0	0.719595	4.66789	0.006259	8.64063	0.380815	0.0045775	0.00542594	0.00805072	0
Firmicutes;Clostridia;Clostridiales;Lachnospiraceae;Ruminococcus;Ruminococcus_lactaris	0	0.00172543	0	0	0.00302265	0	0	0	0	0	0	0	0	0	0	0.0432214	0.477623	0	0	0	0	0	0.116639	0	0	0	0	0	0	0	0	0	0	0	0	0	0	0	0.0313297	0	0.0369402	0	0	0	0	0	0	0.0382409	0
Firmicutes;Clostridia;Clostridiales;Lachnospiraceae;Tyzzerella;OTU1101|NN=Clostridium_lactatifermentans_AY033434|D=94	0	0.000862716	0	0	0	0	0	0	0	0	0	0	0	0	0	0	0	0	0	0	0	0	0	0	0	0	0	0	0	0	0	0	0	0	0	0	0	0	0	0	0.000738803	0	0	0	0	0	0	0	0
Firmicutes;Clostridia;Clostridiales;Lachnospiraceae;Tyzzerella;OTU1114|NN=Clostridium_lactatifermentans_AY033434|D=90.3	0.00101401	0.226032	0	0	0.0952136	0	0	0	0	0	0	0.0400288	0	0.583745	0	0	0.126998	0	0	0	0	0	0	0	0	0	0	0	0	0	0	0	0	0	0	0	0	0	0	0	0	0	0	0	0.0641235	0	0	0.0221395	0
Firmicutes;Clostridia;Clostridiales;Lachnospiraceae;Tyzzerella;OTU1190|NN=Clostridium_lactatifermentans_AY033434|D=89.6	0	0	0	0	0	0	0	0	0	0	0	0	0	0	0	0	0.0138041	0	0	0	0	0	0	0	0	0	0	0	0	0	0	0	0	0	0	0	0	0	0	0	0	0	0	0	0	0	0	0	0
Firmicutes;Clostridia;Clostridiales;Lachnospiraceae;Tyzzerella;OTU1290|NN=Clostridium_lactatifermentans_AY033434|D=92.7	0	0	0	0	0	0	0	0	0	0	0	0	0	0	0	0	0	0	0	0	0	0	0	0	0	0	0	0	0	0	0	0	0	0	0	0	0	0	0	0	0	0	0	0	0	0	0	0	0
Firmicutes;Clostridia;Clostridiales;Lachnospiraceae;Tyzzerella;OTU1484|NN=Clostridium_nexile_X73443|D=96.4	0	0	0	0	0	0	0	0	0	0	0	0	0	0	0	0	0	0	0	0	0	0	0	0	0	0	0.0175646	0	0	0	0	0	0	0	0	0	0	0	0	0	0	0	0	0	0	0	0	0.00201268	0
Firmicutes;Clostridia;Clostridiales;Lachnospiraceae;Tyzzerella;OTU355|NN=Clostridium_lactatifermentans_AY033434|D=90.6	0	0	0	0	0	0	0	0	0	0	0	0	0	0.0163285	0	0	0	0	0	0	0	0	0	0	0	0	0	0	0	0	0	0	0	0	0	0	0	0	0	0	0	0	0	0	0	0	0	0	0
Firmicutes;Clostridia;Clostridiales;Lachnospiraceae;Tyzzerella;OTU434|NN=Clostridium_lactatifermentans_AY033434|D=95.2	0.0963313	0.562491	0	0.802752	0.729971	2.50249	0	0	0	0.163577	0	0	0.00503347	0	0.27688	0	1.01875	0	0	0.311042	0	0	0	0	0	0	0	0	0	0	0	0	0	0	0	0	0	0	0.274508	0.0017261	0.630938	0.609385	0	0.732059	0.0719754	0.0045775	0	0.346181	0.656378
Firmicutes;Clostridia;Clostridiales;Lachnospiraceae;Tyzzerella;OTU723|NN=Clostridium_lactatifermentans_AY033434|D=93.7	0	0	0	0	0	0	0	0	0	0	0	0	0	0	0	0	0	0	0	0	0	0	0	0	0	0	0	0	0	0	0	0	0	0	0	0	0	0	0	0	0	0	0	0	0	0	0	0	0
Firmicutes;Clostridia;Clostridiales;Lachnospiraceae;Tyzzerella;OTU81|NN=Clostridium_lactatifermentans_AY033434|D=90.2	0	0	0	0	0	0	0	0	0	0	0	0	0	0.00408213	0	0	0	0	0	0	0	0	0	0	0	0	0	0	0	0	0	0	0	0	0	0	0	0	0	0	0	0	0	0	0.0458025	0	0	0.0261648	0
Firmicutes;Clostridia;Clostridiales;Lachnospiraceae;Tyzzerella;OTU82|NN=Clostridium_lactatifermentans_AY033434|D=93.1	0	0.00345086	0	0	0	0	0	0	0	0	0	0	0	0.00408213	0	0	0	0	0	0	0	0	0	0	0	0	0	0	0	0	0	0	0	0	0	0	0	0	0	0	0.00591043	0	0	0	0	0	0	0	0
Firmicutes;Clostridia;Clostridiales;Lachnospiraceae;Tyzzerella;OTU858|NN=Clostridium_nexile_X73443|D=95.3	0	0.000862716	0	0	0	0	0	0	0	0	0	0	0	0.0244928	0	0	0	0	0	0	0	0	0	0	0	0	0.0200738	0.234192	0	0	0	0	0	0	0	0	0	0	0	0	0.000738803	0	0	0	0	0	0	0.00402536	0
Firmicutes;Clostridia;Clostridiales;Lachnospiraceae;Tyzzerella;Other	0	0.0051763	0.00492417	0	0.00302265	0.00653392	0	0	0	0.0545256	0	0	0	0.563334	0	0	0.00276083	0	0	0	0	0	0	0	0	0	0.536973	1.05386	0	0	0	0	0	0	0	0	0	0	0.00149189	0.0017261	0.000738803	0	0	0	0	0	0	0.0845326	0
Firmicutes;Clostridia;Clostridiales;Lachnospiraceae;Tyzzerella;Tyzzerella_lactatifermentans	0	0	0.300374	0	0	0	0	0	0	0.563431	0	0.0200144	0	0.661305	0	0	0	0	0	0	0	0.00408397	0	0	0	0	0	0	0	0	0	0	0	0	0	0	0	0.00319683	0	0	0	0	0	0	0	0	0	0	0
Firmicutes;Clostridia;Clostridiales;Lachnospiraceae;[Ruminococcus];OTU1216|NN=Clostridium_glycyrrhizinilyticum_AB233029|D=92.9	0	0	0	0	0	0	0	0	0	0	0	0	0	0	0	0	0	0	0	0	0	0	0	0	0	0	0	0	0	0	0	0	0	0	0	0	0	0	0	0	0	0	0	0	0	0	0	0	0
Firmicutes;Clostridia;Clostridiales;Lachnospiraceae;[Ruminococcus];OTU179|NN=Clostridium_glycyrrhizinilyticum_AB233029|D=94.7	0	0	0	0	0	0	0	0	0	0	0	0	0	0	0	0	0	0	0	0	0	0	0	0	0	0	0	0	0	0	0	0	0	0	0	0	0	0	0.00149189	0	0	0	0	0	0	0	0	0	0
Firmicutes;Clostridia;Clostridiales;Lachnospiraceae;[Ruminococcus];OTU281|NN=Coprococcus_comes_EF031542|D=92.6	0	0	0	0	0	0	0	0	0	0	0	0	0	0	0	0	0	0	0	0	0	0	0	0	0	0	0	0	0	0	0	0	0	0	0	0	0	0	0	0	0	0	0	0	0	0	0	0	0
Firmicutes;Clostridia;Clostridiales;Lachnospiraceae;[Ruminococcus];OTU56|NN=Clostridium_glycyrrhizinilyticum_AB233029|D=93.8	0	0.00258815	0	0	0.00453398	0	0	0	0	0	0	0	0	0	0	0	0	0	0	0.0518403	0	0	0	0	0	0	0	0	0	0	0	0	0	0	0	0	0	0	0	0	0	0	0	0	0	0	0	0	0
Firmicutes;Clostridia;Clostridiales;Lachnospiraceae;[Ruminococcus];Other	0	0.00258815	0	0	0	0	0	0	0	0	0	0	0	0	0	0	0.110433	0	0.042517	0.0518403	0	0	0	0	0	0	0	0	0	0	0	0	0	0	0	0	2.06687	0	0	0	0	0	0	0	0	0	0	0.00201268	0
Firmicutes;Clostridia;Clostridiales;Oscillospiraceae;Oscillibacter;OTU1015|NN=Oscillibacter_valericigenes_AB238598|D=95.4	0	0.10784	0	0	0.110327	0	0	0	0	0.0181752	0	0	0	0	0	0	0.0414124	0	0	0	0	0	0	0	0	0	0	0	0	0	0	0	0	0	0	0	0	0	0.119351	0	0.0768356	0.109689	0	0.190803	0	0	0	0.0120761	0
Firmicutes;Clostridia;Clostridiales;Oscillospiraceae;Oscillibacter;OTU1091|NN=Oscillibacter_valericigenes_AB238598|D=91	0	0.00258815	0	0	0	0	0	0	0	0	0	0	0	0	0	0	0	0	0	0	0	0	0	0	0	0	0	0	0	0	0	0	0	0	0	0	0	0	0	0	0.000738803	0	0	0	0	0	0	0	0
Firmicutes;Clostridia;Clostridiales;Oscillospiraceae;Oscillibacter;OTU1186|NN=Oscillibacter_valericigenes_AB238598|D=95.2	0	0	0	0	0	0	0	0	0	0	0	0	0	0	0	0	0	0	0	0	0	0	0	0	0	0	0.0200738	0.117096	0	0	0	0	0	0	0	0	0	0	0	0	0	0	0	0	0	0	0	0	0
Firmicutes;Clostridia;Clostridiales;Oscillospiraceae;Oscillibacter;OTU1226|NN=Oscillibacter_valericigenes_AB238598|D=94.8	0	0	0	0	0.00302265	0	0	0	0	0	0	0	0	0	0	0	0	0	0	0	0	0	0	0	0	0	0	0	0	0	0	0	0	0	0	0	0	0	0	0	0	0	0	0	0	0	0	0	0
Firmicutes;Clostridia;Clostridiales;Oscillospiraceae;Oscillibacter;OTU122|NN=Oscillibacter_valericigenes_AB238598|D=90.9	0	0	0	0	0	0	0	0	0	0	0	0	0	0	0	0	0	0	0	0	0	0	0	0.139695	0.00916506	0	0	0	0	0	0	0	0	0	0	0	0	0	0	0	0	0	0	0	0	0	0	0	0
Firmicutes;Clostridia;Clostridiales;Oscillospiraceae;Oscillibacter;OTU131|NN=Oscillibacter_valericigenes_AB238598|D=93.5	0	0.000862716	0	0	0.00151133	0	0	0	0	0	0	0	0	0	0.00769112	0.0144071	0.00828249	0	0	0	0	0	0	0	0	0	0	0	0	0	0	0	0	0	0	0	0	0	0.00596757	0	0.0125597	0	0	0	0	0	0	0.00603804	0
Firmicutes;Clostridia;Clostridiales;Oscillospiraceae;Oscillibacter;OTU1335|NN=Oscillibacter_valericigenes_AB238598|D=95.6	0	0.0112153	0	0	0.00755664	0	0	0	0	0	0	0	0	0	0	0	0	0	0	0	0	0	0	0	0	0	0.0627305	0	0	0	0	0	0	0	0	0	0	0	0	0	0.0613207	0	0	0	0	0	0	0.0805072	0
Firmicutes;Clostridia;Clostridiales;Oscillospiraceae;Oscillibacter;OTU1358|NN=Oscillibacter_valericigenes_AB238598|D=91.3	0	0.0198425	0	0	0.0241812	0	0	0	0	0	0	0	0	0	0	0	0	0	0.042517	0	0	0	0	0.197901	0	0	0	0.117096	0	0	0	0	0	0	0	0	0	0	0.0313297	0.0017261	0.079052	0	0	0	0	0	0	0.0201268	0
Firmicutes;Clostridia;Clostridiales;Oscillospiraceae;Oscillibacter;OTU1361|NN=Oscillibacter_valericigenes_AB238598|D=95.1	0	0	0	0	0	0	0	0	0	0	0	0	0	0	0	0	0	0	0	0	0	0	0	0	0	0	0	0	0	0	0	0	0	0	0	0	0	0	0.00149189	0	0	0	0	0	0	0	0	0	0
Firmicutes;Clostridia;Clostridiales;Oscillospiraceae;Oscillibacter;OTU1411|NN=Oscillibacter_valericigenes_AB238598|D=94.1	0	0	0	0	0	0	0	0	0	0	0	0	0	0	0	0	0	0	0	0	0	0	0	0	0	0	0	0	0	0	0	0	0	0	0	0	0	0	0	0	0	0	0	0	0	0	0	0	0
Firmicutes;Clostridia;Clostridiales;Oscillospiraceae;Oscillibacter;OTU1682|NN=Oscillibacter_valericigenes_AB238598|D=91.1	0	0.133721	0.00492417	0	0.223676	0.0179683	0	0	0	0	0	0	0	0	0	0	0	0	0	0	0	0	0	0	0	0	0.0501844	0	0	0	0	0	0	0	0	0	0	0	0	0	0.000738803	0	0	0	0	0	0	0	0
Firmicutes;Clostridia;Clostridiales;Oscillospiraceae;Oscillibacter;OTU178|NN=Oscillibacter_valericigenes_AB238598|D=92.5	0	0	0	0	0	0	0	0	0	0	0	0	0	0	0	0.172886	0.342343	0	0	0	0	0	0.0142823	0.048228	0.00916506	0.00235117	0	0.468384	0	0.745005	0	0	0	0	0	0	0.790274	0	0.135762	0	0.189872	0.207191	0.0281655	0.712589	0.486815	0	0.00542594	0.0805072	0.00591331
Firmicutes;Clostridia;Clostridiales;Oscillospiraceae;Oscillibacter;OTU206|NN=Oscillibacter_valericigenes_AB238598|D=95.4	0	0.119055	0	0	0.137531	0.03757	0	0	0	0	0	0	0	0	0	0	0.162889	0	0	0.103681	0	0	0	0	0	0	0	0	0	0	0	0	0	0	0	0	0	0	0.619135	0.00517831	0.204649	0.0853138	0	0	0	0.0045775	0.00542594	0.128812	0
Firmicutes;Clostridia;Clostridiales;Oscillospiraceae;Oscillibacter;OTU28|NN=Oscillibacter_valericigenes_AB238598|D=90.1	0	0	0	0	0	0	0	0	0	0	0	0	0	0	0	0	0	0	0	0	0	0	0	0	0	0	0	0	0	0	0	0	0	0	0	0	0	0	0	0	0	0	0	0	0	0	0	0	0
Firmicutes;Clostridia;Clostridiales;Oscillospiraceae;Oscillibacter;OTU353|NN=Oscillibacter_valericigenes_AB238598|D=93.8	0	0	0	0	0	0	0	0	0	0	0	0	0	0	0	0	0	0	0	0	0	0	0	0	0	0	0	0	0	0	0	0	0	0	0	0	0	0	0	0	0	0	0	0	0	0	0	0.00402536	0.00591331
Firmicutes;Clostridia;Clostridiales;Oscillospiraceae;Oscillibacter;OTU431|NN=Oscillibacter_valericigenes_AB238598|D=92.2	0	0	0	0	0	0	0	0	0	0	0	0	0	0	0	0	0	0	0	0	0	0	0.00119019	0	0	0	0	0.117096	0	0.0338639	0	0	0	0	0	0	0	0	0	0	0	0	0	0	0	0	0	0.00201268	0
Firmicutes;Clostridia;Clostridiales;Oscillospiraceae;Oscillibacter;OTU605|NN=Oscillibacter_valericigenes_AB238598|D=93.9	0.378227	2.3509	0.187118	0.496942	2.62366	0.26299	0	0	0	0	0	0	0	0	0.123058	0.489843	0.679164	0	0	0	0	0	0.00238039	0.0216195	0.00916506	0.242171	0.963541	2.10773	0	0	0	0	0	0	0	0	0	0.00319683	0.516194	0.0034522	1.14145	0.609385	0.012518	0.366029	0.917359	0.01831	0.00542594	1.24384	0.632724
Firmicutes;Clostridia;Clostridiales;Oscillospiraceae;Oscillibacter;OTU69|NN=Oscillibacter_valericigenes_AB238598|D=94.8	0	0	0	0	0	0	0	0	0	0	0	0	0	0.0653141	0	0.0288143	0	0	0	0	0	0	0	0	0	0	0	0	0	0	0	0	0	0	0	0	0	0	0	0	0	0	0	0	0	0	0	0	0
Firmicutes;Clostridia;Clostridiales;Oscillospiraceae;Oscillibacter;OTU700|NN=Oscillibacter_valericigenes_AB238598|D=90.8	0.00101401	0.0388222	0	0	0.0256926	0	0	0	0	0	0	0	0	0	0	0	0.0303691	0	0	0	0	0	0	0	0	0	0	0	0	0	0	0	0	0	0	0	0	0	0	0	0.037679	0	0	0	0	0	0	0	0
Firmicutes;Clostridia;Clostridiales;Oscillospiraceae;Oscillibacter;OTU798|NN=Oscillibacter_valericigenes_AB238598|D=90.1	0	0	0	0	0.0120906	0.03757	0	0	0	0	0	0	0	0	0	0	0	0	0	0	0	0	0	0	0	0	0	0	0	0	0	0	0	0	0	0	0	0	0	0	0	0	0	0	0	0	0	0	0
Firmicutes;Clostridia;Clostridiales;Oscillospiraceae;Oscillibacter;OTU840|NN=Oscillibacter_valericigenes_AB238598|D=94.8	0	0	0	0	0	0	0	0	0	0	0	0	0	0	0	0	0.00828249	0	0	0	0	0	0	0	0	0	0	0	0	0	0	0	0	0	0	0	0	0	0	0	0	0	0	0	0	0	0	0	0
Firmicutes;Clostridia;Clostridiales;Oscillospiraceae;Oscillibacter;OTU887|NN=Oscillibacter_valericigenes_AB238598|D=90.1	0	0	0	0	0	0	0	0	0	0	0.00526288	0	0	0	0	0	0.00276083	0	0	0	0	0	0	0	0	0	0	0	0	0	0	0	0	0	0	0	0	0	0	0	0	0	0	0	0	0	0	0	0
Firmicutes;Clostridia;Clostridiales;Oscillospiraceae;Oscillibacter;OTU905|NN=Oscillibacter_valericigenes_AB238598|D=92.8	0	0.018117	0	0	0	0	0	0	0	0	0	0	0	0	0	0	0.016565	0	0	0	0	0	0	0.0166304	0	0.096398	0.0376383	0.468384	0	0	0	0	0	0	0	0	0	0	0.026854	0	0.201693	0.0243754	0	0	0.0601976	0	0.00542594	0.444802	0.342972
Firmicutes;Clostridia;Clostridiales;Oscillospiraceae;Oscillibacter;OTU962|NN=Oscillibacter_valericigenes_AB238598|D=89.7	0	0.00172543	0	0	0	0	0	0	0	0	0	0	0	0	0	0	0	0	0	0	0	0.00612595	0	0	0	0	0	0	0	0	0	0	0	0	0	0	0	0	0	0	0	0	0	0	0	0	0	0	0
Firmicutes;Clostridia;Clostridiales;Oscillospiraceae;Oscillibacter;Oscillibacter_valericigenes	0	0	0	0	0	0	0	0	0	0	0	0	0	0	0	0	0	0	0	0	0	0	0	0	0	0	0	0	0	0	0	0	0	0	0	0	0	0	0	0	0	0	0	0	0	0	0	0.267686	0
Firmicutes;Clostridia;Clostridiales;Oscillospiraceae;Oscillibacter;Other	0.00101401	0.522806	0	0.0382263	0.462466	0.137212	0	0	0	0.0181752	0	0	0	0	0	0	0.0110433	0	0	0	0	0.798415	0.00119019	0.00332607	0	0.00705351	0.536973	0	0	0	0	0	0	0	0	0	0	0.00319683	0.00298378	0	0.100477	0.0121877	0	0.00389393	0.00392593	0	0	0.406561	0.260186
Firmicutes;Clostridia;Clostridiales;Other;Other;Other	0.00405606	0.183759	0.260981	0.267584	0.122418	0.00980088	0	0	0.0259041	0	0.105258	0	0	0	0.0999846	0.0720357	0.0276083	0	0	0.103681	0	0.00408397	0	0.239477	0.293282	0.00235117	0.00501844	0.351288	0.19383	0	0	0	0	0	0	0	0	0.249353	0.013427	0.198502	0.0731415	0.536258	0.0156475	0.147969	0.00392593	0.517257	0.439501	0.0342156	0.0886997
Firmicutes;Clostridia;Clostridiales;Peptococcaceae;Peptococcus;OTU1224|NN=Peptococcus_niger_AB644260|D=87.1	0	0	0	0	0	0	0	0	0	0	0	0	0	0	0	0	0	0	0	0	0	0	0	0	0	0	0	0	0	0	0	0	0	0	0	0	0	0	0	0	0	0	0	0	0	0	0	0	0
Firmicutes;Clostridia;Clostridiales;Peptococcaceae;Peptococcus;OTU690|NN=Peptococcus_niger_AB644260|D=86.3	0	0	0	0	0	0	0	0	0	0	0	0	0	0	0	0	0	0	0	0	0	0	0	0	0	0	0	0	0	0	0	0	0	0	0	0	0	0	0	0	0	0	0	0	0	0	0	0	0
Firmicutes;Clostridia;Clostridiales;Peptococcaceae;Peptococcus;OTU783|NN=Peptococcus_niger_AB644260|D=87.5	0	0	0	0	0	0	0	0	0	0	0	0	0	0	0	0	0	0	0	0	0	0	0	0	0	0	0	0	0	0	0	0	0	0	0	0	0	0	0	0	0	0	0	0	0	0	0	0	0
Firmicutes;Clostridia;Clostridiales;Peptococcaceae;Peptococcus;OTU822|NN=Peptococcus_niger_AB644260|D=89.1	0	0.0172543	0.00492417	0	0.0649871	0	0	0	0	0	0	0	0	0	0	0	0	0	0	0	0	0	0	0	0	0	0	0	0	0	0	0	0	0	0	0	0	0	0	0	0	0	0	0	0	0	0	0	0
Firmicutes;Clostridia;Clostridiales;Peptococcaceae;Peptococcus;Other	0	0	0	0	0	0	0	0	0	0	0	0	0	0	0	0	0.0138041	0	0	0	0	0	0	0	0	0	0	0	0	0	0	0	0	0	0	0	0	0	0	0	0.0118209	0	0	0	0	0	0.0379816	0	0
Firmicutes;Clostridia;Clostridiales;Peptococcaceae;Peptococcus;Peptococcus_niger	0	0	0	0	0	0	0	0	0	0	0	0	0	0	0	0	0	0	0	0	0	0	0	0	0.119146	0	0	0	0	0	0	0	0	0	0	0	0	0	0	0	0	0	0	0	0	0	0	0	0
Firmicutes;Clostridia;Clostridiales;Peptostreptococcaceae;Clostridium;Clostridium_hiranonis	0	0	0	0	0	0	0	0	0	0	0	0	0	0	0	0	0	0	0	0	0	0	0	0	0	0	0	0	0	0	0	0	0	0	0	0	0	0	0	0	0	0	0	0	0	0	0	0	0
Firmicutes;Clostridia;Clostridiales;Peptostreptococcaceae;Filifactor;Filifactor_alocis	0.00101401	0	0	0	0	0	0	0	0.155424	0.617957	0	0	0	0	0	0	0	0	0	0	0	0	0	0	0	0	0	0	0	0	2.90043	0	0	0	0	0	0	0	0	0	0	0	0.0031295	0	0	0	0	0	0
Firmicutes;Clostridia;Clostridiales;Peptostreptococcaceae;Intestinibacter;Intestinibacter_bartlettii	0.189621	0.0733309	0	0	0.0816117	0.197651	0	0	0	0	0	0	0	0	1.20751	0	1.39422	0.0249626	0	0.311042	0	0	0	0	0	0	0	0	0	0	0	0	0	0	0	0	0	0	0	0	0.090134	0	0	0	0	0	0	0.197243	0.0827864
Firmicutes;Clostridia;Clostridiales;Peptostreptococcaceae;Other;Other	0	0	0	0	0	0	0	0	0	0	0	0	0	0	0	0	0	0	0	0	0	0	0	0	0	0	0	0	0	0	0	0	0	0	0	0	0	0	0	0	0	0.0121877	0	0	0	0	0	0	0
Firmicutes;Clostridia;Clostridiales;Peptostreptococcaceae;Peptoclostridium;Peptoclostridium_difficile	0	0	0	0	0	0	0	0	0	0	0	0	0	0	0	0	0	0	0	0	0	0	0	0	0	0	0	0	0	0	0	0	0	0	0	0	0	0	0	0	0	0	0	0	0	0	0	0	0
Firmicutes;Clostridia;Clostridiales;Peptostreptococcaceae;Peptostreptococcus;Peptostreptococcus_anaerobius	0	0	0	0	0	0	0	0	0	0	0	0	0	0	0	0.0720357	0.104912	0	0	0	0	0	0.00357058	0	0.0641554	0.00940468	0.00501844	0	0	0.0338639	0	0	0	0	0	0	0	0	0	0	0	0	0	0	0	0	0	0	0
Firmicutes;Clostridia;Clostridiales;Peptostreptococcaceae;Peptostreptococcus;Peptostreptococcus_stomatis	0	0	0.00492417	0	0	0	0	0	0	0.581607	0	0	0	0	0.530688	1.82971	2.47922	0	0	0	0	0.00204198	0.0773625	0	0.989827	0.500799	3.01859	4.09836	0.0161525	2.74297	6.88312	0	5.612	0	0	0	0	0.00319683	0	0	0.0967833	0	0	0	0	0	0.124797	2.12338	0.437585
Firmicutes;Clostridia;Clostridiales;Peptostreptococcaceae;Terrisporobacter;OTU1147|NN=Clostridium_glycolicum_AY007244|D=96.3	0.00304204	0.00431358	0	0.0382263	0.00453398	0.00490044	0	0	0	0	0	0	0	0	0	0	0	0	0	0	0	0	0	0	0	0	0	0	0	0	0	0	0	0	0	0	0	0	0	0	0.00443282	0	0	0	0	0	0	0	0.00591331
Firmicutes;Clostridia;Clostridiales;Peptostreptococcaceae;Terrisporobacter;Other	0.00101401	0	0	0	0.00151133	0	0	0	0	0	0	0	0	0	0	0	0	0	0	0	0	0	0	0	0	0	0	0	0	0	0	0	0	0	0	0	0	0	0	0	0	0	0	0	0	0	0	0	0
Firmicutes;Clostridia;Clostridiales;Peptostreptococcaceae;Terrisporobacter;Terrisporobacter_glycolicum	0.0659109	0.0543511	0.00492417	0	0.0302265	0.0277692	0	0	0	0	0	0	0	0	0.00769112	0.0144071	0.0303691	0	0	0	0	0	0	0	0	0	0	0	0	0	0	0	0	0	0	0	0	0	0	0	0.00812684	0	0	0	0	0	0	0	0.0177399
Firmicutes;Clostridia;Clostridiales;Ruminococcaceae;Anaerofilum;Anaerofilum_pentosovorans	0	0.0483121	0	0	0.0120906	0	0	0	0	0	0	0	0	0	0	0	0	0	0	0	0	0	0	0	0	0	0	0	0	0	0	0	0	0	0	0	0	0	0	0	0	0	0	0	0	0	0	0	0
Firmicutes;Clostridia;Clostridiales;Ruminococcaceae;Anaerofilum;OTU363|NN=Anaerofilum_pentosovorans_X97852|D=92.9	0	0	0	0	0	0	0	0	0	0	0	0	0	0	0	0	0	0	0	0	0	0	0	0	0	0	0	0	0	0	0	0	0	0	0	0	0	0	0	0	0	0	0	0	0	0.00915499	0	0	0
Firmicutes;Clostridia;Clostridiales;Ruminococcaceae;Anaerofilum;Other	0	0	0	0	0	0	0	0	0	0	0	0	0	0	0	0	0	0	0	0	0	0	0	0	0	0	0	0	0	0	0	0	0	0	0	0	0	0	0	0	0	0	0	0	0	0.352467	0	0.267686	0.10644
Firmicutes;Clostridia;Clostridiales;Ruminococcaceae;Anaerotruncus;Anaerotruncus_colihominis	0	0.0396849	0	0.0382263	0.0105793	0.0343031	0	0	0	0	0	0	0	0.0653141	0	0	0.0386516	0	0	0	0	0	0	0	0	0	0.782877	1.40515	0	0	0	0	0.145138	0	0	0	0	0	0	0	0.0221641	0	0	0.00389393	0.192371	0	0	0.25561	0
Firmicutes;Clostridia;Clostridiales;Ruminococcaceae;Blautia;Blautia_massiliensis	0	0.00690173	0	0	0	0	0	0	0	0	0	0	0	0	0	0	0	0	0	0	0	0	0	0	0	0	0	0	0	0	0	0	0	0	0	0	0	0	0	0	0	0	0	0	0	0	0	0	0
Firmicutes;Clostridia;Clostridiales;Ruminococcaceae;Blautia;Blautia_obeum	0	0	0	0	0	0	0	0	0	0	0	0	0	0	0	0	0	0	0	0	0	0	0	0	0	0	0	0	0	0	0	0	0	0	0	0	0	0	0	0	0	0	0	0	0	0	0	0	0
Firmicutes;Clostridia;Clostridiales;Ruminococcaceae;Candidatus Soleaferrea;Candidatus Soleaferrea_massiliensis	0	0	0	0	0	0	0	0	0	0	0	0	0	0	0	0	0	0	0	0	0	0	0	0	0	0	0	0	0	0	0	0	0	0	0	0	0	0	0	0	0	0	0	0	0	0	0	0	0
Firmicutes;Clostridia;Clostridiales;Ruminococcaceae;Candidatus Soleaferrea;OTU1671|NN=Soleaferrea_massiliensis_JX101688|D=88.7	0.00202803	3.05919	0.797715	0.496942	2.69016	0.302194	0	0	0	0	0	0	0.0100669	0	0.00769112	0	0	0	0	0	0	0	0	0	0	0.00705351	0	0.234192	0	0	0	0	0	0	0	0	0	0.00319683	0.00149189	0	0.155149	0	0	0.0856664	0.287902	0.0137325	0.0162778	0	0.0236532
Firmicutes;Clostridia;Clostridiales;Ruminococcaceae;Candidatus Soleaferrea;OTU1689|NN=Soleaferrea_massiliensis_JX101688|D=88.9	0.0588128	0.0741936	0	0.267584	0.0559191	0.0261357	0	0	0	0	0	0	0	0	0	0	0.0276083	0	0	0	0	0	0	0	0	0	0	0	0	0	0	0	0	0	0	0	0	0	0	0	0	0.0609385	0	0.0973482	0.0575803	0	0	0.0362282	0
Firmicutes;Clostridia;Clostridiales;Ruminococcaceae;Candidatus Soleaferrea;OTU807|NN=Soleaferrea_massiliensis_JX101688|D=86.9	0	0	0	0	0	0	0	0	0	0	0	0	0	0	0	0	0	0	0	0	0	0	0	0	0	0	0	0	0	0	0.0865801	0	1.403	0	0	0	0	0	0	0	0.0406342	0	0	0	0	0	0	0	0
Firmicutes;Clostridia;Clostridiales;Ruminococcaceae;Faecalibacterium;Faecalibacterium_prausnitzii	0	0	0	0	0	0	0	0	0	0	0	0	0	0	0	0	0	0	0	0	0	0	0	0	0	0	0	0	0	0	0	0	0	0	0	0	0	0	0	0	0	0	0	0	0	0	0	0	0
Firmicutes;Clostridia;Clostridiales;Ruminococcaceae;Faecalibacterium;OTU1008|NN=Faecalibacterium_prausnitzii_X85022|D=94.9	0.00507007	0.0923106	0.00492417	0.152905	0.0664984	0.00326696	0	0	0	0	0	0	0	0.00408213	0.061529	0.0288143	0.207062	0	0	0	0	0	0	0	0	0	0	0	0	0	0	0	0	0	0	0	0	0.0319683	0.132778	0.017261	0.322118	0.0487508	0	0.0155757	0.00523457	0	0	0.0422663	0
Firmicutes;Clostridia;Clostridiales;Ruminococcaceae;Faecalibacterium;OTU1023|NN=Faecalibacterium_prausnitzii_X85022|D=91.9	0	0	0	0	0	0	0	0	0	0	0	0	0	0	0	0	0	0	0	0	0	0	0	0	0	0	0	0	0	0	0	0	0	0	0	0	0	0	0	0	0	0	0	0	0	0	0	0	0
Firmicutes;Clostridia;Clostridiales;Ruminococcaceae;Faecalibacterium;OTU1100|NN=Faecalibacterium_prausnitzii_X85022|D=90.5	0	0	0	0	0	0	0	0	0	0	0	0	0	0	0	0	0	0	0	0	0	0	0	0	0	0	0	0	0	0	0	0	0	0	0	0	0	0	0	0	0	0	0	0	0	0	0	0	0
Firmicutes;Clostridia;Clostridiales;Ruminococcaceae;Faecalibacterium;OTU1150|NN=Faecalibacterium_prausnitzii_X85022|D=95.6	0.157172	4.85019	0.920819	2.02599	4.64582	0.468809	0	0	0.0207232	0	0.0105258	0.0320231	0.0100669	0.898069	0.930626	2.96787	4.43665	0	0.085034	0.570244	0.342466	0.00408397	0	0	0.00916506	0	0	0	0	0.711141	0	0	0	0	0	0	0	0.319683	4.44136	0.286533	6.71498	1.64534	0	0.369923	0.058889	0.0503525	0.0162778	2.86002	0.0473065
Firmicutes;Clostridia;Clostridiales;Ruminococcaceae;Faecalibacterium;OTU1253|NN=Faecalibacterium_prausnitzii_X85022|D=96.7	0.00202803	0.0215679	0	0	0.0136019	0	0	0	0	0	0	0	0	0	0.00769112	0.0144071	0.0303691	0	0	0	0	0	0	0	0	0	0	0	0	0	0	0	0	0	0	0	0	0	0.0223784	0.0034522	0.0435894	0	0	0	0.00130864	0	0	0	0.00591331
Firmicutes;Clostridia;Clostridiales;Ruminococcaceae;Faecalibacterium;OTU1307|NN=Faecalibacterium_prausnitzii_X85022|D=93.2	0	0.000862716	0	0	0	0	0	0	0	0	0	0	0	0	0	0	0	0	0	0	0	0	0	0	0	0	0	0	0	0	0	0	0	0	0	0	0	0	0	0	0	0	0	0	0	0	0	0	0
Firmicutes;Clostridia;Clostridiales;Ruminococcaceae;Faecalibacterium;OTU1404|NN=Faecalibacterium_prausnitzii_X85022|D=91.5	0	0	0	0	0	0	0	0	0	0	0	0	0	0	0	0	0	0	0	0	0	0	0	0	0	0	0	0	0	0	0	0	0	0	0	0	0	0	0	0	0	0	0	0	0	0	0	0	0
Firmicutes;Clostridia;Clostridiales;Ruminococcaceae;Faecalibacterium;OTU1447|NN=Faecalibacterium_prausnitzii_X85022|D=96.8	0	0	0	0	0	0	0	0	0	0	0	0	0	0	0	0	0	0	0	0	0	0	0	0	0	0	0	0	0	0	0	0	0	0	0	0	0	0	0	0	0	0	0	0	0	0	0	0	0
Firmicutes;Clostridia;Clostridiales;Ruminococcaceae;Faecalibacterium;OTU1489|NN=Faecalibacterium_prausnitzii_X85022|D=94.5	0	0	0	0	0	0	0	0	0	0	0	0	0	0	0	0	0	0	0	0	0	0	0	0	0	0	0	0	0	0	0	0	0	0	0	0	0	0	0	0	0	0	0	0	0	0	0	0	0
Firmicutes;Clostridia;Clostridiales;Ruminococcaceae;Faecalibacterium;OTU1696|NN=Faecalibacterium_prausnitzii_X85022|D=96.5	0	0	0	0	0	0	0	0	0	0	0	0	0	0	0	0	0	0	0	0	0	0	0	0	0	0	0	0	0	0	0	0	0	0	0	0	0	0	0	0	0	0	0	0	0	0	0	0	0
Firmicutes;Clostridia;Clostridiales;Ruminococcaceae;Faecalibacterium;OTU169|NN=Faecalibacterium_prausnitzii_X85022|D=96.7	0.00101401	0.0276069	0	0	0.0120906	0.00326696	0	0	0	0	0	0	0	0.00408213	0.0230734	0	0.0524558	0	0	0	0	0	0	0	0	0	0	0	0	0	0	0	0	0	0	0	0	0	0.161124	0.00690441	0.243066	0.0121877	0	0.00389393	0	0.0045775	0.00542594	0.19523	0
Firmicutes;Clostridia;Clostridiales;Ruminococcaceae;Faecalibacterium;OTU1729|NN=Faecalibacterium_prausnitzii_X85022|D=96	0	0	0	0	0	0	0	0	0	0	0	0	0	0	0	0	0.00552166	0	0	0	0	0	0	0	0	0	0	0	0	0	0	0	0	0	0	0	0	0	0	0.0017261	0.00147761	0	0	0	0	0	0	0	0
Firmicutes;Clostridia;Clostridiales;Ruminococcaceae;Faecalibacterium;OTU258|NN=Faecalibacterium_prausnitzii_X85022|D=95.8	0	0.00345086	0	0	0.00302265	0	0	0	0	0	0	0	0	0	0	0	0.00828249	0	0	0	0	0	0	0	0	0	0	0	0	0	0	0	0	0	0	0	0	0.00319683	0.00298378	0	0.00295521	0	0	0	0	0	0	0	0.00591331
Firmicutes;Clostridia;Clostridiales;Ruminococcaceae;Faecalibacterium;OTU302|NN=Faecalibacterium_prausnitzii_X85022|D=94.1	0.0141962	0.352851	0.00984834	0.573394	0.370275	0.0196018	0	0.534759	0	0	0	0	0	0.0122464	0.223043	0.158479	0.681925	0.0249626	0	0.103681	0	0	0	0	0	0.00235117	0	0	0	0.237047	0	0	0	0	0	0	0	0.0703302	0.504259	0.0863051	1.17913	0.121877	0	0.0584089	0.0274815	0.0045775	0.0217037	0.340143	0.00591331
Firmicutes;Clostridia;Clostridiales;Ruminococcaceae;Faecalibacterium;OTU333|NN=Faecalibacterium_prausnitzii_X85022|D=88.3	0	0	0	0	0	0	0	0	0	0	0	0	0	0	0	0	0	0	0	0	0	0	0	0	0	0	0	0	0	0	0	0	0	0	0	0	0	0	0	0	0.000738803	0	0	0	0	0	0	0	0
Firmicutes;Clostridia;Clostridiales;Ruminococcaceae;Faecalibacterium;OTU380|NN=Faecalibacterium_prausnitzii_X85022|D=95.6	0	0	0	0	0	0	0	0	0	0	0	0	0	0	0	0	0	0	0	0	0	0	0	0	0	0	0	0	0	0	0	0	0	0	0	0	0	0	0	0	0	0	0	0	0	0	0	0	0
Firmicutes;Clostridia;Clostridiales;Ruminococcaceae;Faecalibacterium;OTU412|NN=Faecalibacterium_prausnitzii_X85022|D=94.7	0	0.00948988	0	0	0.00604531	0.00163348	0	0	0	0	0	0	0	0.00408213	0	0	0.0138041	0	0	0	0	0	0	0	0	0	0	0	0	0	0	0	0	0	0	0	0	0	0.0119351	0	0.0132985	0.0121877	0	0	0	0	0	0.00402536	0
Firmicutes;Clostridia;Clostridiales;Ruminococcaceae;Faecalibacterium;OTU41|NN=Faecalibacterium_prausnitzii_X85022|D=95.7	0	0	0	0	0.00151133	0	0	0	0	0	0	0	0	0	0	0	0	0	0	0	0	0	0	0	0	0	0	0	0	0	0	0	0	0	0	0	0	0	0.00149189	0	0.00147761	0.0121877	0	0	0	0	0	0.00201268	0
Firmicutes;Clostridia;Clostridiales;Ruminococcaceae;Faecalibacterium;OTU462|NN=Faecalibacterium_prausnitzii_X85022|D=95.6	0	0	0	0	0	0	0	0	0	0	0	0	0	0	0	0	0	0	0	0	0	0	0	0	0	0	0	0	0	0	0	0	0	0	0	0	0	0	0	0	0	0	0	0	0	0	0	0	0
Firmicutes;Clostridia;Clostridiales;Ruminococcaceae;Faecalibacterium;OTU65|NN=Faecalibacterium_prausnitzii_X85022|D=91.3	0	0	0	0	0	0	0	0	0	0	0	0	0	0	0	0	0	0	0	0	0	0	0	0	0	0	0	0	0	0	0	0	0	0	0	0	0	0	0	0	0	0	0	0	0	0	0	0	0
Firmicutes;Clostridia;Clostridiales;Ruminococcaceae;Faecalibacterium;OTU813|NN=Faecalibacterium_prausnitzii_X85022|D=95.5	0	0	0	0	0	0	0	0	0	0	0	0	0	0	0	0	0	0	0	0	0	0	0	0	0	0	0	0	0	0	0	0	0	0	0	0	0	0	0	0	0	0	0	0	0	0	0	0	0
Firmicutes;Clostridia;Clostridiales;Ruminococcaceae;Faecalibacterium;OTU850|NN=Faecalibacterium_prausnitzii_X85022|D=90.5	0	0	0	0	0	0	0	0	0	0	0	0	0	0	0	0	0	0	0	0.0518403	0	0	0	0	0	0	0	0	0	0	0	0	0	0	0	0	0	0	0.0119351	0	0.115992	0	0	0	0	0	0	0.0704438	0
Firmicutes;Clostridia;Clostridiales;Ruminococcaceae;Faecalibacterium;OTU922|NN=Faecalibacterium_prausnitzii_X85022|D=95.3	0	0	0	0	0	0	0	0	0	0	0	0	0	0	0	0	0	0	0	0	0	0	0	0	0	0	0	0	0	0	0	0	0	0	0	0	0	0	0	0	0	0	0	0	0	0	0	0	0
Firmicutes;Clostridia;Clostridiales;Ruminococcaceae;Faecalibacterium;OTU983|NN=Faecalibacterium_prausnitzii_X85022|D=95.3	0	0	0	0	0	0	0	0	0	0	0	0	0	0	0	0	0	0	0	0	0	0	0	0	0	0	0	0	0	0	0	0	0	0	0	0	0	0	0	0	0.000738803	0	0	0	0	0	0	0	0
Firmicutes;Clostridia;Clostridiales;Ruminococcaceae;Faecalibacterium;OTU994|NN=Faecalibacterium_prausnitzii_X85022|D=95.3	0	0	0	0	0	0	0	0	0	0	0	0	0	0	0	0	0	0	0	0	0	0	0	0	0	0	0	0	0	0	0	0	0	0	0	0	0	0	0	0	0	0	0	0	0	0	0	0	0
Firmicutes;Clostridia;Clostridiales;Ruminococcaceae;Faecalibacterium;Other	0.0233223	0.496924	0.029545	0.382263	0.506295	0.0457374	0	0	0.0103616	0	0	0	0	0.0244928	0.238425	0.30255	0.717816	0	0	0.0518403	0	0	0	0	0.0183301	0.00235117	0	0	0	0.270911	0	0	0	0	0	0	0	0.0735271	0.623611	0.0604136	1.03211	0.0487508	0	0.0623029	0.0130864	0.0320425	0.0162778	0.251585	0
Firmicutes;Clostridia;Clostridiales;Ruminococcaceae;Gemmiger;Gemmiger_formicilis	0	0.00345086	0	0	0.00151133	0	0	0	0	0	0	0	0	0	0	0	0.00276083	0	0	0	0	0	0	0	0	0	0	0	0	0	0	0	0	0	0	0	0	0	0.00149189	0	0.000738803	0	0	0	0	0	0	0	0
Firmicutes;Clostridia;Clostridiales;Ruminococcaceae;Gemmiger;OTU1126|NN=Gemmiger_formicilis_GU562446|D=94.2	0	0	0	0.0382263	0	0	0	0	0	0	0	0	0	0	0	0	0.143563	0	0	0	0	0	0	0.254444	0	0	0	0	0	0	0	0	0	0	0	0	0.668693	0	0.0253622	0	0.0325074	0	0.0031295	0	0	0	0	0	0
Firmicutes;Clostridia;Clostridiales;Ruminococcaceae;Gemmiger;OTU1128|NN=Gemmiger_formicilis_GU562446|D=92.8	0	0	0	0	0	0	0	0	0	0	0	0	0	0	0	0	0	0	0	0	0	0	0	0	0	0	0	0	0	0	0	0	0	0	0	0	0	0	0	0	0	0	0	0	0	0	0	0	0
Firmicutes;Clostridia;Clostridiales;Ruminococcaceae;Gemmiger;OTU1243|NN=Gemmiger_formicilis_GU562446|D=94.1	0	0	0	0	0	0	0	0	0	0	0	0	0	0	0	0	0	0	0	0	0	0	0	0	0	0	0	0	0	0	0	0	0	0	0	0	0	0	0	0	0	0	0	0	0	0	0	0	0
Firmicutes;Clostridia;Clostridiales;Ruminococcaceae;Gemmiger;OTU1251|NN=Gemmiger_formicilis_GU562446|D=94.7	0.00101401	0.0724681	0	0	0.0347605	0	0	0	0	0	0	0	0	0	0	0	0	0	0	0.103681	0	0	0	0	0	0	0	0	0	0	0	0	0	0	0	0	0	0	0	0	0.0199477	0	0	0	0	0	0	0.0583677	0
Firmicutes;Clostridia;Clostridiales;Ruminococcaceae;Gemmiger;OTU1441|NN=Gemmiger_formicilis_GU562446|D=96	0	0	0	0	0	0	0	0	0	0	0	0	0	0	0	0	0	0	0	0	0	0	0	0	0	0	0	0	0	0	0	0	0	0	0	0	0	0	0	0	0	0	0	0	0	0	0	0	0
Firmicutes;Clostridia;Clostridiales;Ruminococcaceae;Gemmiger;OTU1451|NN=Gemmiger_formicilis_GU562446|D=95.5	0	0	0	0	0	0	0	0	0	0	0	0	0	0	0	0	0.00276083	0	0	0	0	0	0	0	0	0	0	0	0	0	0	0	0	0	0	0	0	0	0	0	0	0	0	0	0	0	0	0	0
Firmicutes;Clostridia;Clostridiales;Ruminococcaceae;Gemmiger;OTU229|NN=Gemmiger_formicilis_GU562446|D=93	0	0	0	0	0	0	0	0	0	0	0	0	0	0	0	0	0	0	0	0	0	0	0	0	0	0	0	0	0	0	0	0	0	0	0	0	0	0	0	0	0	0	0	0	0	0	0	0	0
Firmicutes;Clostridia;Clostridiales;Ruminococcaceae;Gemmiger;OTU543|NN=Gemmiger_formicilis_GU562446|D=96.7	0	0	0	0	0	0	0	0	0	0	0	0	0	0	0	0	0	0	0	0	0	0	0	0	0	0	0	0	0	0	0	0	0	0	0	0	0	0	0	0	0.000738803	0	0	0	0	0	0	0	0
Firmicutes;Clostridia;Clostridiales;Ruminococcaceae;Gemmiger;OTU919|NN=Gemmiger_formicilis_GU562446|D=92.5	0	0	0	0	0	0	0	0	0	0	0	0	0	0	0	0	0	0	0	0	0	0	0	0	0	0	0	0	0	0	0	0	0	0	0	0	0	0	0	0	0	0	0	0	0	0	0	0	0
Firmicutes;Clostridia;Clostridiales;Ruminococcaceae;Gemmiger;Other	0	0.000862716	0	0	0.00151133	0	0	0	0	0	0	0	0	0	0	0	0.00828249	0	0	0	0	0	0	0	0	0	0	0	0	0	0	0	0	0	0	0	0	0	0	0	0.000738803	0	0	0	0	0	0	0	0
Firmicutes;Clostridia;Clostridiales;Ruminococcaceae;Intestinimonas;Intestinimonas_butyriciproducens	0	0	0	0	0	0	0	0	0	0	0	0	0	0	0	0	0.0276083	0	0	0	0	0	0	0	0	0	0	0	0	0	0	0	0	0	0	0	0	0	0	0	0	0	0	0	0	0	0	0	0
Firmicutes;Clostridia;Clostridiales;Ruminococcaceae;Intestinimonas;OTU1129|NN=Intestinimonas_butyriciproducens_JX101685.1|D=94.7	0	0	0	0	0	0	0	0	0	0	0	0	0	0	0	0	0.00276083	0	0	0	0	0	0	0	0.00916506	0	0	0	0	0	0	0	0	0	0	0	0	0	0	0	0	0	0	0.0233636	0	0	0	0	0
Firmicutes;Clostridia;Clostridiales;Ruminococcaceae;Oscillospira;OTU1078|NN=Oscillospira[Clostridium]_viride_X81125|D=88.7	0	0	0	0	0	0	0	0	0	0	0	0	0	0.236764	0	0	0	0	0	0	0	0	0	0	0	0	0	0	0	0	0	0	0	0	0	0	0	0.163038	0	0	0.44476	0	0	0	0	0	0.00542594	0	0
Firmicutes;Clostridia;Clostridiales;Ruminococcaceae;Oscillospira;OTU1177|NN=Oscillospira[Flavonifractor]_plautii_Y18187|D=92.9	0	0	0	0	0	0	0	0	0	0	0	0	0	0	0	0	0	0	0	0	0	0	0	0	0	0	0	0	0	0	0	0	0	0	0	0	0	0	0	0	0	0	0	0	0	0	0	0	0
Firmicutes;Clostridia;Clostridiales;Ruminococcaceae;Oscillospira;OTU1213|NN=Oscillospira[Flavonifractor]_plautii_Y18187|D=94.1	0	0	0	0	0	0	0	0	0	0	0	0	0	0	0	0	0.444494	0	0.042517	0	0	0	0	0	0	0	0	0	0	0	0	0	0	0	0	0	0	0	0	0	0	0.0121877	0	0	0	0	0	0	0
Firmicutes;Clostridia;Clostridiales;Ruminococcaceae;Oscillospira;OTU1236|NN=Oscillospira[Pseudoflavonifractor]_capillosus_AY136666|D=92.4	0	0.154426	0	0	0.0256926	0	0	0	0	0	0	0	0	0.253092	0	0	0.0110433	0	0	0	0	0	0	0	0	0	0	0	0	0	0	0	0	0	0	0	0	0	0	0	0.037679	0	0	0	0	0	0	0.0362282	0.0118266
Firmicutes;Clostridia;Clostridiales;Ruminococcaceae;Oscillospira;OTU136|NN=Oscillospira[Pseudoflavonifractor]_capillosus_AY136666|D=91.2	0	0	0	0	0	0	0	0	0	0	0	0	0	0	0	0	0	0	0	0	0	0	0	0	0	0	0	0	0	0	0	0	0	0	0	0	0	0	0	0	0	0	0.025036	0	0.0274815	0	0	0	0
Firmicutes;Clostridia;Clostridiales;Ruminococcaceae;Oscillospira;OTU1410|NN=Oscillospira[Flavonifractor]_plautii_Y18187|D=91.1	0	0	0	0	0	0	0	0	0	0	0	0	0	0	0	0	0	0	0	0	0	0	0	0	0	0	0	0	0	0	0	0	0	0	0	0	0	0	0	0	0	0	0.334856	0	0.171432	0	0	0	0
Firmicutes;Clostridia;Clostridiales;Ruminococcaceae;Oscillospira;OTU1527|NN=Oscillospira[Pseudoflavonifractor]_capillosus_AY136666|D=93.9	0	0.0491748	0	0	0.0423172	0	0	0	0	0	0	0	0	0.0449035	0	0	0.0248475	0	0	0	0	0	0	0	0	0.00235117	0	0	0	0	0	0	0	0	0	0	0	0	0	0	0	0	0	0	0	0	0	0	0
Firmicutes;Clostridia;Clostridiales;Ruminococcaceae;Oscillospira;OTU1534|NN=Oscillospira[Flavonifractor]_plautii_Y18187|D=95.4	0	0	0	0	0	0	0	0	0	0	0	0	0	0	0	0	0	0	0	0	0	0	0	0	0	0	0	0	0	0	0	0	0	0	0	0	0	0	0	0	0	0	0	0	0	0	0	0	0
Firmicutes;Clostridia;Clostridiales;Ruminococcaceae;Oscillospira;OTU371|NN=Oscillospira[Pseudoflavonifractor]_capillosus_AY136666|D=92.5	0	0.0534884	0	0	0	0	0	0	0	0	0	0	0	0	0	0	0.19878	0	0	0	0	0	0	0	0	0	0	0	0	0	0	0	0	0	0	0	0	0.00319683	0	0	0.0192089	0	0	0	0	0	0	0.0603804	0
Firmicutes;Clostridia;Clostridiales;Ruminococcaceae;Oscillospira;OTU391|NN=Oscillospira[Flavonifractor]_plautii_Y18187|D=93.8	0	0	0	0	0	0	0	0	0	0	0	0	0	0	0	0	0	0	0	0	0	0	0	0	0	0	0	0	0	0	0	0	0	0	0	0	0	0	0	0	0	0	0.0031295	0	0.073284	0	0	0	0
Firmicutes;Clostridia;Clostridiales;Ruminococcaceae;Oscillospira;OTU485|NN=Oscillospira[Pseudoflavonifractor]_capillosus_AY136666|D=94.8	0	0	0	0	0	0	0	0	0	0	0	0	0	0	0	0	0	0	0	0	0	0	0	0	0	0	0	0	0	0	0	0	0	0	0	0	0	0	0	0	0	0	0	0	0	0	0	0	0
Firmicutes;Clostridia;Clostridiales;Ruminococcaceae;Oscillospira;OTU524|NN=Oscillospira[Flavonifractor]_plautii_Y18187|D=93.4	0	0	0	0	0	0	0	0	0	0	0	0	0	0	0	0	0	0	0	0	0	0	0	0	0	0	0	0	0	0	0	0	0	0	0	0	0	0	0	0	0	0	0	0	0	0	0	0	0
Firmicutes;Clostridia;Clostridiales;Ruminococcaceae;Oscillospira;OTU58|NN=Oscillospira[Flavonifractor]_plautii_Y18187|D=95.5	0	0	0	0	0	0	0	0	0	0	0	0	0	0	0	0	0	0	0	0	0	0	0	0	0	0	0	0	0	0	0	0	0	0	0	0	0	0	0	0	0	0	0	0	0	0	0	0	0
Firmicutes;Clostridia;Clostridiales;Ruminococcaceae;Oscillospira;OTU877|NN=Oscillospira[Flavonifractor]_plautii_Y18187|D=93.8	0	0.165641	0	0	0.343071	0	0	0	0	0	0	0	0	0	0	0	0	0	0	0	0	0	0	0	0	0	0	0	0	0	0	0	0	0	0	0	0	0	0	0	0	0	0	0	0	0	0	0.0744692	0
Firmicutes;Clostridia;Clostridiales;Ruminococcaceae;Oscillospira;OTU88|NN=Oscillospira[Flavonifractor]_plautii_Y18187|D=94.9	0	0.186347	0	0	0.152644	0	0	0	0	0.0363504	0	0	0	0.55517	0.376865	0.0144071	0.3313	0	0	0	0	0	0	0	0	0	0	0	0	0	0	0	0	0	0	0	0	0.00319683	0.0149189	0	0.0849624	0	0	0	0	0	0	0.0322029	0
Firmicutes;Clostridia;Clostridiales;Ruminococcaceae;Oscillospira;OTU968|NN=Oscillospira[Pseudoflavonifractor]_capillosus_AY136666|D=95.7	0	0.0586647	0	0	0.0332492	0	0	0	0	0	0	0	0	0	0	0	0.0386516	0	0	0	0	0	0	0	0	0	0	0	0	0	0	0	0	0	0	0	0	0	0	0	0.203171	0	0	0.0895604	0	0	0	0.116735	0
Firmicutes;Clostridia;Clostridiales;Ruminococcaceae;Oscillospira;Oscillospira_capillosus	0	0.0465867	0	0	0.0317379	0	0	0	0	0	0	0	0	0	0	0	0	0	0	0	0	0	0	0	0	0	0	0	0	0	0	0	0	0	0	0	0	0	0.026854	0	0.00147761	0	0	0	0	0	0	0.0241522	0
Firmicutes;Clostridia;Clostridiales;Ruminococcaceae;Oscillospira;Oscillospira_plautii	0	0.0862716	0	0	0.0513851	0	0	0	0	0	0	0.0240173	0	0.567416	0	0	0.0855857	0	0	0	0	0	0.0297548	0	0	0	0.00250922	0.117096	0	0	0	0	0	0	0	0	0	0.0511493	0.104432	0.115649	0.148499	0.572821	0	0.350454	0.0615062	0	0	0.372346	0.00591331
Firmicutes;Clostridia;Clostridiales;Ruminococcaceae;Oscillospira;Other	0	0.0189798	0	0	0.0710324	0	0	0	0	0	0	0	0	0.138793	0	0.0432214	0.00276083	0	0	0	0	0	0	0	0	0	0	0.234192	0	0	0	0	0	0	0	0	0	0	0.0447567	0	0.00812684	0	0	0	0.00130864	0	0	0.0644058	0
Firmicutes;Clostridia;Clostridiales;Ruminococcaceae;Other;Other	0.00811211	1.53909	0.605673	0.0382263	1.7078	0.209085	0	0	0	0	0.00526288	0	0	0	0.453776	0.30255	1.36385	0	0	0	0	0.292004	0	0	0	0.00235117	0	0	0	0	0	0	0	0	0	0	0	0.00319683	0.00596757	0	0.536371	0.207191	0	0.0817725	0.00392593	0.0137325	0.0108519	0.0201268	0
Firmicutes;Clostridia;Clostridiales;Ruminococcaceae;Papillibacter;OTU925|NN=Papillibacter_cinnamivorans_AF167711|D=86.8	0	0	0	0	0.0332492	0	0	0	0	0	0	0	0	0	0	0	0	0	0	0	0	0	0	0	0	0	0	0	0	0	0	0	0	0	0	0	0	0	0	0	0	0	0	0	0	0	0	0	0
Firmicutes;Clostridia;Clostridiales;Ruminococcaceae;Ruminococcus;OTU1033|NN=Ruminococcus_bromii_DQ882649|D=88	0	0	0	0	0	0	0	0	0	0	0	0	0	0	0	0	0	0	0	0.103681	0	0	0	0	0	0	0	0	0	0	0	0	0	0	0	0	0	0	0	0	0	0	0	0	0	0	0	0	0
Firmicutes;Clostridia;Clostridiales;Ruminococcaceae;Ruminococcus;OTU1119|NN=Soleaferrea_massiliensis_JX101688|D=89.3	0	0	0	0	0	0	0	0	0	0	0	0	0	0	0	0	0	0	0	0	0	0	0	0	0	0	0	0	0	0	0	0	0	0	0	0	0	0	0	0	0.00812684	0	0	0	0	0	0	0	0
Firmicutes;Clostridia;Clostridiales;Ruminococcaceae;Ruminococcus;OTU1229|NN=Anaerotruncus_colihominis_DQ002932|D=89.2	0	0.0888597	0	0	0.145087	0	0	0	0	0	0	0	0	0	0	0	0	0	0	0	0	0	0	0	0	0	0	0	0	0	0	0	0	0	0	0	0	0	0	0	0	0	0	0	0	0	0	0	0
Firmicutes;Clostridia;Clostridiales;Ruminococcaceae;Ruminococcus;OTU1284|NN=Ruminococcus_faecis_FJ611794.2|D=96.9	0	0	0	0	0	0	0	0	0	0	0	0	0	0	0	0	0.00552166	0	0	0.0518403	0	0	0	0	0	0	0	0	0	0	0	0	0	0	0	0	0	0	0.0507243	0	0.143328	0.0121877	0	0.0155757	0.00130864	0.0045775	0	0.00402536	0
Firmicutes;Clostridia;Clostridiales;Ruminococcaceae;Ruminococcus;OTU1296|NN=Ruminococcus_bromii_DQ882649|D=92.3	0	0.00172543	0	0	0	0	0	0	0	0	0	0	0	0	0.0307645	0	0.016565	0	0	0	0	0	0	0	0	0	0	0	0	0	0	0	0	0	0	0	0	0	0	0	0	0	0	0	0	0	0	0	0
Firmicutes;Clostridia;Clostridiales;Ruminococcaceae;Ruminococcus;OTU1340|NN=Anaerotruncus_colihominis_DQ002932|D=90.3	0	0.0172543	0	0	0	0	0	0	0	0	0	0	0	0	0	0	0	0	0	0	0	0	0	0	0	0	0	0	0	0	0	0	0	0	0	0	0	0	0	0	0	0	0	0	0	0	0.00542594	0	0.00591331
Firmicutes;Clostridia;Clostridiales;Ruminococcaceae;Ruminococcus;OTU1374|NN=Ruminococcus_albus_AY445596|D=93.2	0	0	0	0	0	0	0	0	0	0	0	0	0	0	0	0	0	0	0	0	0	0	0	0	0	0	0	0	0	0	0	0	0	0	0	0	0	0	0	0	0	0	0	0	0	0	0	0	0
Firmicutes;Clostridia;Clostridiales;Ruminococcaceae;Ruminococcus;OTU1478|NN=Ruminococcus_flavefaciens_AY349157|D=94	0	0	0	0	0	0	0	0.534759	0	0	0	0	0	0	0	0	0	0	0	0	0	0	0	0.13138	0	0	0	0	0	0	0	0	0	0	0	0	0	0	0	0	0	0	0	0	0	0	0	0	0
Firmicutes;Clostridia;Clostridiales;Ruminococcaceae;Ruminococcus;OTU1506|NN=Ruminococcus_bromii_DQ882649|D=96.6	0	0.00690173	0.00492417	0	0.00604531	0.00163348	0	0	0	0	0	0	0	0	0	0	0	0	0	0	0	0	0	0.00166304	0	0	0	0	0	0	0	0	0	0	0	0	0	0	0	0	0.00295521	0	0	0	0	0	0	0	0
Firmicutes;Clostridia;Clostridiales;Ruminococcaceae;Ruminococcus;OTU1526|NN=Ruminococcus_faecis_FJ611794.2|D=95	0	0	0	0	0	0	0	0	0	0	0	0	0	0	0	0	0	0	0	0	0	0	0	0	0	0	0	0	0	0	0	0	0	0	0	0	0	0	0	0	0	0	0	0	0	0	0	0	0
Firmicutes;Clostridia;Clostridiales;Ruminococcaceae;Ruminococcus;OTU1530|NN=Clostridium_sporosphaeroides_CLORR16SAD|D=91.6	0	0.0379595	0	0	0	0	0	0	0	0	0	0	0	0	0	0	0	0	0	0.311042	0	0	0	0	0	0	0	0	0	0	0	0	0	0	0	0	0	0	0	0	0	0	0	0	0	0	0	0	0
Firmicutes;Clostridia;Clostridiales;Ruminococcaceae;Ruminococcus;OTU1533|NN=Ruminococcus_faecis_FJ611794.2|D=96.4	0	0	0	0	0.00151133	0	0	0	0	0	0	0	0	0	0	0	0	0	0	0	0	0	0	0	0	0	0	0	0	0	0	0	0	0	0	0	0	0	0	0	0	0	0	0	0	0	0	0	0
Firmicutes;Clostridia;Clostridiales;Ruminococcaceae;Ruminococcus;OTU1625|NN=Anaerotruncus_colihominis_DQ002932|D=89.9	0	0	0	0	0	0	0	0	0	0	0	0	0	0	0	0	0	0	0	0	0	0	0	0	0	0	0	0	0	0	0	0	0	0	0	0	0	0	0	0	0	0	0	0	0	0	0	0	0
Firmicutes;Clostridia;Clostridiales;Ruminococcaceae;Ruminococcus;OTU1683|NN=Ruminococcus_bromii_DQ882649|D=90	0	0	0	0	0	0	0	0	0	0	0	0	0	0	0	0	0	0	0	0	0	0	0	0	0	0	0	0	0	0	0	0	0	0	0	0	0	0	0	0	0	0	0	0	0	0	0	0	0
Firmicutes;Clostridia;Clostridiales;Ruminococcaceae;Ruminococcus;OTU18|NN=Ruminococcus_bromii_DQ882649|D=88.1	0	0.00172543	0	0	0	0	0	0	0	0	0	0	0	0	0	0	0	0	0	0.155521	0	0	0	0	0	0	0	0	0	0	0	0	0	0	0	0	0	0	0.0775784	0	0.0362014	0	0	0	0	0.0045775	0	0	0
Firmicutes;Clostridia;Clostridiales;Ruminococcaceae;Ruminococcus;OTU197|NN=Ruminococcus_albus_AY445596|D=93.7	0	0	0	0	0	0	0	0	0	0	0	0	0	0	0.338409	0.0288143	0.93316	0	0	0	0	0	0	0	0	0	0	0	0	0	0	0	0	0	0	0	0	0	0	0	0	0	0	0	0	0	0	0.567576	0.12418
Firmicutes;Clostridia;Clostridiales;Ruminococcaceae;Ruminococcus;OTU222|NN=Ruminococcus_bromii_DQ882649|D=89.9	0	0	0	0	0	0	0	0	0	0	0	0	0	0	0	0	0	0	0	0	0	0	0	0	0	0	0	0	0	0	0	0	0	0	0	0	0	0.00319683	0.00149189	0	0.000738803	0	0	0.00778786	0	0	0.00542594	0.00402536	0.0118266
Firmicutes;Clostridia;Clostridiales;Ruminococcaceae;Ruminococcus;OTU223|NN=Ruminococcus_albus_AY445596|D=94.1	0	0	0	0	0	0	0	0	0	0	0	0	0	0	0	0	0	0	0	0	0	0	0	0	0	0	0	0	0	0	0	0	0	0	0	0	0	0	0	0	0	0	0	0	0	0	0	0	0
Firmicutes;Clostridia;Clostridiales;Ruminococcaceae;Ruminococcus;OTU257|NN=Ruminococcus_flavefaciens_AY349157|D=93.2	0.00304204	0.596999	0	0	0.361207	0.00326696	0	0	0	0	0	0	0	0	0	0	0	0	0	0	0	0	0	0	0.00916506	0	0	0	0	0	0	0	0	0	0	0	0	0	0	0	0	0	0	0	0	0.00915499	0	0	0
Firmicutes;Clostridia;Clostridiales;Ruminococcaceae;Ruminococcus;OTU262|NN=Ruminococcus_bromii_DQ882649|D=96.8	0.00304204	0.119055	0.0935592	0.0382263	0.146599	0.0163348	0	0	0	0	0	0	0	0	0.00769112	0	0.0193258	0	0	0	0	0	0	0.0133043	0	0.00235117	0	0	0	0	0	0	0	0	0	0	0	0	0	0	0.00812684	0	0	0	0	0	0	0	0
Firmicutes;Clostridia;Clostridiales;Ruminococcaceae;Ruminococcus;OTU288|NN=Ruminococcus_bromii_DQ882649|D=90.3	0	0	0	0	0	0	0	0	0	0	0	0	0	0	0	0	0	0	0	0	0	0	0	0	0	0	0	0	0	0	0	0	0	0	0	0	0	0	0	0	0	0	0	0	0	0	0	0	0
Firmicutes;Clostridia;Clostridiales;Ruminococcaceae;Ruminococcus;OTU312|NN=Ruminococcus_bromii_DQ882649|D=91.7	0	0	0	0	0	0	0	0	0	0	0	0	0	0	0	0	0	0	0	0	0	0	0	0	0	0	0	0	0	0	0	0	0	0	0	0	0	0	0	0	0	0	0	0.147969	0	0	0	0	0
Firmicutes;Clostridia;Clostridiales;Ruminococcaceae;Ruminococcus;OTU347|NN=Ruminococcus_bromii_DQ882649|D=93.3	0	0	0	0	0	0	0	0	0	0	0	0	0	0	0	0	0	0	0	0	0	0	0	0	0	0	0	0	0	0	0	0	0	0	0	0	0	0	0	0	0	0	0	0	0	0	0	0	0
Firmicutes;Clostridia;Clostridiales;Ruminococcaceae;Ruminococcus;OTU444|NN=Ruminococcus_albus_AY445596|D=91.1	0	0	0	0	0	0	0	0	0	0	0	0	0	0	0	0	0	0	0	0	0	0	0	0	0	0	0	0	0	0	0	0	0	0	0	0	0	0	0	0	0	0	0	0	0	0	0	0	0
Firmicutes;Clostridia;Clostridiales;Ruminococcaceae;Ruminococcus;OTU473|NN=Clostridium_sporosphaeroides_CLORR16SAD|D=91.6	0	0.00172543	0	0	0	0	0	0	0	0	0	0	0	0	0	0	0	0	0	0	0	0	0	0	0	0	0	0	0	0	0	0	0	0	0	0	0	0	0	0	0	0	0	0	0	0	0	0	0
Firmicutes;Clostridia;Clostridiales;Ruminococcaceae;Ruminococcus;OTU474|NN=Anaerotruncus_colihominis_DQ002932|D=89.2	0	0	0	0	0	0	0	0	0	0	0	0	0	0	0	0	0	0	0	0	0	0	0	0	0	0	0	0	0	0	0	0	0	0	0	0	0	0	0	0	0	0	0	0	0	0	0	0	0
Firmicutes;Clostridia;Clostridiales;Ruminococcaceae;Ruminococcus;OTU514|NN=Ruminococcus_bromii_DQ882649|D=88.1	0	0	0	0	0	0	0	0	0	0	0	0	0	0	0	0	0	0	0	0	0	0	0	0	0	0	0	0	0	0	0	0	0	0	0	0	0	0	0	0	0	0	0	0	0	0	0	0	0
Firmicutes;Clostridia;Clostridiales;Ruminococcaceae;Ruminococcus;OTU544|NN=Ruminococcus_bromii_DQ882649|D=89.9	0	0	0	0	0.00151133	0	0	0	0	0	0	0	0	0	0	0	0	0	0	0	0	0	0	0	0	0	0	0	0	0	0	0	0	0	0	0	0	0	0	0	0	0	0	0	0	0	0	0	0
Firmicutes;Clostridia;Clostridiales;Ruminococcaceae;Ruminococcus;OTU603|NN=Soleaferrea_massiliensis_JX101688|D=87.1	0	0	0	0	0	0	0	0	0	0	0	0	0	0.0122464	0	0	0	0	0	0	0	0	0	0	0	0	0	0	0	0	0	0	0	0	0	0	0	0	0	0	0	0	0	0	0	0	0	0	0
Firmicutes;Clostridia;Clostridiales;Ruminococcaceae;Ruminococcus;OTU61|NN=Ruminococcus_faecis_FJ611794.2|D=96.8	0	0	0	0	0	0	0	0	0	0	0	0	0	0	0	0	0	0	0	0	0	0	0	0	0	0	0	0	0	0	0	0	0	0	0	0	0	0	0	0	0	0	0	0	0	0	0	0	0
Firmicutes;Clostridia;Clostridiales;Ruminococcaceae;Ruminococcus;OTU673|NN=Ruminococcus_callidus_X85100|D=93.8	0	0	0	0	0	0	0	0	0	0	0	0	0	0	0	0	0	0	0	0	0	0	0	0	0	0	0	0	0	0	0	0	0	0	0	0	0	0	0	0	0	0	0	0	0	0	0	0	0
Firmicutes;Clostridia;Clostridiales;Ruminococcaceae;Ruminococcus;OTU751|NN=Clostridium_sporosphaeroides_CLORR16SAD|D=93.1	0	0.00431358	0	0	0.00604531	0	0	0	0	0	0	0	0	0	0	0	0	0	0	0	0	0	0	0	0	0	0	0.234192	0	0	0	0	0	0	0	0	0	0	0	0	0	0	0	0	0	0	0	0	0
Firmicutes;Clostridia;Clostridiales;Ruminococcaceae;Ruminococcus;OTU761|NN=Clostridium_sporosphaeroides_CLORR16SAD|D=93.2	0	0.656527	0.132953	0	0.21612	0.0081674	0	0	0	0	0	0	0	0	0.284572	0.10085	0.394799	0	0	0	0	0	0	0	0	0	0	0	0	0	0	0	0	0	0	0	0	0	0	0	0	0	0	0	0	0.0045775	0	0	0
Firmicutes;Clostridia;Clostridiales;Ruminococcaceae;Ruminococcus;OTU771|NN=Soleaferrea_massiliensis_JX101688|D=88	0.0162242	0.00258815	0	0.0764526	0.00302265	0	0	0	0	0	0	0	0	0	0	0	0	0	0	0	0	0	0	0	0	0	0	0	0	0	0	0	0	0	0	0	0	0	0	0	0	0	0	0.0116818	0.00523457	0	0	0	0
Firmicutes;Clostridia;Clostridiales;Ruminococcaceae;Ruminococcus;OTU93|NN=Ruminococcus_bromii_DQ882649|D=96.3	0	0	0	0	0	0	0	0	0	0	0	0	0	0	0	0	0	0	0	0	0	0	0	0	0	0	0	0	0	0	0	0	0	0	0	0	0	0	0	0	0	0	0	0	0	0	0	0	0
Firmicutes;Clostridia;Clostridiales;Ruminococcaceae;Ruminococcus;OTU9|NN=Soleaferrea_massiliensis_JX101688|D=88.2	0	0	0	0.0382263	0.0483625	0	0	0	0	0	0	0	0	0	0	0	0.00552166	0	0	0	0	0	0	0	0.00916506	0	0	0	0	0	0	0	0	0	0	0	0	0	0	0	0	0.109689	0	0.0817725	0.0981483	0	0	0	0
Firmicutes;Clostridia;Clostridiales;Ruminococcaceae;Ruminococcus;Other	0.0577988	1.7168	0.610597	0.611621	2.5345	0.632157	0	0	0.00518081	0	0	0.00400288	0	0.00816427	4.49162	3.64501	7.98432	0	0	0	0	0	0	0.149673	0	0	0.00501844	0.234192	0	0	0	0	0	0	0	0	0	0.00319683	0.171568	0	0.421118	0.134065	0.0093885	0.0233636	0.0902964	0.00915499	0	0.0221395	0
Firmicutes;Clostridia;Clostridiales;Ruminococcaceae;Ruminococcus;Ruminococcus_callidus	0	0	0	0	0	0	0	0	0	0	0	0	0	0	0	0	0.0414124	0	0	0	0	0	0	0	0.00916506	0	0	0	0	0	0	0	0	0	0	0	0	0	0.440108	0.0017261	1.15844	0	0	0	0	0.0045775	0.0217037	0	0.00591331
Firmicutes;Clostridia;Clostridiales;Ruminococcaceae;Ruminococcus;Ruminococcus_gauvreauii	0	0	0	0	0	0	0	0	0	0	0	0	0	0	0	0	0	0	0	0	0	0	0	0	0	0	0	0	0	0	0	0	0	0	0	0	0	0	0	0	0	0	0	0	0	0	0	0	0
Firmicutes;Clostridia;Clostridiales;Ruminococcaceae;Subdoligranulum;Subdoligranulum_variabile	0	0	0	0	0	0	0	0	0	0	0	0	0	0	0	0	0	0	0	0	0	0	0	0	0	0	0	0	0	0	0	0	0	0	0	0	0	0	0	0	0.000738803	0	0	0	0	0	0	0	0
Firmicutes;Clostridia;Clostridiales;Unclassified_Clostridiales;Howardella;Howardella_ureilytica	0	0	0	0	0	0	0	0	0	0	0	0	0	0	0	0	0.0138041	0	0	0	0	0	0	0	0	0	0	0	0	0	0	0	0	0	0	0	0	0	0	0	0.0325074	0	0	0	0	0	0	0	0
Firmicutes;Clostridia;Clostridiales;Veillonellaceae;Anaerovibrio;Other	0	0	0	0	0	0	0	0	0	0	0	0	0	0	0	0	0.0138041	0	0	0	0	0	0	0	0	0	0	0	0	0	0	0	0	0	0	0	0	0	0	0	0	0	0	0	0	0	0	0	0
Firmicutes;Clostridia;Clostridiales;Veillonellaceae;Dialister;Negativicoccus_succinicivorans	0	0	0	0	0	0	0	0	0	0	0	0	0	0	0	0	0	0	0	0	0	0	0	0	0	0	0	0	0	0	0	0	0	0	0	0	0	0	0	0	0	0	0	0	0	0	0	0	0
Firmicutes;Clostridia;Clostridiales;[Tissierellaceae];Peptoniphilus;Peptoniphilus_timonensis	0	0	0	0	0	0	0	0	0	0	0	0	0	0	0	0	0	0	0	0	0	0	0	0	0	0.00235117	0	0	0	0	0	0	0	0	0	0	0	0	0	0	0	0	0	0	0	0	0	0	0
Firmicutes;Clostridia;Other;Other;Other;Other	0	0	0	0	0	0	0	0	0	0	0	0	0	0	0	0	0	0	0	0	0	0	0	0	0	0	0	0	0.161525	0	0	0	0	0	0	0	0	0.00319683	0.00745946	0	0	0	0	0	0	0	0.00542594	0	0
Firmicutes;Erysipelotrichi;Erysipelotrichales;Erysipelotrichaceae;Eubacterium;Eubacterium_pleomorphus	0	0	0	0	0	0.0147013	0	0	0	0	0	0	0	0	0	0	0	0	0	0	0	0	0	0	0	0	0.163099	0	0	0	0	0	0	0	0	0	0	0	0	0	0	0	0	0	0	0	0	0	0
Firmicutes;Erysipelotrichi;Erysipelotrichales;Erysipelotrichaceae;Other;Other	0	0	0	0	0	0	0	0	0	0	0	0	0	0	0	0	0	0	0	0	0	0	0	0	0	0	0	0	0	0	0	0	0	0	0	0	0	0	0	0	0	0	0	0	0	0	0	0	0
Firmicutes;Erysipelotrichi;Erysipelotrichales;Erysipelotrichaceae;cc_115;OTU1041|NN=Eubacterium_dolichum_AB649277|D=90.3	0	0	0	0	0.0438285	0	0	0	0	0	0	0	0	0	0	0	0	0	0	0	0	0	0	0	0	0	0	0	0	0	0	0	0	0	0	0	0	0	0	0	0	0	0	0	0	0	0	0.161014	0
Firmicutes;Erysipelotrichia;Erysipelotrichales;Erysipelotrichaceae;Candidatus Stoquefichus;OTU1372|NN=Stoquefichus_massiliensis_JX101690|D=92.8	0	0	0	0	0	0	0	0	0	0	0	0	0	0	0	0	0	0	0	0	0	0	0	0	0	0	0	0	0	0	0	0	0	0	0	0	0	0	0	0	0.00295521	0	0	0	0	0	0	0	0
Firmicutes;Erysipelotrichia;Erysipelotrichales;Erysipelotrichaceae;Candidatus Stoquefichus;OTU201|NN=Stoquefichus_massiliensis_JX101690|D=93.8	0	0	0	0	0	0	0	0	0	0	0	0	0	0	0	0	0	0	0	0	0	0	0	0	0	0	0	0	0	0	0	0	0	0	0	0	0	0	0.00149189	0	0.15441	0	0	0	0	0.01831	0	0.00402536	0.00591331
Firmicutes;Erysipelotrichia;Erysipelotrichales;Erysipelotrichaceae;Candidatus Stoquefichus;Other	0	0	0	0	0	0	0	0	0	0	0	0	0	0	0	0	0	0	0	0	0	0	0	0	0	0	0	0	0	0	0	0	0	0	0	0	0	0	0	0	0.00147761	0	0	0	0	0	0	0	0
Firmicutes;Erysipelotrichia;Erysipelotrichales;Erysipelotrichaceae;Catenibacterium;Catenibacterium_mitsuokai	0.152102	3.19291	0.403782	0.535168	3.19797	0.101276	0	0	0	0	0	0	0	0	0	0	0	0	0	0	0	0	0	0	0	0	0	0	0	0	0	0	0	0	0	0	0	0	0	0	0	0.0609385	0	0.140181	0.246025	0.0137325	0.00542594	0	0
Firmicutes;Erysipelotrichia;Erysipelotrichales;Erysipelotrichaceae;Coprobacillus;Coprobacillus_cateniformis	0	0	0	0	0	0	0	0	0	0	0	0	0	0	0	0	0	0	0	0	0	0	0	0	0	0	0	0	0	0	0	0	0	0	0	0	0	0.00319683	0	0	0	0	0	0	0	0	0	0.587703	0
Firmicutes;Erysipelotrichia;Erysipelotrichales;Erysipelotrichaceae;Dielma;Dielma_fastidiosa	0	0	0	0	0	0	0	0	0	0	0	0	0	0	0	0	0	0	0	0	0	0	0	0	0	0	0	0	0	0	0	0	0	0	0	0	0	0	0	0.191597	0.0369402	0	0	0	0	0	0	0.0603804	0
Firmicutes;Erysipelotrichia;Erysipelotrichales;Erysipelotrichaceae;Eggerthia;Eggerthia_catenaformis	0	0	0	0	0	0	0	0	0	0	0	0	0	0	0	0	0	0	0	0	0	0	0	0	0	0.0117559	0	0	0	0	0	0	0	0	0	0	0	0	0	0	0	0	0	0	0	0	0	0	0
Firmicutes;Erysipelotrichia;Erysipelotrichales;Erysipelotrichaceae;Erysipelatoclostridium;Erysipelatoclostridium_cocleatum	0	0	0	0	0	0	0	0	0	0	0	0	0	0	0	0	0	0	0	0	0	0	0	0	0	0	0	0	0	0	0	0	0	0	0	0	0	0	0	0	0	0	0	0	0	0	0	0	0
Firmicutes;Erysipelotrichia;Erysipelotrichales;Erysipelotrichaceae;Erysipelatoclostridium;Erysipelatoclostridium_innocuum	0	0	0	0	0	0	0	0	0	0	0	0	0	0.1143	0.061529	0	0	0	0	0.0518403	0	0	0	0	0	0	0.534464	0.468384	0	0	0	0	0	0	0	0	0	0	0	0.146719	0.00369402	0	0	0	0	0	0	0	0
Firmicutes;Erysipelotrichia;Erysipelotrichales;Erysipelotrichaceae;Erysipelatoclostridium;Erysipelatoclostridium_ramosum	0	0	0	0	0	0	0	0	0	0.109051	0	0.172124	0	0.489856	0	0.30255	0.00276083	0	0	0	0	0.00204198	0	0	0	0	0	0	0	1.35455	0.17316	0	2.12869	0	0	0	0	0	0	0	0	0	0	0	0	0	0	0.0966086	0
Firmicutes;Erysipelotrichia;Erysipelotrichales;Erysipelotrichaceae;Erysipelatoclostridium;Erysipelatoclostridium_saccharogumia	0	0	0	0	0	0	0	0	0	0	0	0	0	0	0	0	0	0	0	0	0	0	0	0	0	0	0	0	0	0	0	0	0	0	0	0	0	0	0	0	0	0	0	0	0	0	0	0	0
Firmicutes;Erysipelotrichia;Erysipelotrichales;Erysipelotrichaceae;Erysipelatoclostridium;Erysipelatoclostridium_spiroforme	0	0	0	0	0	0	0	0	0	0	0	0	0	0	0	0	0	0	0	0	0	0.00204198	0	0	0	0	0	0	0	0	0	0	0	0	0	0	0	0	0.559459	0	0.373096	0	0	0	0	0	0	0	0
Firmicutes;Erysipelotrichia;Erysipelotrichales;Erysipelotrichaceae;Erysipelatoclostridium;OTU1092|NN=Clostridium_innocuum_CLOIRGNA|D=96.3	0	0	0	0	0	0	0	0	0	0	0	0	0	0.00408213	0	0	0	0	0	0	0	0	0	0	0	0	0	0	0	0	0	0	0	0	0	0	0	0	0	0	0	0	0	0	0	0	0	0	0
Firmicutes;Erysipelotrichia;Erysipelotrichales;Erysipelotrichaceae;Erysipelatoclostridium;OTU729|NN=Clostridium_innocuum_CLOIRGNA|D=96.9	0	0	0	0	0	0	0	0	0	0	0	0	0	0	0	0	0	0	0	0	0	0	0	0	0	0	0	0	0	0	0	0	0	0	0	0	0	0	0	0	0	0	0	0	0	0	0	0	0
Firmicutes;Erysipelotrichia;Erysipelotrichales;Erysipelotrichaceae;Erysipelatoclostridium;Other	0	0	0	0	0	0	0	0	0	0	0	0	0	0	0	0	0	0	0	0	0	0	0	0	0	0	0	0	0	0	0	0	0	0	0	0	0	0	0	0	0	0	0	0	0	0	0	0	0
Firmicutes;Erysipelotrichia;Erysipelotrichales;Erysipelotrichaceae;Eubacterium;Eubacterium_biforme	0	0	0	0	0	0	0	0	0	0	0	0	0	0	0	0	0	0	0	0	0	0	0	0	0	0	0	0	0	0	0	0	0	0	0	0	0	0	0	0	0.239372	0.109689	0	0	0.00130864	0	0	0	0
Firmicutes;Erysipelotrichia;Erysipelotrichales;Erysipelotrichaceae;Eubacterium;Eubacterium_cylindroides	0	0.0836835	0	0	0.0589418	0	0	0	0	0	0	0	0	0	0	0	0	0	0	0	0	0	0	0.046565	0	0	0	0	0	0	0	0	0	0	0	0	0	0	0	0	0	0	0	0	0	0	0	0	0
Firmicutes;Erysipelotrichia;Erysipelotrichales;Erysipelotrichaceae;Eubacterium;Eubacterium_dolichum	0	0	0	0	0	0	0	0	0	0	0	0	0	0	0	0	0	0	0	0	0	0	0	0	0	0	0	0	0	0	0	0	0	0	0	0	0	0	0	0	0.00147761	0	0	0	0	0	0	0	0
Firmicutes;Erysipelotrichia;Erysipelotrichales;Erysipelotrichaceae;Eubacterium;OTU125|NN=Eubacterium_dolichum_AB649277|D=90.7	0	0	0	0	0	0	0	0	0	0	0	0	0	0	0	0	0.0496949	0	0	0	0	0	0	0	0	0	0	0	0	0	0	0	0	0	0	0	0	0	0	0	0	0	0	0	0	0	0	0	0
Firmicutes;Erysipelotrichia;Erysipelotrichales;Erysipelotrichaceae;Eubacterium;OTU214|NN=Eubacterium_biforme_JF298897|D=96.8	0	0	0	0	0	0	0	0	0	0	0.0105258	0	0	0	0	0	0	0	0	0	0	0	0	0	0	0	0	0	0	0	0	0	0	0	0	0	0	0.00959049	0.00298378	0.0017261	0.233462	0.146252	0.0031295	0	0.0444939	0.00915499	0	0.00201268	0.00591331
Firmicutes;Erysipelotrichia;Erysipelotrichales;Erysipelotrichaceae;Eubacterium;OTU742|NN=Eubacterium_cylindroides_AB018186|D=90.2	0	0	0	0	0	0	0	0	0	0	0	0	0	0	0	0	0	0	0	0	0	0	0	0	0	0	0	0	0	0	0	0	0	0	0	0	0	0	0	0	0	0	0	0	0	0	0	0	0
Firmicutes;Erysipelotrichia;Erysipelotrichales;Erysipelotrichaceae;Eubacterium;Other	0	0	0	0	0	0	0	0	0	0	0	0	0	0	0	0	0	0	0	0	0	0	0	0	0	0	0	0	0	0	0	0	0	0	0	0	0	0	0	0	0	0	0	0.0778786	0	0	0	0	0
Firmicutes;Erysipelotrichia;Erysipelotrichales;Erysipelotrichaceae;Holdemania;Holdemania_filiformis	0	0	0	0	0	0	0	0	0	0	0	0	0	0	0	0.115257	0.096629	0	0	0	0	0	0	0	0	0	0	0	0	0	0	0	0	0	0	0	0	0	0	0	0.151455	0	0	0.323196	0	0	0	0	0
Firmicutes;Erysipelotrichia;Erysipelotrichales;Erysipelotrichaceae;Holdemania;Holdemania_massiliensis	0	0	0	0	0	0	0	0	0	0	0	0	0	0	0	0.0288143	0	0	0	0	0	0	0	0	0	0	0	0	0	0	0	0	0	0	0	0	0	0	0	0	0	0	0	0	0	0	0	0	0
Firmicutes;Erysipelotrichia;Erysipelotrichales;Erysipelotrichaceae;Other;Other	0	0	0	0	0	0	0	0	0	0	0	0	0	0	0	0	0	0	0	0	0	0	0	0	0	0	0	0	0	0	0	0	0	0	0	0	0	0	0	0	0	0	0	0	0	0	0	0	0
Firmicutes;Erysipelotrichia;Erysipelotrichales;Erysipelotrichaceae;Solobacterium;Solobacterium_moorei	0	0	0	0	0	0	0	0	0	0	0	0	0	0	0	0	0.659838	0	0	0	0	0	0	0	0.0183301	0.068184	0.255941	3.74707	0	0	0	0	0	0	0	0	0	0	0	0	0	0	0.0031295	0	0.488124	0	0	0.666197	0
Firmicutes;Erysipelotrichia;Erysipelotrichales;Erysipelotrichaceae;Turicibacter;Turicibacter_sanguinis	0	0.094036	0	0	0.370275	0	0	0	0	0	0	0	0	0	0	0	0.403081	0	0	0	0	0	0	0	0	0	0	0	0	0	0	0	0	0	0	0	0	0	0	0	0.0421118	0.0121877	0	0	0	0	0	0.00201268	0
Firmicutes;Negativicutes;Selenomonadales;Acidaminococcaceae;Acidaminococcus;Acidaminococcus_fermentans	0	1.10945	0.260981	0	1.60352	0.184583	0	0	0	0	0	0	0	0	0	0	0	0	0	0	0	0	0	0	0	0	0	0	0	0	0	0	0	0	0	0	0	0	0	0	0.0694475	0	0	0	0	0	0	0.00201268	0
Firmicutes;Negativicutes;Selenomonadales;Acidaminococcaceae;Acidaminococcus;Acidaminococcus_intestini	0	0	0	0	0	0	0	0	0	0	0	0	0	0	0	0	0	0	0	0	0	0	0	0	0	0	0	0	0	0	0	0	0	0	0	0	0	0	0	0	0	0	0	0.0233636	0.0418766	0	0	0	0
Firmicutes;Negativicutes;Selenomonadales;Acidaminococcaceae;Acidaminococcus;OTU915|NN=Acidaminococcus_fermentans_X78017|D=97	0	0	0	0	0	0	0	0	0	0	0	0	0	0	0	0	0	0	0	0	0	0	0	0	0	0	0	0	0	0	0	0	0	0	0	0	0	0	0	0	0	0	0	0	0	0	0	0	0
Firmicutes;Negativicutes;Selenomonadales;Acidaminococcaceae;Acidaminococcus;Other	0	0	0	0	0	0	0	0	0	0	0	0	0	0	0	0	0	0	0	0	0	0	0	0	0	0	0	0	0	0	0	0	0	0	0	0	0	0	0	0	0	0	0	0	0	0	0	0	0
Firmicutes;Negativicutes;Selenomonadales;Acidaminococcaceae;Other;Other	0.126752	0	0	0	0	0.218886	0	0	0	0	0	0	0	0	0	0	0	0	0	0	0	0	0	0	0	0	0	0	0	0	0	0	0	0	0	0	0	0	0	0	0	0	0	0	0	0	0	0	0
Firmicutes;Negativicutes;Selenomonadales;Acidaminococcaceae;Phascolarctobacterium;OTU579|NN=Phascolarctobacterium_faecium_X72867|D=93.9	0.0527287	1.10514	0.29545	0.152905	1.52644	0.125778	0	0	0	0	0	0	0	0.547006	0	0	0	0	0	0	0	0.00204198	0	0	0	0	0	0	0	0	0	0	0	0	0	0	0	0.00639366	0.00149189	0.0017261	0	0	0	0	0	0.00915499	0.00542594	0.0704438	0
Firmicutes;Negativicutes;Selenomonadales;Acidaminococcaceae;Phascolarctobacterium;OTU825|NN=Phascolarctobacterium_faecium_X72867|D=90.3	0	0	0	0	0	0	0	0	0	0	0	0	0	0	0	0	0	0	0	0.207361	0	0	0	0	0	0	0	0	0	0	0	0	0	0	0	0	0	0	0	0	0	0	0	0	0	0	0	0	0
Firmicutes;Negativicutes;Selenomonadales;Acidaminococcaceae;Phascolarctobacterium;Other	0.00101401	0	0	0	0	0	0	0	0	0	0	0	0	0	0	0	0	0	0	0	0	0	0	0	0	0	0	0	0	0	0	0	0	0	0	0	0	0	0	0	0	0	0	0	0	0	0	0	0
Firmicutes;Negativicutes;Selenomonadales;Acidaminococcaceae;Phascolarctobacterium;Phascolarctobacterium_faecium	0	0.213954	0.00492417	0	0.00151133	0	0	0	0	0	0	0	0	0	0.361483	2.11785	0.76475	0	0	0	0	0	0	0	0	0	0.0853135	0	0	0	0	0	0	0	0	0	0	0	0	0	0	0	0	0	0	0	0.00542594	0	0
Firmicutes;Negativicutes;Selenomonadales;Acidaminococcaceae;Phascolarctobacterium;Phascolarctobacterium_succinatutens	0	0	0	0	0	0	0	0	0	0	0	0	0	0	0	0	0	0	0	0	0	0	0.00119019	0	0	0	0.00250922	0	0	0	0	0	0	0	0	0	0	0	0	0	0	2.1816	0	1.0903	0.112543	0	0	0	0
Firmicutes;Negativicutes;Selenomonadales;Other;Other;Other	0.0070981	0	0	0	0	0.00326696	0	0	0	0	0	0.260187	0	0.710291	0	0	0	0	0	0	0	0	0	0	0	0	0	0	0	0	0	0	0	0	0	0	0	0	0	0	0	0	0	0	0	0	0	0	0
Firmicutes;Negativicutes;Selenomonadales;Veillonellaceae;Allisonella;Allisonella_histaminiformans	0.13892	0.20015	0	0	0.264482	0.104543	0	0	0	0	0	0	0	0	0	0	0	0	0	0	0	0	0	0	0	0.192796	0.155572	0	0	0	0	0	0	0	0	0	0	0	0	0	0	0.840951	0	0	0	0.0045775	0	0.00201268	0
Firmicutes;Negativicutes;Selenomonadales;Veillonellaceae;Dialister;Dialister_invisus	0	3.22138	0.0246208	0.382263	2.31082	0.189484	0	0	0	0	0	0	0	0.151039	0	0.10085	0.46658	0	0	0	0	0	0	0	0	0.00470234	0	0	0	1.72706	0.0865801	0	0	0	0	0	0	0	0	0	0	0	0	0	0	0.0045775	0	0.00201268	0
Firmicutes;Negativicutes;Selenomonadales;Veillonellaceae;Dialister;Dialister_pneumosintes	0	0	0	0	0.00302265	0	0	0	0.590612	0	0	0	0	0	0.392247	0.158479	1.10985	0.0249626	0	0	0	0	0	0	0	0	0	0	0	0	0	0	0	0	0	0	0	0	0.00149189	0	0	0	0	0	0	0	0	0	0
Firmicutes;Negativicutes;Selenomonadales;Veillonellaceae;Dialister;Dialister_succinatiphilus	0	0	0	0	0	0	0	0	0	0	0	0	0	0	0	0	0	0	0	0	0	0	0	0	0	0	0	0	0	0	0	0	0	0	0	0	0	0	0	0	0	0	0	0	0	0	0	0	0
Firmicutes;Negativicutes;Selenomonadales;Veillonellaceae;Dialister;OTU1084|NN=Dialister_succinatiphilus_AB370249|D=93.2	0	0	0	0	0	0	0	0	0	0	0	0	0	0	0	0	0	0	0	0	0	0	0	0	0	0	0	0	0	0	0	0	0	0	0	0	0	0	0	0	0	0	0	0	0	0	0.103093	0.273724	0.0413932
Firmicutes;Negativicutes;Selenomonadales;Veillonellaceae;Dialister;OTU1130|NN=Dialister_succinatiphilus_AB370249|D=94.3	0.00101401	0	0	0	0	0	0	0	0	0	0	0	0	0	0	0	0	0	0	0	0	0	0	0	0	0	0	0	0	0	0	0	0	0	0	0	0	0	0	0	0.00221641	0	0	0	0	0	0	0	0
Firmicutes;Negativicutes;Selenomonadales;Veillonellaceae;Dialister;OTU1|NN=Dialister_succinatiphilus_AB370249|D=95.7	0	0	0	0	0	0	0	0	0	0	0	0	0	0	0	0	0	0	0	0	0	0	0	0	0	0	0	0	0	0	0	0	0	0	0	0	0	0	0	0	0	0	0	0	0	0	0	0	0
Firmicutes;Negativicutes;Selenomonadales;Veillonellaceae;Dialister;OTU379|NN=Dialister_succinatiphilus_AB370249|D=96.3	0.00101401	0	0	0	0	0	0	0	0	0	0	0	0	0	0	0	0	0	0	0	0	0	0	0	0	0	0	0	0	0	0	0	0	0	0	0	0	0.00319683	1.08162	0.604136	2.02063	0	0	0	0	0.0045775	0.0162778	0	0
Firmicutes;Negativicutes;Selenomonadales;Veillonellaceae;Dialister;OTU508|NN=Dialister_invisus_JN713211|D=96.8	0	0.000862716	0	0	0	0	0	0	0	0	0	0	0	0	0	0	0	0	0	0	0	0	0	0	0	0	0	0	0	0	0	0	0	0	0	0	0	0	0	0	0	0	0	0	0	0	0	0	0
Firmicutes;Negativicutes;Selenomonadales;Veillonellaceae;Dialister;Other	0	0.00603901	0	0	0.00151133	0	0	0	0	0	0	0	0	0	0	0.0144071	0.110433	0	0	0	0	0	0	0	0	0	0	0	0	0	0	0	0	0	0	0	0	0	0.00149189	0	0.00221641	0	0	0	0	0	0	0.00201268	0
Firmicutes;Negativicutes;Selenomonadales;Veillonellaceae;Megamonas;Megamonas_funiformis	0	0	0	0	0	0	0	0	0	0	0	0	0	0	0	0	0	0	0	0	0	0	0	0	0	0	0	0	0	0	0	0	0	0	0	0	0	0	0	0	0	0	0	0	0	0	0	0	0
Firmicutes;Negativicutes;Selenomonadales;Veillonellaceae;Megamonas;Megamonas_hypermegale	0	0	0	0	0	0	0	0	0	0	0	0	0	0	0	0	0	0	0	0	0	0	0	0	0	0	0	0	0	0	0	0	0	0	0	0	0	0	0	0	0	0	0	0	0	0	0	0	0
Firmicutes;Negativicutes;Selenomonadales;Veillonellaceae;Megasphaera;Megasphaera_elsdenii	0	0	0	0	0	0	0	0	0	0	0	0	0	0	0	0	0	0	0	0	0	0	0	0	0	0	0	0	0	0	0	0	0	0	0	0	0	0	0.0164108	0	0	0	0	0	0	0	0	0	0
Firmicutes;Negativicutes;Selenomonadales;Veillonellaceae;Megasphaera;OTU1711|NN=Megasphaera_elsdenii_DQ146765|D=93.4	0	0	0	0	0	0	0	0	0	0	0	0	0	0	0	0	0	0	0	0	0	0	0	0	0	0	0	0	0	0	0	0	0	0	0	0	0	0	0	0	0	0	0	0	0	0	0	0.00201268	0
Firmicutes;Negativicutes;Selenomonadales;Veillonellaceae;Megasphaera;OTU225|NN=Megasphaera_elsdenii_DQ146765|D=94.3	0	0	0	0	0	0	0	0	0	0	0	0	0	0	0	0	0	0	0	0	0	0	0	0	0	0	0	0	0	0	0	0	0	0	0	0	0	0	0	0	0	0	0	0	0	0	0	0	0
Firmicutes;Negativicutes;Selenomonadales;Veillonellaceae;Megasphaera;OTU277|NN=Megasphaera_elsdenii_DQ146765|D=93.3	0	0	0	0	0	0	0	0	0	0	0	0	0	0	0	0	0	0	0	0	0	0	0	0	0	0	0	0	0	0	0	0	0	0	0	0	0	0	0	0	0	0	0	0	0	0	0	0.102647	0
Firmicutes;Negativicutes;Selenomonadales;Veillonellaceae;Megasphaera;OTU301|NN=Megasphaera_elsdenii_DQ146765|D=93.8	0	0	0	0	0.0408058	0	0	0	0	0	0	0	0	0	0	0	0	0	0	0	0	0	0	0	0	0	0	0	0	0	0	0	0	0	0	0	0	0	0	0	0	0	0	0	0	0	0	0	0
Firmicutes;Negativicutes;Selenomonadales;Veillonellaceae;Megasphaera;OTU577|NN=Megasphaera_elsdenii_DQ146765|D=96	0	0	0	0	0	0	0	0	0	0	0	0	0	0	0	0	0	0	0	0	0	0	0	0	0	0	0	0	0	0	0	0	0	0	0	0	0	0	0	0	0	0	0	0	0	0	0	0	0
Firmicutes;Negativicutes;Selenomonadales;Veillonellaceae;Megasphaera;OTU809|NN=Megasphaera_elsdenii_DQ146765|D=95.1	0	0	0	0	0	0	0	0	0	0	0	0	0	0	0	0	0	0	0	0	0	0	0	0	0	0	0	0	0	0	0	0	0	0	0	0	0	0	0	0	0	0	0	0	0	0	0	0	0
Firmicutes;Negativicutes;Selenomonadales;Veillonellaceae;Megasphaera;Other	0	0	0	0	0	0	0	0	0	0	0	0	0	0	0	0	0	0	0	0	0	0	0	0	0	0	0	0	0	0	0	0	0	0	0	0	0	0	0	0	0	0	0	0	0	0	0	0.00201268	0
Firmicutes;Negativicutes;Selenomonadales;Veillonellaceae;Mitsuokella;Mitsuokella_jalaludinii	0	0	0	0	0	0	0	0	0	0	0	0	0	0	0	0	0	0	0	0	0	0	0	0	0	0	0	0	0	0	0	0	0	0	0	0	0	0	0	0	0.0494998	0	0	0	0	0	0	0	0
Firmicutes;Negativicutes;Selenomonadales;Veillonellaceae;Mitsuokella;OTU1438|NN=Mitsuokella_jalaludinii_AF479674|D=96.8	0	0	0	0	0	0	0	0	0	0	0	0	0	0	0	0	0	0	0	0	0	0	0	0	0	0	0	0	0	0	0	0	0	0	0	0	0	0	0	0	0	0	0	0	0	0	0	0	0
Firmicutes;Negativicutes;Selenomonadales;Veillonellaceae;Mitsuokella;Other	0	0	0	0	0	0	0	0	0	0	0	0	0	0	0	0	0	0	0	0	0	0	0	0	0	0	0	0	0	0	0	0	0	0	0	0	0	0	0	0	0.000738803	0	0	0	0	0	0	0	0
Firmicutes;Negativicutes;Selenomonadales;Veillonellaceae;Other;Other	0	0	0	0	0.0241812	0	0	0	0	0.0181752	0	0	0	0	0	0	0	0	0	0.103681	0	0	0.00476077	0	0	0	0	0	0	0	0	0	0	0	0	0	0	0	0	0	0	0	0	0	0	0	0	0	0
Firmicutes;Negativicutes;Selenomonadales;Veillonellaceae;Selenomonas;Selenomonas_ruminantium	0	0	0	0	0	0	0	0	0	0.090876	0	0	0	0	0	0	0	0	0	0.103681	0	0	0.164247	0	0	0	0	0	0	0	0	0	0	0	0	0	0	0	0	0	0	0	0	0	0	0	0	0	0
Firmicutes;Negativicutes;Selenomonadales;Veillonellaceae;Veillonella;OTU1482|NN=Veillonella_atypica_X84007|D=96.9	0	0	0	0	0	0	0	0	0	0	0	0	0	0	0	0	0	0	0	0	0	0	0	0	0	0	0	0	0	0	0	0	0	0	0	0	0	0	0	0	0	0	0	0	0	0	0	0	0
Firmicutes;Negativicutes;Selenomonadales;Veillonellaceae;Veillonella;OTU637|NN=Veillonella_dispar_GQ422726|D=93.5	0	0	0	0	0	0	0	0	0.0984354	0	0	0	0.327176	0	0	0	0	0	0	0	0	0	0	0	0	0	0	0	0	0	0	0	0	0	0	0	0	0	0	0	0	0	0	0	0	0	0	0	0
Firmicutes;Negativicutes;Selenomonadales;Veillonellaceae;Veillonella;Other	0	0	0	0	0	0	0	0	0	0	0	0	0	0.00408213	0	0	0.00552166	0	0	0	0	0	0	0	0	0.00940468	0	0	0	0	0	0	0	0	0	0	0	0	0	0	0	0	0	0	0	0	0	0	0
Firmicutes;Negativicutes;Selenomonadales;Veillonellaceae;Veillonella;Veillonella_atypica	0	0	0	0	0	0	0	0	0	0	0	0	0.266774	0	0	0	0.102151	0	0	0	0	0	0	0	0	0	0	0	0	0	0	0	0	0	0	0	0	0	0	0	0	0	0	0	0	0	0	0	0
Firmicutes;Negativicutes;Selenomonadales;Veillonellaceae;Veillonella;Veillonella_dispar	0	0	0	0	0	0.0424705	0	0	0.404103	0	0	0.068049	0	0.30616	0.0153822	0	0.135281	0	0	0	0.171233	0	0.190431	0	0	0.268033	0	0	0	0	0	0	0	0	0	0	0	0	0	0	0	0	0	0	0	0	0.124797	0	0
Firmicutes;Negativicutes;Selenomonadales;Veillonellaceae;Veillonella;Veillonella_parvula	0	0	0	0	0	0	0	0	0	0	0	0.00400288	0	0	0	0	0	0	0	0	0.0428082	0	0	0	0	0.00470234	0	0	0	0	0	0	0	0	0	0	0	0	0	0	0	0	0	0	0	0	0	0	0
Firmicutes;Negativicutes;Selenomonadales;Veillonellaceae;Veillonella;Veillonella_rogosae	0	0	0	0	0	0.0604388	0	0	0	0	0	0	0	0.00408213	0	0	0.0276083	0	0	0	0	0	0	0	0	0	0	0	0	0	0	0	0	0	0	0	0	0	0	0	0	0	0	0	0	0	0	0	0
Firmicutes;Other;Other;Other;Other;Other	0.559736	0.902401	6.74611	0.458716	0.0317379	0.607654	0.192246	0.534759	0.170967	0.127226	3.77349	0.112081	0.458046	0.771523	0.215351	0.0288143	0.0110433	0.0249626	0.595238	0	2.65411	0.773912	0.189241	0.340922	0.357437	0.178689	0.509372	0	0	0.0338639	0	0.0181884	0	0.820633	0	0	0	11.5437	5.22162	0.17261	0.106388	2.83973	2.84471	0.30762	0.300988	3.82679	5.57244	0.0664184	0.869257
Fusobacteria;Fusobacteriia;Fusobacteriales;Fusobacteriaceae;Fusobacterium;Fusobacterium_gonidiaformans	0	0	0	0	0	0	0	0	0	0	0	0	0	0	0	0	0	0	0.085034	0	0.0428082	0	0	0	0	0	0.00752766	0	0	0	0	0	0	0	0	0	0	0	0	0	0	0	0	0	0	0	0	0	0
Fusobacteria;Fusobacteriia;Fusobacteriales;Fusobacteriaceae;Fusobacterium;Fusobacterium_mortiferum	0	0	0	0	0	0	0	0	0	0	0	0	0	0	0	0	0	0	0	0	0	0.00204198	0	0	0	0.286843	0	0	0	0	0	0	0	0	0	0	0	0	0	0	0	0	0	0	0	0.0045775	0	0	0
Fusobacteria;Fusobacteriia;Fusobacteriales;Fusobacteriaceae;Fusobacterium;Fusobacterium_necrophorum	0	0	0	0	0	0	0	0	0	0	0	0	0	0	0	0	0	0	0.552721	0	0.0856164	0	0	0	0	0	0.188192	0.117096	0	0	0	0	0	0	0	0	0	0.00639366	0.00149189	0.0017261	0	0	0	0	0.00130864	0.0045775	0.00542594	0.00201268	0
Fusobacteria;Fusobacteriia;Fusobacteriales;Fusobacteriaceae;Fusobacterium;Fusobacterium_nucleatum	0	0	0.00492417	0	0	0	0	0	0.124339	0.0181752	0	0.0200144	0	0.0163285	0.0307645	0.417807	0.289887	0	0	0	0	0	0.0107117	0	0	0.0423211	0	0	0	0	0	0	0	0	0	0	0	0	0	0	0	0	0	0	0	0	0.0271297	0.418637	0.0295666
Fusobacteria;Fusobacteriia;Fusobacteriales;Fusobacteriaceae;Fusobacterium;Fusobacterium_periodonticum	0	0	0	0	0.00151133	0.00163348	0	0	1.55424	12.6136	0.31051	86.0379	0.749987	26.1583	0.592217	2.10344	2.74426	0.0499251	0.170068	0.207361	0.299658	0.0204198	0.458224	0.00332607	0.504078	1.46243	0.00250922	0	0	0.237047	0	0	4.30576	0	0	0	0	0.0415588	0.00596757	0.00517831	0.365708	0	0	0	0.706668	0.0137325	0.0705372	1.14521	0.195139
Fusobacteria;Fusobacteriia;Fusobacteriales;Fusobacteriaceae;Fusobacterium;Fusobacterium_varium	0	0	0	0	0	0	0	0	0	0	0	0	0	0	0	0	0	0	0	0	0	0	0	0	0	0.392646	0.00250922	0	0	0	0	0	0	0	0	0	0	0	0	0	0	0	0	0	0	0	0	0	0
Fusobacteria;Fusobacteriia;Fusobacteriales;Fusobacteriaceae;Fusobacterium;OTU1067|NN=Fusobacterium_periodonticum_AB910749|D=97	0	0	0	0	0	0	0	0	0.0466273	0.0727008	0	0.0440317	0.0302008	0	0.0538379	0.230514	0.240192	0	0	0	0	0	0.0464175	0	0.0549904	0.117559	0	0	0	0	0	0	0	0	0	0	0	0	0	0	0	0	0	0	0	0	0	0.0925833	0.0118266
Fusobacteria;Fusobacteriia;Fusobacteriales;Fusobacteriaceae;Fusobacterium;OTU23|NN=Fusobacterium_periodonticum_AB910749|D=96.5	0	0	0	0	0	0	0	0	0.0725313	0.0181752	0	0.204147	0.0302008	0.0408213	0.107676	0.244921	0.309213	0	0	0	0	0	0.0487979	0	0.00916506	0.096398	0.00250922	0	0	0	0	0	0	0	0	0	0	0	0	0	0.00147761	0	0	0	0	0	0.00542594	0.108685	0.0236532
Fusobacteria;Fusobacteriia;Fusobacteriales;Fusobacteriaceae;Fusobacterium;OTU25|NN=Fusobacterium_periodonticum_AB910749|D=96	0	0	0	0	0	0	0	0	0	0	0	0	0	0	0	0	0	0	0	0	0	0	0	0	0	0.00235117	0	0	0	0	0	0	0	0	0	0	0	0	0	0	0	0	0	0	0	0	0	0	0
Fusobacteria;Fusobacteriia;Fusobacteriales;Fusobacteriaceae;Fusobacterium;OTU536|NN=Fusobacterium_varium_NR_113384.1|D=96.1	0	0	0	0	0	0	0	0	0	0	0	0	0	0	0	0	0	0	0	0	0	0	0	0	0	0	0	0	0	0	0	0	0	0	0	0	0	0	0	0	0	0	0	0	0	0	0	0	0
Fusobacteria;Fusobacteriia;Fusobacteriales;Fusobacteriaceae;Fusobacterium;OTU993|NN=Fusobacterium_nucleatum_AM849219|D=96.4	0	0	0	0	0	0	0	0	0	0	0	0	0	0	0	0	0	0	0	0	0	0	0	0	0	0	0	0	0	0	0	0	0	0	0	0	0	0	0	0	0	0	0	0	0	0	0	0.00201268	0
Fusobacteria;Fusobacteriia;Fusobacteriales;Fusobacteriaceae;Fusobacterium;Other	0	0	0	0	0.00302265	0	0	0	0.0932546	0.254453	0.00526288	0.312225	0.286908	0.0775605	0.361483	0.922057	0.795119	0	0	0.0518403	0	0.00204198	0.278505	0	0.274952	1.12856	0	0	0	0	0	0	0.0967586	0	0	0	0	0	0	0	0.00517162	0	0	0	0.0117778	0	0	0.215357	0.0118266
Fusobacteria;Fusobacteriia;Fusobacteriales;Leptotrichiaceae;Leptotrichia;Leptotrichia_buccalis	0	0	0	0	0	0	0	0.534759	0.248679	34.2057	0.0684175	0	0	0	0	0	0	0	0	0	0.214041	0	0.00119019	0	0	0.496097	0	0	0	0	0	0	0	0	0	0	0	0	0	0.26582	0	0	0	0	0	0	0	0	0.0118266
Fusobacteria;Fusobacteriia;Fusobacteriales;Leptotrichiaceae;Other;Other	0	0	0	0	0	0	0	0	0	0	0	0	0	0	0	0	0	0	0	0	0	0	0.0702214	0	0	0	0	0	0	0	0	0	0	0	0	0	0	0	0	0	0	0	0	0	0	0	0	0	0
Fusobacteria;Fusobacteriia;Fusobacteriales;Leptotrichiaceae;Sneathia;Sneathia_amnionii	0	0	0	0	0	0	0	0	0	0	0	0	0	0	0	0	0	0	0	0	0	0	0.210664	0	0	0	0	0	0	0	0	0	0	0	0	0	0	0	0	0	0	0	0.0031295	0	0	0	0	0	0
Lentisphaerae;Lentisphaeria;Victivallales;Victivallaceae;Victivallis;OTU719|NN=Victivallis_vadensis_AY049713|D=94.5	0	0.0129407	0	0.267584	0.0710324	0	0	0	0	0	0	0	0	0	0	0	0	0	0	0	0	0	0	0	0	0	0	0	0	0	0	0	0	0	0	0	0	0	0	0	0	0	0	0	0	0	0	0	0
Lentisphaerae;Lentisphaeria;Victivallales;Victivallaceae;Victivallis;Other	0	0.12078	0	0	0.0226699	0.0163348	0	0	0	0	0	0	0	0	0	0	0	0	0	0	0	0	0	0	0	0	0	0	0	0	0	0	0	0	0	0	0	0	0.0880216	0	0.0192089	0	0	0.0116818	0	0	0	0.1429	0.0709597
Lentisphaerae;Lentisphaeria;Victivallales;Victivallaceae;Victivallis;Victivallis_vadensis	0	0	0	0	0	0	0	0	0	0	0	0	0	0	0	0	0	0	0	0	0	0	0	0	0	0	0	0	0	0	0	0	0	0	0	0	0	0	0	0	0	0	0	0	0	0	0	0	0
Planctomycetes;Planctomycetia;Planctomycetales;Planctomycetaceae;Schlesneria;Schlesneria_paludicola	0	0	0	0	0	0	0	0	0	0	0	0	0	0	0	0	0	0.349476	0.340136	0	0	0	0	0	0	0.014107	0	0	0.306897	0	0	0	0	0	0	0	0	0	0	0	0	0	0	0.229742	0	0	0.081389	0	0
Proteobacteria;Alphaproteobacteria;Caulobacterales;Caulobacteraceae;Brevundimonas;Brevundimonas_diminuta	0	0	0.00984834	0	0	0.00163348	0	0	0	0	0	0	0	0	0.915244	0	0	0	0.212585	0	0	0	0.0321352	0	0	0	0	0	0	0	0	0	0	0	0	0	0	0	0	0	0	0	0	0	0	0	0	0.213344	0
Proteobacteria;Alphaproteobacteria;Caulobacterales;Caulobacteraceae;Brevundimonas;Brevundimonas_terrae	0	0	0.0492417	0	0	0.00163348	0	0	0	0	0	0	0	0	0	0	0	0	0	0	0	0	0	0	0	0	0	0	0	0	0	0	0	0	0	0	0	0	0	0	0	0	0	0	0	0	0	0	0
Proteobacteria;Alphaproteobacteria;Caulobacterales;Caulobacteraceae;Brevundimonas;Brevundimonas_vesicularis	1.96719	0.389085	8.24306	4.70183	0.775311	1.44726	6.79269	9.09091	6.62108	1.39949	8.39956	0.572412	10.7364	2.95546	4.73773	3.55857	0.317495	7.73839	6.03741	2.64386	9.93151	9.1828	3.55154	5.68259	10.1641	2.62391	2.49166	0	0	0.880461	0	0	0	1.4068	0	0	0.182371	4.71852	3.21801	6.87679	0.296999	2.5716	7.58903	4.32616	4.65223	3.34157	3.61367	1.55178	6.72343
Proteobacteria;Alphaproteobacteria;Caulobacterales;Caulobacteraceae;Brevundimonas;Other	0	0	0	0	0	0	0	0	0	0	0	0	0.00503347	0	0	0	0	0	0	0	0	0	0	0	0	0	0	0	0	0	0	0	0	0	0	0	0	0	0	0	0	0	0	0	0	0	0.0108519	0	0
Proteobacteria;Alphaproteobacteria;Caulobacterales;Caulobacteraceae;Other;Other	0	0	0	0	0	0	0	0	0	0	0	0	0.0100669	0	0	0	0	0	0	0	0	0	0	0	0.00916506	0	0	0	0	0	0	0	0	0	0	0	0	0	0	0	0.000738803	0	0	0	0	0	0	0	0.00591331
Proteobacteria;Alphaproteobacteria;Caulobacterales;Caulobacteraceae;Phenylobacterium;OTU19|NN=Phenylobacterium_haematophilum_AJ244650|D=97	0	0	0	0	0	0	0	0	0	0	0	0	0	0	0	0	0.00828249	0	0	0	0	0	0	0	0	0	0	0	0	0	0.04329	0	0	0	0	0	0	0	0	0	0	0	0	0	0	0	0	0	0
Proteobacteria;Alphaproteobacteria;Caulobacterales;Caulobacteraceae;Phenylobacterium;Other	0	0	0	0.0382263	0	0	0	0	0.347114	0	0	0	0	0	0	0	0	0	0	0	0	0	0	0	0	0	0	0	0	0	0	0	0	0	0	0	0	0	0	0	0	0	0	0	0	0	0	0	0
Proteobacteria;Alphaproteobacteria;Caulobacterales;Caulobacteraceae;Phenylobacterium;Phenylobacterium_haematophilum	0	0	0	0	0	0	0	0	0	0	0	0	0.372477	0	0	0	0	0	0	0	0	0	0	0	0	0.0117559	0	0	0	0	0	0	0	0	0	0	0	0	0	0	0.00221641	0	0.328597	0.00389393	0	0	0	0	0
Proteobacteria;Alphaproteobacteria;Other;Other;Other;Other	0.153116	0.0353714	0	0	0	0	0.704902	0	0	0	0	0	0.00503347	0	0	0.0720357	0	0	0	0	0	0	0.238039	0	0.577399	0.138719	0	0	0	0	0	0	0	1.0551	0	0	0	0	0.0716108	0.144993	0.000738803	0	0.757339	0.32709	0.00261729	0	0.233315	0	0
Proteobacteria;Alphaproteobacteria;Rhizobiales;Aurantimonadaceae;Aureimonas;Aureimonas_altamirensis	0	0	0	0	0	0	0	0	0	0	0	0	0	0	0	0	0	0	0	0.103681	0	0	0	0	0	0	0	0	0	1.69319	0.17316	0	0	0	0	0	0	0	0	0	0	0	0.297302	0	0	0.0045775	0	0	0
Proteobacteria;Alphaproteobacteria;Rhizobiales;Bradyrhizobiaceae;Bradyrhizobium;Bradyrhizobium_denitrificans	0	0	0	0	0	0	0	0	0	0	0	0	0	0	0	0	0	0	0	0	0	0	0	0	0	0	0	0	0	0	0	0	0	0	0	0	0	0	0	0.0017261	0	0	0	0	0	0	0	0	0
Proteobacteria;Alphaproteobacteria;Rhizobiales;Bradyrhizobiaceae;Bradyrhizobium;Bradyrhizobium_elkanii	0	0	0	0	0	0.00163348	0	0	0	0	0	0	0	0	0	0	0	0.574139	0.042517	0.311042	0	0	0	0.0266086	0	0	0.00752766	0	0	0	0	0	0	0	0	0	0	0	0.00149189	0	0	0.0121877	0	0	0	0.210565	0	0	0
Proteobacteria;Alphaproteobacteria;Rhizobiales;Bradyrhizobiaceae;Bradyrhizobium;Bradyrhizobium_japonicum	0	0	0	0	0	0.00490044	0	0	0	0.0181752	0	0	0	0	0	0	0.00276083	0.773839	0	0	0	0	0	0.412433	0	0.00235117	0.0426568	0	0.226135	0	0	0	0	0	0.0862069	0	0.486322	0	0.00149189	0.0189871	0	0.207191	0.610252	0	0	0	0	0.056355	0
Proteobacteria;Alphaproteobacteria;Rhizobiales;Bradyrhizobiaceae;Bradyrhizobium;Other	0	0	0	0	0	0	0	0	0	0	0	0	0	0	0	0	0	0.0249626	0	0	0	0	0	0.00332607	0	0	0.00250922	0	0	0	0	0	0	0	0	0	0	0	0	0	0	0	0.0031295	0	0	0	0	0	0
Proteobacteria;Alphaproteobacteria;Rhizobiales;Bradyrhizobiaceae;Other;Other	0	0	0	0	0	0	0	0	0	0	0	0	0	0	0	0	0	0	0	0	0	0	0	0	0	0	0	0.117096	0	0	0	0	0	0	0	0	0	0	0	0	0	0	0	0.00389393	0	0	0	0	0
Proteobacteria;Alphaproteobacteria;Rhizobiales;Brucellaceae;Ochrobactrum;Ochrobactrum_anthropi	0.16427	0.0370968	0	0.191131	0.0513851	0.174782	0	1.06952	0.108797	0.218103	0.299984	0	0	0.0857248	0	0	0.0634991	0.299551	0	0	0.770548	1.01078	0.146394	0.00166304	0.146641	0.315057	0	0.234192	0	0.0338639	0	0	0	0	0	0	0	0	0.334184	0.598957	0.0162537	0.694698	0.710396	0	0.553556	0.663737	0.743353	0.0523297	0.159659
Proteobacteria;Alphaproteobacteria;Rhizobiales;Brucellaceae;Ochrobactrum;Other	0	0	0	0	0	0	0	0	0	0	0	0	0	0	0	0	0	0	0	0	0	0	0	0	0	0	0	0	0	0	0	0	0	0	0	0	0	0	0	0	0	0	0	0	0	0	0	0	0
Proteobacteria;Alphaproteobacteria;Rhizobiales;Hyphomicrobiaceae;Pedomicrobium;Pedomicrobium_ferrugineum	0	0	0	0	0.00151133	0.147013	0	0	0	0	0	0	0	0	0	0	0	0	0.255102	0	0	0	0	0	0	0	0	0	0	0	0	0	0	0	0	0	0	0	0	0	0	0	0	0	0	0	0	0	0
Proteobacteria;Alphaproteobacteria;Rhizobiales;Methylobacteriaceae;Methylobacterium;Methylobacterium_adhaesivum	0	0	0	0	0	0	0	0	0	0	0	0	0	0	0	0	0	0	0	0	0	0	0	0	0	0	0	0	0	0	0	0	0	0	0	0	0	0	0	0	0	0	0	0	0	0	0	0	0
Proteobacteria;Alphaproteobacteria;Rhizobiales;Methylobacteriaceae;Methylobacterium;Methylobacterium_jeotgali	0	0	0.0196967	0	0	0	0	0	0.0103616	0	0	0	0	0	0	0	0.00276083	0	0	0.466563	0	0	0.00119019	0	0	0	0	0	0	0	0.0865801	0	0.193517	0	0.0862069	0	0	0	0.210357	0	0	0.0365631	0	0	0.167506	0.0045775	0	0	0
Proteobacteria;Alphaproteobacteria;Rhizobiales;Methylobacteriaceae;Methylobacterium;Methylobacterium_mesophilicum	0	0	0	0	0	0	0	0	0.00518081	0	0	0	0	0	0	0	0	0	0	0	0	0	0	0	0	0	0	0	0	0.406366	0	0	0	0.3517	0	1.03448	0	0	0	0	0	0	0	0	0	0	0	0	0
Proteobacteria;Alphaproteobacteria;Rhizobiales;Methylobacteriaceae;Methylobacterium;Methylobacterium_radiotolerans	0	0	0	0	0	0	0	0	0	0	0	0	0	0	0	0	0	0	0	0	0	0	0	0	0	0	0	0	0	0	0	0	0	0	0	0	0	0	0	0	0	0	0	0	0	0	0	0	0
Proteobacteria;Alphaproteobacteria;Rhizobiales;Methylobacteriaceae;Methylobacterium;Methylobacterium_zatmanii	0.0182522	0	0.329919	0	0	0	0	0	0	0	0	0	0	0	0	0	0	0	0	0.0518403	0	0	0.217805	0	0	0	0	0.117096	23.4696	8.02574	8.52814	19.1888	19.5452	20.1641	42.3276	48.6207	10.2128	0	0	0	0.00886564	0	0.056331	0	0	0	0	0	0
Proteobacteria;Alphaproteobacteria;Rhizobiales;Methylobacteriaceae;Methylobacterium;OTU1584|NN=Methylobacterium_jeotgali_DQ471331|D=96.5	0	0	0	0	0	0	0	0	0	0	0	0	0	0	0	0	0	0	0	0.207361	0	0	0.00119019	0	0	0	0	0	0	0	0	0	0	0	0	0	0	0	0	0	0	0	0	0	0.0300988	0	0	0.00201268	0
Proteobacteria;Alphaproteobacteria;Rhizobiales;Methylobacteriaceae;Methylobacterium;OTU381|NN=Methylobacterium_jeotgali_DQ471331|D=96.3	0	0	0	0	0	0	0	0	0	0	0	0	0	0	0	0	0	0	0	0.466563	0	0.00408397	0	0	0	0	0	0	0	0.677277	0	0	0	0	0	0	0	0	0	0	0	0	0	0	0.212	0	0	0.00201268	0
Proteobacteria;Alphaproteobacteria;Rhizobiales;Methylobacteriaceae;Methylobacterium;OTU553|NN=Methylobacterium_zatmanii_GU294329|D=96.4	0	0	0	0	0	0	0	0	0	0	0	0	0	0	0	0	0	0	0	0	0	0	0	0	0	0	0	0	0	0	0	0	0	0	0	0	0	0	0	0	0.000738803	0	0	0	0	0	0	0	0
Proteobacteria;Alphaproteobacteria;Rhizobiales;Methylobacteriaceae;Methylobacterium;Other	0.141962	0	0	0	0	0	0	0	0	0	0	0	0	0	0.0692201	0	0	0	0	0.103681	0	0.00204198	0.62009	0	0	0	0	0	0	0	0	0	0	0	0	0	0.607903	0	0	0	0	0	0	0	0.00261729	0.306692	0	0.0362282	0
Proteobacteria;Alphaproteobacteria;Rhizobiales;Methylobacteriaceae;Microvirga;Microvirga_massiliensis	0.00101401	0.000862716	0	0	0	0.00326696	0	0	0.0103616	0	0	0	0	0	0.00769112	0	0	0	0	0.933126	0	0	0	0	0	0	0	0	0	0	0	0	0	0	0	0	0	0	0	0	0	0.170628	0	0.00389393	0	0	0	0	0
Proteobacteria;Alphaproteobacteria;Rhizobiales;Methylobacteriaceae;Other;Other	0	0	0	0	0	0	0	0	0	0	0	0	0	0	0	0	0	0	0	0	0	0	0.00119019	0	0	0	0	0	0	0	0	0	0	0	0	0	0	0	0	0	0	0	0	0	0	0.247185	0	0	0
Proteobacteria;Alphaproteobacteria;Rhizobiales;Other;Other;Other	0	0	0.00984834	0	0.00151133	0	0	0	0	0	0	0.00800576	0	0.00408213	0.199969	0	0	0	0	0.622084	0.0428082	0.00204198	0.00119019	0	0	0	0	0	0	0	0.21645	0	0	0.3517	0	0	0	0	0	0	0	0	0.100144	0	0.0824445	0.0045775	0	0.00402536	0
Proteobacteria;Alphaproteobacteria;Rhizobiales;Phyllobacteriaceae;Mesorhizobium;Mesorhizobium_loti	0	0.000862716	0	0.0382263	0	0	0	0	0.0259041	0	0	0	0.528515	0	0	0.172886	0	0	0	0	0	0.147023	0	0	0	0.155177	0	0	0.791471	0	0.562771	0	0	0	0	0	0	0	0	0	0	0.31688	0	0	0.12563	0	0	0	0
Proteobacteria;Alphaproteobacteria;Rhizobiales;Phyllobacteriaceae;Other;Other	0	0	0	0	0	0	0	0	0	0	0	0	0	0	0	0	0	0	0	0	0	0	0	0	0	0	0	0	0	0	0	0	0	0	0	0	0	0	0	0	0	0	0	0	0	0	0	0	0
Proteobacteria;Alphaproteobacteria;Rhizobiales;Phyllobacteriaceae;Phyllobacterium;Phyllobacterium_myrsinacearum	0	0.00690173	0	0	0.00453398	0.0343031	0	0	0.0259041	0.0545256	0.0789432	0	0	0.0163285	0	0	0.0193258	0.149775	0	0	0	0.151107	0.0226137	0	0.0549904	0.108154	0	0	0	0	0	0	0	0	0	0	0	0	0.105924	0.146719	0	0.0609385	0.115791	0	0	0.141902	0.0651112	0.0140888	0.0177399
Proteobacteria;Alphaproteobacteria;Rhizobiales;Rhizobiaceae;Agrobacterium;Agrobacterium_tumefaciens	0.449208	0.0647037	0	0.344037	0.0196473	0.736699	2.53124	3.20856	1.12424	0.254453	0.136835	0.120086	1.74661	0.571499	1.67667	1.12376	0.184976	1.52272	0.765306	1.65889	2.01199	0.878053	0.860509	2.44965	2.68536	1.17323	0.223321	0.234192	1.16298	1.15137	3.16017	0.563841	2.27383	2.34467	0	0.517241	3.46505	1.95966	0.108908	2.02127	0.082746	2.1816	2.27828	0.447802	0.998495	1.35494	0.759631	0.265674	0.75099
Proteobacteria;Alphaproteobacteria;Rhizobiales;Rhizobiaceae;Agrobacterium;OTU1694|NN=Agrobacterium_tumefaciens_EU592041|D=96.7	0	0	0	0	0	0.00163348	0	0	0	0	0	0	0	0	0	0	0	0	0	0	0	0	0	0	0	0.00235117	0	0	0	0	0	0	0	0	0	0	0	0	0	0	0	0	0	0.00389393	0	0.0045775	0	0	0
Proteobacteria;Alphaproteobacteria;Rhizobiales;Rhizobiaceae;Agrobacterium;OTU290|NN=Ochrobactrum_intermedium_AM490621.1|D=96.2	0	0	0	0	0	0	0	0	0	0	0	0	0	0	0	0	0	0	0	0	0	0.00204198	0	0	0	0	0	0	0	0	0.47619	0	0	0	0	0	0.0607903	0	0	0	0	0	0	0	0	0	0	0	0
Proteobacteria;Alphaproteobacteria;Rhizobiales;Rhizobiaceae;Agrobacterium;OTU650|NN=Agrobacterium_tumefaciens_EU592041|D=96.8	0	0	0	0	0	0	0	0	0	0	0	0	0	0	0	0	0	0	0	0	0	0	0	0	0	0	0	0	0	0	0	0	0	0	0	0	0	0	0	0	0	0	0	0	0	0	0	0	0
Proteobacteria;Alphaproteobacteria;Rhizobiales;Rhizobiaceae;Agrobacterium;OTU936|NN=Ochrobactrum_anthropi_KC845230|D=91.9	0	0	0	0	0	0	0	0	0	0	0	0	0	0	0	0	0	0	0	0	0	0	0.067841	0.00166304	0	0.580739	0.00250922	0	0	0	0.779221	0	0	0	0	0	0	0	0	0	0	0	0	0	0	0.0045775	0	0	0
Proteobacteria;Alphaproteobacteria;Rhizobiales;Rhizobiaceae;Agrobacterium;Other	0.00101401	0.000862716	0.11818	0	0	0	0.032041	0	0	0	0	0.00400288	0.0100669	0	0	0	0	0	0	0.259202	0	0	0.00357058	0	0.00916506	0.00470234	0.00752766	0	0	0.0338639	0	0	0	0	0	0	0	0	0	0.0017261	0	0	0.109532	0	0.00261729	0.0045775	0	0	0
Proteobacteria;Alphaproteobacteria;Rhizobiales;Rhizobiaceae;Other;Other	0.00202803	0	0	0	0	0.133945	0	0	0	0	0	0	0	0	0	0	0	0	0	0	0	0	0	0	0	0	0	0	1.43757	0	0	0.327392	0	0	0	0	0.121581	0	0	0	0	0	0	0	0	0	0	0	0
Proteobacteria;Alphaproteobacteria;Rhizobiales;Xanthobacteraceae;Ancylobacter;Ancylobacter_polymorphus	0.1592	0.000862716	0.088635	0.420489	0.0649871	0	0.544697	0.534759	0	0	0	0.0120086	0	0.228599	0.499923	0.187293	0	0.0499251	0.170068	0.0518403	1.75514	0.0469656	0.00119019	0	0.421593	0.178689	0.00250922	0	0	0	0	0	0	0	0	0	0	0.0895112	0.102941	0.623123	0	0.0609385	0.735432	0	0.306223	0.503525	0	0.126799	0.218793
Proteobacteria;Alphaproteobacteria;Rhodobacterales;Rhodobacteraceae;Amaricoccus;Amaricoccus_kaplicensis	0	0	0	0	0	0	0	0	0	0	0	0	0	0	0	0	0	0	0	0	0	0	0	0	0	0.206903	0	0	0	0	0.692641	0	0	0	0	0	0	0	0	0	0	0.243754	0	0	0	0	0	0	0
Proteobacteria;Alphaproteobacteria;Rhodobacterales;Rhodobacteraceae;Other;Other	0	0	0	0	0	0	0	0	0	0	0	0	0	0	0	0	0	0	0	0	0	0	0	0	0	0	0	0	0	0	0	0	0	0	0	0	0	0	0	0	0	0	0	0	0	0	0	0	0
Proteobacteria;Alphaproteobacteria;Rhodobacterales;Rhodobacteraceae;Paracoccus;OTU1266|NN=Paracoccus_marinus_AB185959|D=97	0	0	0	0	0	0	0	0	0	0	0	0	0	0	0	0	0	0	0	0	0	0	0	0	0	0.00235117	0	0	0	0	0	0	0	0	0	0	0	0	0	0	0	0	0	0	0	0	0	0	0
Proteobacteria;Alphaproteobacteria;Rhodobacterales;Rhodobacteraceae;Paracoccus;OTU1398|NN=Paracoccus_yeei_AY014171|D=95.3	0	0	0	0	0	0	0	0	0	0	0	0	0	0	0	0	0	0	0	0	0	0	0	0	0	0.00235117	0	0	0	0	0	0	0	0	0	0	0	0	0	0	0	0	0	0	0	0	0	0	0
Proteobacteria;Alphaproteobacteria;Rhodobacterales;Rhodobacteraceae;Paracoccus;OTU1480|NN=Paracoccus_yeei_AY014171|D=97	0.00101401	0.0051763	0	0	0	0	0	0	0	0	0	0	0	0	0	0	0	0	0	0	0	0	0.0821233	0	0	0.0893445	0	0	0.0161525	0	0	0.109131	0	0	0	0	0	0	0.00149189	0.0017261	0.00147761	0.0365631	0	0	0	0.0045775	0	0	0.0413932
Proteobacteria;Alphaproteobacteria;Rhodobacterales;Rhodobacteraceae;Paracoccus;OTU1496|NN=Paracoccus_marinus_AB185959|D=96.9	0	0	0	0	0	0	0	0	0	0	0	0	0	0	0	0	0	0	0	0	0	0	0.00238039	0	0	0.00235117	0	0	0	0	0	0	0	0	0	0	0	0	0	0	0	0	0	0	0	0	0	0	0
Proteobacteria;Alphaproteobacteria;Rhodobacterales;Rhodobacteraceae;Paracoccus;OTU16|NN=Paracoccus_yeei_AY014171|D=93.4	0	0	0	0	0	0	0	0	0	0	0	0	0	0	0	0	0	0	0	0	0	0	0	0	0	0	0	0	0	0	0	0	0	0	0	0	0	0	0.00149189	0	0	0	0	0	0.00130864	0	0	0	0
Proteobacteria;Alphaproteobacteria;Rhodobacterales;Rhodobacteraceae;Paracoccus;OTU1720|NN=Paracoccus_marinus_AB185959|D=96.8	0	0	0	0	0	0	0	0	0	0	0	0	0	0	0	0	0	0	0	0	0	0	0	0	0	0	0	0	0	0	0	0	0	0	0	0	0	0	0	0	0	0	0	0	0	0	0	0	0
Proteobacteria;Alphaproteobacteria;Rhodobacterales;Rhodobacteraceae;Paracoccus;OTU456|NN=Paracoccus_marinus_AB185959|D=95.1	0	0	0	0	0	0	0	0	0	0	0	0	0	0	0	0	0	0	0	0	0	0	0.00238039	0	0	0	0	0	0	0	0	0	0	0	0	0	0	0	0	0	0	0	0	0	0	0	0	0	0
Proteobacteria;Alphaproteobacteria;Rhodobacterales;Rhodobacteraceae;Paracoccus;OTU720|NN=Paracoccus_carotinifaciens_AB006899|D=97	0	0	0	0	0	0	0	0	0	0	0	0	0	0	0	0	0	0	0	0	0	0	0	0	0	0	0	0	0	0	0	0	0	0	0	0	0	0	0	0	0	0	0	0	0	0	0	0	0
Proteobacteria;Alphaproteobacteria;Rhodobacterales;Rhodobacteraceae;Paracoccus;OTU758|NN=Paracoccus_yeei_AY014171|D=95.9	0.00101401	0.000862716	0.23636	0.0382263	0.00302265	0.00980088	0	0	0.0155424	0	0.0210515	0	0	0.0816426	0	0	0	0	0	0	0	0	0.0333254	0	0	0.15988	0.0175646	0	0.032305	0.372503	0	0	0	0	0.689655	0	0	0.111889	0.00149189	0.214037	0	0	0.660324	0	0.0431852	0.07324	0	0.0724565	0
Proteobacteria;Alphaproteobacteria;Rhodobacterales;Rhodobacteraceae;Paracoccus;OTU763|NN=Paracoccus_yeei_AY014171|D=92.1	0	0	0	0	0	0	0	0	0	0	0	0	0	0	0	0.10085	0	0	0	0	0	0	0	0	0	0	0	0	0	0	0	0	0	0	0	0	0	0	0	0.169158	0	0	0.284784	0	0.00261729	0	0	0	0
Proteobacteria;Alphaproteobacteria;Rhodobacterales;Rhodobacteraceae;Paracoccus;Other	0.00202803	0.00345086	0.0492417	0.0382263	0.00151133	0.0620722	0	0	0	0	0	0	0	0.0163285	0	0	0	0	0.042517	0.725765	0	0	0.0333254	0	0	1.17323	0.00250922	0	0.032305	0.135455	0	0.0363769	0	2.8136	0.0862069	0	0	0.0127873	0.00298378	0.0638658	0	0.31688	0.025036	0.147969	0.297062	1.55177	0	0.0644058	0.00591331
Proteobacteria;Alphaproteobacteria;Rhodobacterales;Rhodobacteraceae;Paracoccus;Paracoccus_marinus	0.14906	0.175131	0.846957	0.0382263	0.101259	0.143746	0.512656	0.534759	0.108797	0	0.0157886	0	0.0151004	0.449035	0	0	0	0.449326	0	0.777605	0	0.00204198	2.30659	0.00332607	0	7.90934	0.0853135	0.468384	0.726862	0.711141	0.34632	1.81884	0	0	0.517241	1.89655	0.121581	0.773633	0.953319	0.742224	0.0162537	1.40158	3.19209	0	0.0968396	0.970429	0	0.539398	1.77399
Proteobacteria;Alphaproteobacteria;Rhodobacterales;Rhodobacteraceae;Paracoccus;Paracoccus_yeei	0.00202803	0.000862716	0.113256	0	0.00453398	0.00653392	0	0	0	0	0.0157886	0	0	0.0816426	0	0	0	0	0	0	0.0856164	0	0.00595096	0	0	0.0893445	0.0100369	0	0.032305	0.270911	0	0	0	0	0	0	0.0607903	0.0991017	0.00149189	0.0655919	0.000738803	0	0.381799	0	0.00392593	0.0137325	0	0.00402536	0
Proteobacteria;Alphaproteobacteria;Rhodospirillales;Acetobacteraceae;Roseomonas;Roseomonas_mucosa	0.00608408	0.00258815	0.0935592	0.114679	0.00151133	0.00490044	0	0	0.0103616	0	0	0	0	0	0	0	0	0	0	1.45153	0	0	0	0	0	0.134017	0	0	0	0	0	0	0	0	0	0	0	0	0	0	0	0.219378	0.234712	0.00778786	0	0.0823949	0.119371	0	0
Proteobacteria;Alphaproteobacteria;Rhodospirillales;Other;Other;Other	0.00101401	0	0	0	0	0	0	0	0	0	0	0	0	0	0	0	0	0	0	0	0	0	0	0	0	0	0	0	0	0	0	0	0	0	0	0	0	0	0	0	0	0	0	0	0	0	0	0	0
Proteobacteria;Alphaproteobacteria;Rhodospirillales;Rhodospirillaceae;Skermanella;Skermanella_aerolata	0	0	0	0	0	0.0653392	0	0	0	0	0	0	0	0	0	0	0	0	0	0	0	0	0	0	0	0	0.298597	0	0	0	0	0	0	0	0	0	0	0	0	0	0	0.146252	0	0	0	0	0	0	0
Proteobacteria;Alphaproteobacteria;Sphingomonadales;Sphingomonadaceae;Blastomonas;Blastomonas_natatoria	0	0	0	0	0	0	0	0	0	0	0	0	0	0	0	0	0	0	0	0	0	0	0	0	0	0.225712	0	0	0	0	0	0	0	0	0	0	0	0	0	0	0	0	0	0	0	0	0	0	0
Proteobacteria;Alphaproteobacteria;Sphingomonadales;Sphingomonadaceae;Blastomonas;OTU1140|NN=Blastomonas_natatoria_AB024288|D=93.1	0	0	0	0	0.0211586	0	0	0	0	0	0	0	0	0	0	0	0	0	0	0	0	0	0	0	0	0	0	0	0	0	0	0	0	0	0	0	0	0	0	0	0.0288133	0	0	0	0	0	0	0	0
Proteobacteria;Alphaproteobacteria;Sphingomonadales;Sphingomonadaceae;Blastomonas;OTU1511|NN=Blastomonas_natatoria_AB024288|D=93.9	0	0	0	0	0.00151133	0	0	0	0	0	0	0	0	0	0	0	0	0	0	0.466563	0	0	0	0	0	0	0	0	0	0.0677277	0	0	0	0	1.98276	0	0	0	0	0	0	0.0365631	0	0	0	0	0	0	0
Proteobacteria;Alphaproteobacteria;Sphingomonadales;Sphingomonadaceae;Blastomonas;OTU1648|NN=Blastomonas_natatoria_AB024288|D=94.5	0	0	0	0	0.00151133	0	0	0	0	0	0	0	0	0	0	0	0	0	0	0	0	0	0	0	0	0	0	0	0	0	0	0	0	0	0.172414	0	0	0	0	0.0017261	0	0	0	0	0	0.0045775	0	0.00201268	0.0295666
Proteobacteria;Alphaproteobacteria;Sphingomonadales;Sphingomonadaceae;Blastomonas;OTU187|NN=Blastomonas_natatoria_AB024288|D=94.2	0	0	0	0	0	0	0	0	0	0	0	0	0	0	0	0	0	0	0	0	0	0	0	0	0	0	0	0	0	0	0	0	0	0	0	0	0	0	0	0	0	0	0	0	0	0	0	0	0
Proteobacteria;Alphaproteobacteria;Sphingomonadales;Sphingomonadaceae;Blastomonas;Other	0.11864	0	0	0	0.00302265	0	0	0	0	0	0	0	0	0.0571499	0	0	0	0	0	0.466563	0	0	0.00119019	0	0	0.616007	0.00250922	0	0	0	0	0	0	0	0.948276	0	0	0	0	0	0	0.390006	0	0	0.107309	0.448595	0	0.00201268	0
Proteobacteria;Alphaproteobacteria;Sphingomonadales;Sphingomonadaceae;Novosphingobium;OTU248|NN=Blastomonas_natatoria_AB024288|D=94.1	0	0	0	0	0	0	0	0	0	0	0	0	0	0	0	0	0	0	0	0	0	0	0	0	0	0	0	0	0	0	0	0	0	0	0	0	0	0	0	0	0	0	0	0	0	0	0	0	0
Proteobacteria;Alphaproteobacteria;Sphingomonadales;Sphingomonadaceae;Novosphingobium;Other	0	0	0	0	0	0	0	0	0	0	0	0	0	0	0	0	0	0	0	0	0	0	0	0	0	0	0	0	0	0	0	0	0	0	0	0	0	0	0	0	0	0	0	0	0.00130864	0	0	0	0
Proteobacteria;Alphaproteobacteria;Sphingomonadales;Sphingomonadaceae;Other;Other	0.126752	0.00345086	0	0	0	0.00163348	0	0	0	0	0	0	0.00503347	0	0.107676	0	0	0	0.170068	0	0	0	0.00119019	0	0	0.134017	0.00250922	0	0	0	0	0	0	0	0	0	0	0	0	0.0017261	0	0	0	0.253105	0.112543	1.03909	0	0.144913	0
Proteobacteria;Alphaproteobacteria;Sphingomonadales;Sphingomonadaceae;Sphingomonas;OTU110|NN=Blastomonas_natatoria_AB024288|D=94.8	0.00101401	0	0.428403	0.152905	0.00151133	0	0	0	0	0	0	0	0	0	0	0	0	0	0	0.984966	0	0	0	0	0	0.472585	0.045166	0	0	0.44023	0	0	0.0483793	0	0	0	0	0	0	0	0	0.109689	0	0	0	0.462327	0	0.0362282	0
Proteobacteria;Alphaproteobacteria;Sphingomonadales;Sphingomonadaceae;Sphingomonas;OTU12|NN=Sphingomonas_panni_AJ575818|D=96.8	0.00101401	0	0	0	0	0	0	0	0	0	0	0	0	0	0	0	0	0	0	0	0	0	0	0	0	0	0	0	0	0	0	0	0	0	0	0	0	0	0	0	0	0	0	0	0	0	0	0	0
Proteobacteria;Alphaproteobacteria;Sphingomonadales;Sphingomonadaceae;Sphingomonas;OTU1329|NN=Sphingomonas_panni_AJ575818|D=96.6	0.0628688	0	0.0196967	0.267584	0.0241812	0.0490044	0.032041	0	0	0	0.0473659	0.0200144	0	0	0	0.0432214	0	0	0	0.414723	0	0.110267	0	0.0216195	0	0.185743	0.100369	0.117096	0	0.0338639	0.30303	0.0363769	0.338655	0.3517	0.172414	0	0	0.00319683	0.0372973	0	0.00812684	0.0121877	0.018777	0.0856664	0	0.0823949	0	0.0322029	0.0354799
Proteobacteria;Alphaproteobacteria;Sphingomonadales;Sphingomonadaceae;Sphingomonas;OTU155|NN=Sphingomonas_panni_AJ575818|D=96.7	0	0	0	0	0	0	0	0	0	0	0	0	0	0	0	0	0	0	0	0	0	0	0	0	0	0	0	0	0	0	0	0	0	0	0	0	0	0.00319683	0	0	0	0	0	0	0	0	0	0	0
Proteobacteria;Alphaproteobacteria;Sphingomonadales;Sphingomonadaceae;Sphingomonas;OTU1640|NN=Sphingomonas_paucimobilis_HF558376|D=96	0	0	0	0	0	0	0	0	0	0	0	0	0	0	0	0	0	0	0	0	0	0	0	0	0	0	0	0	0	0	0	0	0	0	0	0	0	0	0	0	0	0.0121877	0	0	0	0	0	0	0
Proteobacteria;Alphaproteobacteria;Sphingomonadales;Sphingomonadaceae;Sphingomonas;OTU1674|NN=Sphingomonas_panni_AJ575818|D=96.7	0	0	0.0541658	0	0	0	0	0	0	0	0	0	0	0	0	0	0	0	0	0	0	0	0	0	0	0	0	0	0	0	0	0.327392	0	0	0	0	0.0607903	0.00319683	0	0	0	0	0	0	0	0.0045775	0	0	0
Proteobacteria;Alphaproteobacteria;Sphingomonadales;Sphingomonadaceae;Sphingomonas;OTU265|NN=Sphingomonas_panni_AJ575818|D=96.5	0	0	0	0	0	0	0	0	0	0	0	0	0	0	0	0	0	0	0	0	0	0	0	0	0	0	0	0	0	0	0	0	0	0	0	0	0	0	0	0	0.000738803	0	0	0.00389393	0	0	0	0	0
Proteobacteria;Alphaproteobacteria;Sphingomonadales;Sphingomonadaceae;Sphingomonas;OTU7|NN=Sphingomonas_panni_AJ575818|D=96.1	0	0	0.0541658	0	0	0.0114344	0	0	0	0	0	0.00800576	0	0	0	0	0	0	0	0.518403	0	0.00408397	0	0	0	0.0117559	0	0	0	0.0338639	0	0.0181884	0	0	0.0862069	0	0.0607903	0	0	0	0.0110821	0.0243754	0	0	0.00261729	0	0	0.00201268	0
Proteobacteria;Alphaproteobacteria;Sphingomonadales;Sphingomonadaceae;Sphingomonas;OTU800|NN=Sphingomonas_pseudosanguinis_HE716953|D=96.5	0.00304204	0	0	0.0382263	0.0105793	0	0	0	0	0	0	0	0	0	0	0	0	0.224663	0.085034	0.207361	0	0.0775954	0.00357058	0	0	0.0282141	0.00501844	0	0	0.101592	0	0	0	0.586166	0	0	0	0	0.0447567	0	0	0	0	0.0700907	0.00130864	0.210565	0	0.0865452	0.0118266
Proteobacteria;Alphaproteobacteria;Sphingomonadales;Sphingomonadaceae;Sphingomonas;OTU833|NN=Sphingomonas_paucimobilis_HF558376|D=96.3	0.00202803	0	0	0	0.0256926	0	0.032041	0	0.0259041	0.0181752	0.0210515	0	0	0	0	0.0432214	0	0	0	0.0518403	0	0	0	0	0.00916506	0.0305652	0.0301107	0	0	0	0.21645	0	0.193517	0.468933	0	0	0	0	0.0119351	0	0.0147761	0.0365631	0.031295	0	0	0	0	0.0221395	0
Proteobacteria;Alphaproteobacteria;Sphingomonadales;Sphingomonadaceae;Sphingomonas;OTU834|NN=Sphingomonas_panni_AJ575818|D=96.2	0	0	0	0.0764526	0	0	0	0	0	0	0	0	0	0	0	0	0	0	0	0.414723	0	0	0	0	0	0.0446722	0	0	0	0.541822	0.04329	0	0	0	0	0	0	0.00319683	0	0	0.00147761	0	0	0	0	0.119015	0	0.00603804	0
Proteobacteria;Alphaproteobacteria;Sphingomonadales;Sphingomonadaceae;Sphingomonas;OTU91|NN=Sphingomonas_panni_AJ575818|D=96	0.00101401	0	0	0.0382263	0	0	0	0	0	0	0	0	0	0	0	0	0	0	0	0	0	0	0	0	0	0.00470234	0.00752766	0	0	0	0.0865801	0	0	0	0	0	0	0	0	0	0	0	0	0	0	0.07324	0	0	0
Proteobacteria;Alphaproteobacteria;Sphingomonadales;Sphingomonadaceae;Sphingomonas;Other	0.171368	0.000862716	0.211739	0.114679	0.0136019	0.0718731	0	0	0.00518081	0.0363504	0.0105258	0	0	0.0775605	0	0.0432214	0	0	0	2.54018	0	0.0571755	0.0761723	0.00831518	0	0.397348	0.0978596	0.702576	0	2.37047	0.34632	0.254638	0.193517	0.937866	0.172414	0	0.303951	0.0735271	0.0238703	0	0.00738803	0.329068	0.018777	0.151863	0.166198	2.12854	0	0.148938	0.0177399
Proteobacteria;Alphaproteobacteria;Sphingomonadales;Sphingomonadaceae;Sphingomonas;Sphingomonas_adhaesiva	0.00101401	0	0	0	0.0423172	0.174782	0	0	0	0	0	0	0	0	0	0	0	0	0	0	0.642123	0	0.302309	0.00332607	0	0.355027	0	0	0	0	0	0	0	0	0.689655	0	0	0	0	0.410812	0.000738803	0	0	0.00389393	0	0.608807	0	0.00603804	0.0473065
Proteobacteria;Alphaproteobacteria;Sphingomonadales;Sphingomonadaceae;Sphingomonas;Sphingomonas_panni	0	0	0	0	0	0	0	0	0	0	0	0	0	0	0	0	0	0	0	0	0	0	0	0	0	0	0	0	0	0	0	0	0	0	0	0	0	0	0	0	0	0	0	0	0	0	0	0	0
Proteobacteria;Alphaproteobacteria;Sphingomonadales;Sphingomonadaceae;Sphingomonas;Sphingomonas_paucimobilis	0.103429	0	0.359464	0.0764526	0.00151133	0.155181	0	0	0.0466273	0.0181752	0.326299	0.0120086	0	0	0	0.316957	0	0	0	0.362882	0	0.00408397	0.0702214	0.0399129	0	0.397348	0.183173	0.117096	0	0	2.94372	2.65551	0.145138	1.0551	2.32759	0	1.58055	0.223778	0.0343135	0	0.0110821	1.92566	0.0657195	0.105136	0.136099	0.0595075	0	0.0603804	0
Proteobacteria;Betaproteobacteria;Burkholderiales;Alcaligenaceae;Achromobacter;Achromobacter_denitrificans	0.243363	0.0457239	0.654914	0.114679	0.00151133	0.230321	0.608779	0.534759	0.409284	0.272628	0.784169	0.0360259	1.24327	0.24901	0.607599	0.331364	0.00276083	0.149775	0.467687	0.207361	0.856164	1.70097	0.322542	0.394139	0.430758	0.688893	0.481771	0	0	0	0	0	0	0	0	0	0	0.153448	0.52067	0.545448	0.000738803	0.231566	0.848094	0.420544	0.575803	0.558455	0.792187	0.17309	0.266099
Proteobacteria;Betaproteobacteria;Burkholderiales;Alcaligenaceae;Achromobacter;Achromobacter_xylosoxidans	0	0	0	0	0	0	0	0	0	0	0	0	0	0	3.13798	0	0	0	0	0	0	0	0.00119019	0	0	0.00235117	0	0	0	0	0	0	0	0	0	0	0	0	0	0	0	0	0	0	0.00130864	0.0045775	0	0	0
Proteobacteria;Betaproteobacteria;Burkholderiales;Alcaligenaceae;Achromobacter;OTU377|NN=Achromobacter_xylosoxidans_AJ560626|D=96.8	0	0	0	0	0	0	0	0	0	0	0	0	0	0	0.00769112	0	0	0	0	0	0	0	0.00119019	0	0	0.00470234	0	0	0	0	0	0	0	0	0	0	0	0	0	0	0	0	0	0	0	0	0	0	0
Proteobacteria;Betaproteobacteria;Burkholderiales;Alcaligenaceae;Achromobacter;Other	0	0	0	0	0	0	0	0	0	0	0.00526288	0	0	0	0	0	0	0	0	0	0	0	0	0	0.00916506	0	0	0	0	0	0	0	0	0	0	0	0	0	0	0	0	0	0	0	0	0	0	0	0
Proteobacteria;Betaproteobacteria;Burkholderiales;Alcaligenaceae;Alcaligenes;Alcaligenes_faecalis	0	0	0	0	0	0	0	0	0	0	0	0	0	0	0	0	0	0	0	0	0	0	0	0	0	0	0	0	0	0	0	0	0	0	0	0	0	0	0	0	0	0	0	0	0	0	0	0	0
Proteobacteria;Betaproteobacteria;Burkholderiales;Alcaligenaceae;Bordetella;Bordetella_hinzii	0	0	0	0	0	0	0	0	0	0	0	0	0	0	0	0	0	0	0	0	0	0	0.00119019	0	0	0	0	0	0	0	0	0	0	0	0	0	0	0	0	0	0	0	0	0	0	0	0	0	0
Proteobacteria;Betaproteobacteria;Burkholderiales;Alcaligenaceae;Kerstersia;Kerstersia_gyiorum	0	0	0	0	0	0	0	0	0	0	0	0	0	0	0	0	0	0	0	0	0	0.00408397	0	0	0	0	0	0	0	0	0	0	0	0	0	0	0	0	0	0	0	0	0	0	0	0	0	0	0
Proteobacteria;Betaproteobacteria;Burkholderiales;Alcaligenaceae;Other;Other	0.00101401	0	0	0.0382263	0	0	0	0	0.00518081	0	0	0	0.00503347	0	0	0	0	0	0	0	0	0.00204198	0.00238039	0.00166304	0	0	0	0	0	0	0	0	0	0	0	0	0	0	0.00149189	0	0	0	0.0031295	0.00389393	0.00130864	0	0.0108519	0	0
Proteobacteria;Betaproteobacteria;Burkholderiales;Burkholderiaceae;Burkholderia;Burkholderia_cepacia	0	0	0	0	0	0	0	0	0	0	0	0	0	0	0	0	0	0	0	0	0	0.00204198	0	0	0	0	0	0	0	0	0	0	0	0	0	0	0	0	0	0	0	0	0	0	0	0	0	0	0
Proteobacteria;Betaproteobacteria;Burkholderiales;Burkholderiaceae;Burkholderia;OTU31|NN=Burkholderia_cepacia_AY741362.1|D=95.6	0	0	0	0	0	0	0	0	0	0	0	0	0	0	0	0	0	0	0	0	0	0	0	0	0	0	0	0	0	0	0	0	0	0	0	0	0	0	0	0	0	0	0	0	0	0	0	0	0
Proteobacteria;Betaproteobacteria;Burkholderiales;Burkholderiaceae;Burkholderia;Other	0	0	0	0	0	0	0	0	0	0	0	0	0	0	0	0	0	0	0	0	0	0	0	0	0	0	0	0	0	0	0	0	0	0	0	0	0	0	0	0	0	0	0	0	0	0	0	0	0
Proteobacteria;Betaproteobacteria;Burkholderiales;Burkholderiaceae;Cupriavidus;Cupriavidus_metallidurans	0	0	0	0	0	0	0	0	0	0	0	0	0	0	0	0	0	0	0	0	0	0	0	0	0	0	0	0	0	0	0	0	0	0	0	0	0	0	0	0	0	0	0	0	0	0	0	0	0
Proteobacteria;Betaproteobacteria;Burkholderiales;Burkholderiaceae;Cupriavidus;OTU390|NN=Ralstonia_mannitolilytica_KF150334|D=95	0	0	0	0	0	0	0	0	0	0	0	0	0	0	0	0	0	0	0	0	0	0	0	0	0	0	0	0	0	0.0338639	0	0	0	0	0	0	0	0	0	0	0	0	0	0	0	0	0	0	0
Proteobacteria;Betaproteobacteria;Burkholderiales;Burkholderiaceae;Cupriavidus;OTU726|NN=Cupriavidus_metallidurans_JQ046372|D=96.5	0	0	0	0	0	0	0	0	0	0	0	0	0	0	0	0	0	0	0	0	0	0	0	0	0	0	0	0	0	0	0	0	0	0	0	0	0	0	0.00149189	0	0	0	0	0	0	0	0.00542594	0	0
Proteobacteria;Betaproteobacteria;Burkholderiales;Burkholderiaceae;Cupriavidus;OTU894|NN=Ralstonia_mannitolilytica_KF150334|D=95.6	0	0	0	0	0	0	0	0	0	0	0	0	0	0	0	0	0	0	0	0	0	0.00204198	0	0	0	0	0	0	0	0	0	0.23645	0	0	0	0	0	0	0.00895135	0.0794007	0	0	0	0	0	0	0.206186	0	0
Proteobacteria;Betaproteobacteria;Burkholderiales;Burkholderiaceae;Cupriavidus;Other	0	0	0	0	0	0	0	0	0	0	0	0	0	0	0	0	0	0	0	0	0	0	0	0	0	0	0	0	0	0	0	0.109131	0	0	0	0	0	0	0	0.0293437	0	0	0	0	0	0	0.0108519	0	0
Proteobacteria;Betaproteobacteria;Burkholderiales;Burkholderiaceae;Lautropia;Lautropia_mirabilis	0	0	0	0	0	0	0	0	0	0	0	0	0	0	0	0.0144071	0	0	0	0	0	0	0.43323	0	0	0	0	0	0	0	0	0	0	0	0	0	0	0	0.00149189	0	0	0	0	0	0	0	0	0	0
Proteobacteria;Betaproteobacteria;Burkholderiales;Burkholderiaceae;Limnobacter;Limnobacter_thiooxidans	0	0	0	0	0	0	0	0	0	0	0	0	0	0	0	0	0	0	0	0	0	0	0	0	0	0	0	0	0	0	0	0	0	0	0	0	0	0	0	0	0	0	0	0	0	0	0	0	0
Proteobacteria;Betaproteobacteria;Burkholderiales;Burkholderiaceae;Other;Other	0.00101401	0	0	0	0	0	0	0	0	0	0	0	0	0	0	0	0.00276083	0	0	0	0	0.00408397	0.00238039	0	0	0.00470234	0	0	0	0	0	0	0	0	0	0	0	0	0.00149189	0	0	0	0	0	0	0	0	0.00805072	0
Proteobacteria;Betaproteobacteria;Burkholderiales;Burkholderiaceae;Ralstonia;OTU272|NN=Ralstonia_mannitolilytica_KF150334|D=96.5	0.407633	0.0379595	0.418554	0.344037	0.0619644	0.0735066	1.08939	0.534759	1.22267	0.0181752	0	0.0880634	2.67781	0.289831	0.376865	1.16698	0.0386516	0.773839	0.552721	0.881286	1.49829	0.918892	0.377291	0.806572	0.604894	0.126963	0.429077	0	0	0	0	0	0	0	0	0	0	0.00959049	0.608692	0.5092	0.0391566	0.597197	0.413094	0.369923	0.323235	1.02536	0.287575	0.267686	0.620898
Proteobacteria;Betaproteobacteria;Burkholderiales;Burkholderiaceae;Ralstonia;OTU393|NN=Ralstonia_mannitolilytica_KF150334|D=96.2	0	0	0	0	0	0	0	0	0	0	0	0	0	0	0	0	0	0	0	0	0	0	0	0.00166304	0	0	0	0	0	0	0	0	0	0	0	0	0	0	0.00149189	0	0	0	0	0	0	0	0	0	0.00591331
Proteobacteria;Betaproteobacteria;Burkholderiales;Burkholderiaceae;Ralstonia;Other	0	0.000862716	0	0	0.00151133	0	0	0	0.00518081	0	0	0.00400288	0.00503347	0	0	0	0	0	0	0	0	0.00408397	0.00238039	0	0.00916506	0.00235117	0.00501844	0	0	0	0	0	0	0	0	0	0	0	0.00298378	0.0017261	0	0	0	0.00389393	0.00130864	0.0045775	0	0.00201268	0
Proteobacteria;Betaproteobacteria;Burkholderiales;Burkholderiaceae;Ralstonia;Ralstonia_mannitolilytica	0.00101401	0	0	0	0	0	0	0	0.082893	0	0	0	0.302008	0.151039	0.107676	0	0.0193258	0	0	0	0	0	0	0.111423	0	0.00235117	0	0	0	0	0	0	0	0	0	0	0	0	0	0	0	0	0	0	0	0	0	0	0.00591331
Proteobacteria;Betaproteobacteria;Burkholderiales;Comamonadaceae;Acidovorax;Acidovorax_facilis	0	0	0	0	0	0	0	0	0	0	0	0	0	0	0	0	0	0	0	0	0	0	0	0	0	0	0	0	0	0	0	0	0	0	0	0	0	0	0	0	0	0	0	0	0	0	0	0	0
Proteobacteria;Betaproteobacteria;Burkholderiales;Comamonadaceae;Acidovorax;OTU123|NN=Acidovorax_facilis_AF078765|D=97	0.00608408	0.00258815	0.0344692	0	0.00453398	0.0114344	0.064082	0	0.0362657	0	0.0526288	0	0.0453013	0.0244928	0.0230734	0.0144071	0	0.0499251	0.127551	0	0.0856164	0.0653435	0.0190431	0.0548802	0.0458253	0.0540769	0.00752766	0	0	0.0677277	0	0	0.0967586	0	0	0	0	0.0351651	0.00596757	0.0431526	0.00221641	0.0121877	0.0406835	0.0272575	0.0340247	0.03662	0.0488334	0.00402536	0.0354799
Proteobacteria;Betaproteobacteria;Burkholderiales;Comamonadaceae;Acidovorax;OTU1545|NN=Acidovorax_facilis_AF078765|D=96.7	0	0	0	0	0	0	0	0	0	0	0	0	0	0	0	0	0	0	0	0	0	0	0	0.00166304	0	0	0	0	0	0	0	0	0	0	0	0	0	0	0	0	0	0	0	0	0	0	0	0	0
Proteobacteria;Betaproteobacteria;Burkholderiales;Comamonadaceae;Acidovorax;OTU1609|NN=Acidovorax_facilis_AF078765|D=96.8	0.398507	0.00431358	1.39354	0.229358	0.0710324	0.0865744	0	0.534759	0.0155424	0	0.00526288	0	0	0.236764	0	0	0.00276083	0	0	0	0	0.00204198	0.360628	0.00498911	0.192466	0.0611304	0.100369	0.702576	0.759167	0	0.04329	0	0	0	0	0	0	0.559445	0	0.0034522	0.0472834	0.0731261	0.006259	0.140181	0.119087	0.0045775	0.0976668	0.0462916	0.348885
Proteobacteria;Betaproteobacteria;Burkholderiales;Comamonadaceae;Acidovorax;OTU554|NN=Acidovorax_facilis_AF078765|D=97	0.071995	0.0586647	0.492417	0.0764526	0.0151133	0.0163348	2.17879	0	0.367838	0.0727008	0	0.0640461	0.704686	0.404131	0.0538379	0.821207	0.0303691	0.474289	1.27551	0.155521	0.556507	0.00204198	0.303499	0.365868	0.0183301	0.211605	0.255941	0.468384	0	0	0	0	0	0.117233	0	0	0.425532	0.121479	0.235719	0.329686	0.037679	0.365631	1.0077	0.124606	0.981483	0.975007	0	0.154976	0
Proteobacteria;Betaproteobacteria;Burkholderiales;Comamonadaceae;Acidovorax;OTU907|NN=Acidovorax_facilis_AF078765|D=96.8	0	0	0	0	0	0	0	0	0	0	0	0	0	0	0	0	0	0	0	0	0	0	0	0	0	0	0	0	0	0	0	0	0	0	0	0	0	0	0	0	0	0	0	0	0	0	0	0	0
Proteobacteria;Betaproteobacteria;Burkholderiales;Comamonadaceae;Acidovorax;Other	0.0354905	0.00603901	0.128028	0.0382263	0.00453398	0.0718731	0.096123	0.534759	0.0621697	0.0727008	0.152624	0.0280202	0.145971	0.0285749	0.0922935	0.0432214	0.00552166	0.249626	0.340136	0.311042	0.256849	0.253206	0.0547489	0.139695	0.219962	0.0916957	0.0175646	0	0.113067	0.270911	0.0865801	0	0.145138	0	0.431034	0	0	0.118283	0.0731027	0.158801	0.00443282	0.0975015	0.147086	0.171333	0.0523457	0.1831	0.189908	0.0281775	0.141919
Proteobacteria;Betaproteobacteria;Burkholderiales;Comamonadaceae;Aquabacterium;Aquabacterium_commune	0.288994	0	0.669687	0.420489	0.074055	0.89678	0	0	0	0	0	0.00400288	0	0.0285749	0.446085	0	0	0.798802	0.340136	0	0	0.00408397	2.57677	0.00997821	0.210796	0.1011	0.823025	1.87354	0.0807624	0	0.0865801	0.327392	0	0	0.172414	0	0	0	0.137254	0.0017261	0.0650147	0	0.0031295	0.00389393	0.121704	0.53099	0.179056	0.120761	0.703684
Proteobacteria;Betaproteobacteria;Burkholderiales;Comamonadaceae;Comamonas;Comamonas_kerstersii	0	0	0	0	0	0.00163348	0	0	0	0	0	0	0	0	0	0	0	0	0	0	0	0	0.00357058	0	0	0	0.00250922	0	0	0	0	0	0	0	0	0	0	0	0	0	0	0	0	0	0.00261729	0	0	0	0
Proteobacteria;Betaproteobacteria;Burkholderiales;Comamonadaceae;Comamonas;Comamonas_testosteroni	0.0486727	0	0	0.152905	0.00151133	0.227054	0	0	0.103616	0	0	0.0160115	0	0.0367392	0.0307645	0.230514	0	0	0	0	0	0	1.96144	0	0.494913	0.272736	0.587158	0.351288	1.51833	0	0.0865801	0	0	1.17233	0.0862069	0	0	0	0	0	0	0	0.0031295	0	0.0130864	0.0961274	0	0.0261648	0.00591331
Proteobacteria;Betaproteobacteria;Burkholderiales;Comamonadaceae;Comamonas;OTU1058|NN=Comamonas_kerstersii_AJ430348|D=96	0	0	0	0	0	0	0	0	0	0	0	0	0	0	0	0	0	0	0	0	0	0	0.00595096	0	0.0183301	0	0.00250922	0	0	0	0	0	0	0	0	0	0	0	0	0	0	0	0.0031295	0	0	0	0	0	0.00591331
Proteobacteria;Betaproteobacteria;Burkholderiales;Comamonadaceae;Comamonas;OTU106|NN=Comamonas_kerstersii_AJ430348|D=96.3	0	0.0051763	0.00492417	0.0382263	0.00453398	0.586419	0.160205	0	0	0	0	0	0	0.0489856	0	0	0	0	0.170068	0.207361	0	0.00204198	1.57343	0	0.247457	0.0164582	0.526936	0	0.371507	0.982052	0.4329	0	0	0	0	0	0	0	0	0.10184	0.000738803	0	0	0	0.587581	0.32958	0	0.0261648	0.0236532
Proteobacteria;Betaproteobacteria;Burkholderiales;Comamonadaceae;Comamonas;OTU1293|NN=Comamonas_kerstersii_AJ430348|D=94.2	0	0	0	0	0	0	0	0	0	0	0	0	0	0	0	0	0	0	0	0	0	0	0.00238039	0	0	0	0	0	0	0	0	0	0	0	0	0	0	0	0	0	0	0	0	0	0	0	0	0	0
Proteobacteria;Betaproteobacteria;Burkholderiales;Comamonadaceae;Comamonas;OTU149|NN=Comamonas_kerstersii_AJ430348|D=96.7	0	0	0	0	0	0	0	0	0	0	0	0	0	0	0	0	0	0	0	0	0	0	0	0	0	0	0	0	0	0	0	0	0	0	0	0	0	0	0	0	0	0	0	0	0	0	0	0	0
Proteobacteria;Betaproteobacteria;Burkholderiales;Comamonadaceae;Comamonas;OTU204|NN=Comamonas_kerstersii_AJ430348|D=94.6	0	0	0	0	0	0	0	0	0	0	0	0	0	0	0	0	0	0	0	0	0	0	0	0	0	0	0	0	0	0	0	0	0	0	0	0	0	0	0	0	0	0	0	0	0	0	0	0	0
Proteobacteria;Betaproteobacteria;Burkholderiales;Comamonadaceae;Comamonas;OTU247|NN=Comamonas_kerstersii_AJ430348|D=95	0	0	0	0	0	0	0	0	0	0	0	0	0	0	0	0	0	0	0	0	0	0	0	0	0	0	0	0	0	0	0	0	0	0	0	0	0	0	0	0	0	0	0	0	0	0	0	0	0
Proteobacteria;Betaproteobacteria;Burkholderiales;Comamonadaceae;Comamonas;OTU250|NN=Comamonas_kerstersii_AJ430348|D=96.2	0.00304204	0	0	0	0.00302265	0.0359366	0	0	0.0518081	0	0.00526288	0.00400288	0	0.0367392	0.0153822	0.0144071	0	0	0	0	0	0.00408397	1.1283	0	0.421593	0.0164582	0.401475	0.117096	0	0	0	0	0	0	0	0	0	0	0	0	0	0	0	0	0.00392593	0.045775	0	0.0161014	0
Proteobacteria;Betaproteobacteria;Burkholderiales;Comamonadaceae;Comamonas;OTU864|NN=Comamonas_testosteroni_EF522133|D=94.4	0.112556	0	0	0	0.00151133	0.00653392	0	0	0	0	0	0	0	0	0	0	0	0	0	0	0	0	0.221376	0.0266086	0	0.00705351	0.00752766	0.117096	0	0	0	0.163696	0	0	0	0	0	0	0	0	0.00147761	0.0121877	0	0	0	0	0	0.094596	0
Proteobacteria;Betaproteobacteria;Burkholderiales;Comamonadaceae;Comamonas;Other	0.00202803	0.000862716	0	0.0382263	0.00151133	0.00490044	0	0	0.00518081	0	0.0105258	0.00400288	0.00503347	0.00408213	0	0	0.00276083	0.0499251	0	0	0	0.00612595	0.0666508	0.0133043	0.0366603	0.00470234	0.0376383	0	0	0	0	0	0	0	0	0	0	0.00319683	0.00298378	0.0103566	0	0	0.006259	0.00389393	0.0091605	0	0.0108519	0	0
Proteobacteria;Betaproteobacteria;Burkholderiales;Comamonadaceae;Delftia;Delftia_acidovorans	0.00507007	0.00431358	0.029545	0.0382263	0.00151133	0.00980088	0.128164	0	0.0310849	0	0.0631546	0.00400288	0.095636	0.0163285	0.0307645	0	0.00276083	0.0998502	0.085034	0	0.0428082	0.0326717	0.0226137	0.0798257	0.0183301	0.0517258	0.0200738	0	0	0	0	0	0	0	0	0	0.0607903	0.0511493	0.0343135	0.0707702	0.00443282	0.0487508	0.050072	0.0389393	0.0340247	0.0686625	0.0759631	0.0120761	0.0473065
Proteobacteria;Betaproteobacteria;Burkholderiales;Comamonadaceae;Delftia;OTU118|NN=Delftia_acidovorans_GU459215|D=95.8	0.0212943	0.0207052	0.0443175	0.0764526	0.0105793	0.0277692	0.128164	0	0.0518081	0	0.136835	0.00400288	0.120803	0.0489856	0.13844	0.0288143	0.0110433	0.149775	0.170068	0.103681	0.428082	0.142939	0.0726018	0.179608	0.119146	0.136368	0.045166	0	0.0161525	0	0	0	0	0	0	0	0.0607903	0.163038	0.0745946	0.148445	0.0103432	0.0487508	0.0719785	0.0934543	0.0916051	0.123592	0.20076	0.0382409	0.195139
Proteobacteria;Betaproteobacteria;Burkholderiales;Comamonadaceae;Delftia;Other	1.49973	0.661703	8.13965	2.98165	0.693699	2.51883	9.96475	15.508	6.07709	2.07197	11.1626	0.828597	11.3907	3.26162	7.15275	2.69414	0.521797	12.7808	8.5034	3.36962	15.625	12.8972	3.77172	10.7615	7.607	8.42895	2.96339	0	0.920691	1.18524	0.519481	0	1.30624	0	1.37931	0.172414	0.607903	9.64483	4.51745	11.8859	0.514207	5.31383	6.91932	6.02391	5.30001	10.9997	14.2865	2.52994	7.97706
Proteobacteria;Betaproteobacteria;Burkholderiales;Comamonadaceae;Diaphorobacter;OTU1181|NN=Comamonas_kerstersii_AJ430348|D=95.1	0	0	0	0	0	0	0	0	0	0	0	0	0	0	0	0	0	0	0	0	0	0	0	0	0	0	0	0	0	0	0	0	0	0	0	0	0	0	0	0	0	0	0	0	0	0	0	0	0
Proteobacteria;Betaproteobacteria;Burkholderiales;Comamonadaceae;Diaphorobacter;OTU461|NN=Acidovorax_facilis_AF078765|D=95.3	1.84855	0.133721	0.974985	1.49083	0.131485	0.769369	0.256328	0	0.196871	0.218103	0.678912	0.0880634	0.0100669	0.0571499	1.69974	0.70595	0.00276083	1.32302	2.67857	0	2.86815	1.17618	21.5877	1.50671	7.10292	1.37543	8.96545	5.50351	0.775319	0.812733	0	0.491088	0	0	8.7931	0	0	0.00959049	0.0298378	0.0379742	0.00443282	0.426569	1.94029	0.140181	1.45783	4.38524	1.10689	1.89393	1.12353
Proteobacteria;Betaproteobacteria;Burkholderiales;Comamonadaceae;Diaphorobacter;OTU615|NN=Comamonas_kerstersii_AJ430348|D=95.5	0.00101401	0.000862716	0.00492417	0	0	0	0	0	0	0	0	0	0	0	0	0	0	0	0	0	0	0	0.0166627	0	0	0.00470234	0.00250922	0	0	0	0	0	0	0	0	0	0	0	0	0	0	0	0.006259	0	0.00261729	0.01831	0.0108519	0	0
Proteobacteria;Betaproteobacteria;Burkholderiales;Comamonadaceae;Diaphorobacter;Other	0.00405606	0	0	0	0	0	0	0	0	0	0	0	0.00503347	0	0.00769112	0	0	0	0	0	0	0	0.0297548	0.00166304	0.00916506	0	0.0100369	0	0	0	0	0	0	0	0	0	0	0	0	0.0017261	0	0	0	0	0.00785186	0.00915499	0	0.00402536	0.0118266
Proteobacteria;Betaproteobacteria;Burkholderiales;Comamonadaceae;Hydrogenophaga;OTU1259|NN=Comamonas_kerstersii_AJ430348|D=94.4	0	0.0129407	0	0	0	0	0	0	0	0	0	0	0	0	0.0692201	0	0	0	0	0	0	0	0.00595096	0	0.00916506	0	0	0	0.0646099	0	0	0	0	0	0	0	0	0	0	0.0017261	0	0	0	0.284257	0	0	0.0108519	0	0.00591331
Proteobacteria;Betaproteobacteria;Burkholderiales;Comamonadaceae;Hylemonella;OTU1188|NN=Variovorax_boronicumulans_KF923433|D=93.3	0	0	0	0	0	0	0	0	0	0	0	0	0	0	0	0	0	0	0	0	0	0	0	0	0	0	0	0	0	0	0	0	0	0	0	0	0	0	0	0	0	0	0	0	0	0	0	0	0
Proteobacteria;Betaproteobacteria;Burkholderiales;Comamonadaceae;Other;Other	0.214971	0.0526257	0.521962	0.458716	0.0801004	0.668093	0.288369	1.06952	0.212413	0.0363504	0.663123	0.0520375	0.402678	0.138793	0.238425	0.0720357	0.0248475	0.748877	1.06293	0.155521	1.15582	0.565629	0.234468	0.392476	0.595729	0.399699	0.158081	0.468384	1.01761	0.135455	0.04329	0	0.145138	0	0.948276	0	0	0.348454	0.207373	1.08054	0.0221641	0.353443	0.43813	0.463378	0.209383	0.38451	1.13945	0.209319	0.319319
Proteobacteria;Betaproteobacteria;Burkholderiales;Comamonadaceae;Pelomonas;Pelomonas_saccharophila	0	0	0	0.0382263	0	0	0	0	0.145063	0	0	0.0280202	0	0.204107	0	0.172886	0	0.299551	0	0.362882	0.0428082	1.38446	0	0.103108	0.0366603	0	0	0	0.209982	0	0	0	0	0	0	0	0	0.294108	0.205881	0	0.0184701	0.0853138	0.0031295	0	0	0	0.00542594	0	0
Proteobacteria;Betaproteobacteria;Burkholderiales;Comamonadaceae;Variovorax;OTU1660|NN=Acidovorax_facilis_AF078765|D=96.6	0	0	0	0	0	0	0	0	0	0	0	0	0	0	0	0	0	0	0	0	0	0	0	0	0	0	0	0	0	0	0	0	0	0	0	0	0	0	0	0	0	0	0	0	0	0	0	0	0
Proteobacteria;Betaproteobacteria;Burkholderiales;Comamonadaceae;Variovorax;OTU861|NN=Variovorax_boronicumulans_KF923433|D=95.8	0.00202803	0.00172543	0.216663	0.114679	0.00604531	0.00326696	0.448574	1.60428	0.549166	0	2.20515	0.0920663	1.39931	0.155121	0.622981	0.187293	0	0.449326	1.61565	0.466563	0.428082	0.71061	0.30826	0.470639	0	0.00235117	0.356309	0	0	0	0	0	0	0	0	0	0	0.361242	0.179027	0.034522	0.0325074	0.0121877	1.17982	0.186909	0.352025	0.0778174	0.244167	0.0161014	0.260186
Proteobacteria;Betaproteobacteria;Burkholderiales;Comamonadaceae;Variovorax;Other	0.00101401	0	0	0	0	0	0	0	0	0	0	0	0.0100669	0	0	0	0	0	0	0	0	0	0	0	0	0	0.00250922	0	0	0	0	0	0	0	0	0	0	0	0	0	0	0	0.006259	0	0.0667408	0	0	0	0.153746
Proteobacteria;Betaproteobacteria;Burkholderiales;Comamonadaceae;Variovorax;Variovorax_boronicumulans	0	0	0.05909	0.114679	0	0	0.096123	0	0.0673505	0	0.0736803	0	0	0.0163285	0	0	0.03313	0	0.510204	0	0	0.00204198	0.00119019	0	0	0.0869933	0.00501844	0	0.0161525	0	0	0	0	0	0	0	0	0	0.0775784	0.0707702	0	0.268129	0.0031295	0	0.0654322	0	0	0	0
Proteobacteria;Betaproteobacteria;Burkholderiales;Other;Other;Other	0.00912612	0	0.00492417	0.0382263	0.00302265	0	0	0	0	0	0.00526288	0	0.0151004	0.0122464	0.00769112	0	0	0.0249626	0	0	0.0428082	0.481908	0.0595096	0.00166304	0.00916506	0.00705351	0.00250922	0	0	0	0	0	0	0	0	0	0	0.00959049	0.0104432	0.00690441	0.000738803	0.0731261	0.0093885	0.00389393	0.00261729	0.00915499	0.0162778	0.00201268	0.0118266
Proteobacteria;Betaproteobacteria;Burkholderiales;Oxalobacteraceae;Herbaspirillum;Herbaspirillum_massiliense	0	0	0	0	0	0	0	0	0	0	0	0	0	0	0	0	0	0	0	0	0	0	0	0	0	0	0	0	0	0	0	0	0	0	0	0	0	0	0	0	0	0	0	0	0	0	0	0	0
Proteobacteria;Betaproteobacteria;Burkholderiales;Oxalobacteraceae;Herbaspirillum;OTU1636|NN=Herbaspirillum_massiliense_JN657219|D=95.6	0	0	0	0	0	0	0	0	0	0	0	0	0	0	0	0	0	0	0	0	0	0	0	0	0	0	0	0	0	0	0	0	0	0	0	0	0	0	0	0	0	0	0	0	0	0	0	0	0
Proteobacteria;Betaproteobacteria;Burkholderiales;Oxalobacteraceae;Herbaspirillum;OTU487|NN=Herbaspirillum_massiliense_JN657219|D=96.7	0.101401	0	0	0	0	0.040837	0	0	0	0	0	0	0	0	0	0	0	0	0	0	0	0	0	0	0	0	0	0	0	0	0	0	0	0	0	0	0	0	0	0	0	0	0	0	0	0	0	0	0
Proteobacteria;Betaproteobacteria;Burkholderiales;Oxalobacteraceae;Herbaspirillum;OTU691|NN=Herbaspirillum_massiliense_JN657219|D=96.2	0	0	0	0	0	0	0	0	0	0	0	0	0	0	0.00769112	0	0	0	0	0.155521	0	0	0.00119019	0	0	0	0	0	0	0	0	0	0	0	0	0	0	0	0	0	0	0	0	0	0	0	0	0	0
Proteobacteria;Betaproteobacteria;Burkholderiales;Oxalobacteraceae;Herbaspirillum;OTU778|NN=Herbaspirillum_massiliense_JN657219|D=95.9	0	0	0	0	0	0	0	0	0	0	0	0	0	0.00408213	0	0	0	0.224663	0	0.777605	0	0	0.12378	0	0	0	0.0577121	0	0	0	0	0	0	0	0	0	0	0	0	0	0	0	0	0	0	0	0	0	0
Proteobacteria;Betaproteobacteria;Burkholderiales;Oxalobacteraceae;Herbaspirillum;Other	0	0.0051763	0	0	0	0	0	0	0	0	0	0	0.00503347	0.285749	0	0	0	0	0	0.0518403	0	0.00408397	0.00119019	0	0	0	0	0	0	0	0	0	0	0	0	0	0	0	0	0	0	0	0	0	0	0	0	0	0
Proteobacteria;Betaproteobacteria;Burkholderiales;Oxalobacteraceae;Massilia;Massilia_aurea	0.00101401	0	0.797715	0	0	0.00163348	0	0.534759	0	0	0	0	0	0	0	0	0.00276083	0	0	0	0	0.0306297	0.0642704	0.128054	0	0.646572	0.045166	0	0.452269	0	0	0	0	0	0	0	0.0607903	0	0.00298378	0	0	0	0	0	0.00654322	0	0.0162778	0	0.242446
Proteobacteria;Betaproteobacteria;Burkholderiales;Oxalobacteraceae;Massilia;OTU24|NN=Massilia_aurea_AM231588|D=96.2	0	0	0.0492417	0	0	0.00163348	0	0	0.217594	0	0	0	0	0	0	0	0	0	0	0.622084	0	0	0.00119019	0	0	0.613656	0.00501844	0	0	0	0	0	0	0	0	0	0	0	0	0	0	0	0	0.00389393	0	0	0	0	0.366625
Proteobacteria;Betaproteobacteria;Burkholderiales;Oxalobacteraceae;Massilia;OTU359|NN=Massilia_aurea_AM231588|D=96.5	0	0	0	0	0	0	0	0	0.0414465	0	0	0	0	0	0	0	0	0	0	0	0	0	0	0	0	0	0	0	0	0	0	0	0	0	0	0	0	0	0	0	0	0	0	0	0	0	0	0	0
Proteobacteria;Betaproteobacteria;Burkholderiales;Oxalobacteraceae;Massilia;OTU743|NN=Massilia_aurea_AM231588|D=95.3	0.00202803	0	5.34272	0	0.0211586	0.102909	0	0	0.165786	0	0	0.00800576	0	0	0	0	0.00828249	0	0	0.518403	0	0.408397	2.32088	2.14199	0.449088	3.24697	1.02376	0.351288	2.01906	0	0	0	0	1.52403	0	0	2.31003	0.092708	0.0298378	0.0017261	0	0	0.0093885	0.00389393	0.685729	0	1.41074	0.0120761	1.41328
Proteobacteria;Betaproteobacteria;Burkholderiales;Oxalobacteraceae;Massilia;OTU821|NN=Massilia_aurea_AM231588|D=96.5	0	0	0	0	0	0	0	0	0	0	0	0	0	0	0	0	0	0	0	0	0	0	0	0	0	0	0	0	0	0	0	0	0	0	0	0	0	0	0	0	0	0	0	0	0	0	0	0.00201268	0
Proteobacteria;Betaproteobacteria;Burkholderiales;Oxalobacteraceae;Massilia;OTU835|NN=Massilia_aurea_AM231588|D=97	0	0	0.640142	0	0	0.0081674	0	0	0.0518081	0	0	0	0	0	0	0	0.00276083	0	0	0	0	0.0408397	0.0464175	0.0399129	0	0.387943	0.0125461	0	0	0	0	0	0	0	0	0	0	0	0	0	0	0	0	0	0	0	0	0	0.147833
Proteobacteria;Betaproteobacteria;Burkholderiales;Oxalobacteraceae;Massilia;Other	0	0	0.172346	0	0	0.00163348	0	0	0.0103616	0	0	0	0	0	0	0	0	0	0	0.0518403	0	0.0183778	0.0464175	0.0415759	0	0.117559	0.0702582	0	0.032305	0	0	0	0	0	0	0	0.0607903	0.00639366	0.00596757	0.0034522	0	0	0	0	0.0143951	0	0.00542594	0	0.0650464
Proteobacteria;Betaproteobacteria;Burkholderiales;Oxalobacteraceae;Other;Other	0.00101401	0.00862716	0	0.0764526	0	0	0	0	0	0	0	0	0	0.00408213	0	0	0	0	0	0	0	0	0	0.00166304	0	0.0987492	0	0.117096	0	0	0	0	0	0.468933	0	0	1.70213	0	0.241686	0.113923	0	0	0	0.00389393	0	0.0045775	0	0	0
Proteobacteria;Betaproteobacteria;Burkholderiales;Oxalobacteraceae;Oxalobacter;OTU1650|NN=Oxalobacter_formigenes_OFU49754|D=97	0	0.00345086	0	0	0	0	0	0	0	0	0	0	0	0	0	0	0	0	0	0	0	0	0	0	0	0	0	0	0	0	0	0	0	0	0	0	0	0	0	0	0	0	0	0	0	0	0	0	0
Proteobacteria;Betaproteobacteria;Burkholderiales;Oxalobacteraceae;Oxalobacter;Other	0	0.00172543	0	0	0	0	0	0	0	0	0	0	0	0	0	0	0	0	0	0	0	0	0	0	0	0	0	0	0	0	0	0	0	0	0	0	0	0	0	0	0	0	0	0	0	0	0	0	0
Proteobacteria;Betaproteobacteria;Burkholderiales;Sutterellaceae;Other;Other	0	0	0	0.0382263	0.00151133	0	0	0	0	0	0	0	0	0	0	0	0	0	0	0	0	0	0	0	0	0	0	0	0	0	0	0	0	0	0	0	0	0	0	0	0.00147761	0	0	0	0	0	0	0	0
Proteobacteria;Betaproteobacteria;Burkholderiales;Sutterellaceae;Parasutterella;OTU267|NN=Parasutterella_excrementihominis_AB370250|D=92.5	0	0	0	0	0	0	0	0	0	0	0	0	0	0	0	0	0	0	0	0	0	0	0	0	0	0	0	0	0	0	0	0	0	0	0	0	0	0	0	0	0	0	0	0	0	0	0	0	0
Proteobacteria;Betaproteobacteria;Burkholderiales;Sutterellaceae;Parasutterella;OTU632|NN=Parasutterella_excrementihominis_AB370250|D=96.3	0	0	0	0.0382263	0	0	0	0	0	0	0	0	0	0	0	0	0	0	0	0	0	0	0	0	0	0	0	0	0	0	0	0	0	0	0	0	0	0	0	0	0	0.231566	0	0.0350454	0.0418766	0	0	0.00201268	0
Proteobacteria;Betaproteobacteria;Burkholderiales;Sutterellaceae;Parasutterella;Other	0	0	0	0	0	0	0	0	0	0	0	0	0	0	0	0	0	0	0	0	0	0	0	0	0	0	0	0	0	0	0	0	0	0	0	0	0	0	0	0	0	0	0	0	0	0	0	0	0
Proteobacteria;Betaproteobacteria;Burkholderiales;Sutterellaceae;Parasutterella;Parasutterella_excrementihominis	0	0	0	0	0	0	0	0	0	0	0	0	0	0	0	0	0	0	0	0	0	0	0	0	0	0	0	0	0	0	0	0	0	0	0	0	0	0	0	0	0	0	0	0	0	0	0	0	0
Proteobacteria;Betaproteobacteria;Burkholderiales;Sutterellaceae;Parasutterella;Parasutterella_secunda	0	0.0750563	0	0	0.120906	0	0	0	0	0	0	0	0	0	0	0	0	0	0	0	0	0	0	0	0	0.00235117	0	0	0	0	0	0	0	0	0	0	0	0	0	0	0	0	0	0	0	0	0	0	0
Proteobacteria;Betaproteobacteria;Burkholderiales;Sutterellaceae;Sutterella;OTU1304|NN=Sutterella_wadsworthensis_HM037997|D=96.3	0	0.000862716	0	0	0	0	0	0	0	0	0	0	0	0	0	0	0	0	0	0	0	0	0	0	0	0	0	0	0	0	0	0	0	0	0	0	0	0	0	0	0	0	0	0	0	0	0	0	0
Proteobacteria;Betaproteobacteria;Burkholderiales;Sutterellaceae;Sutterella;OTU1747|NN=Sutterella_stercoricanis_AJ566849|D=96.4	0	0	0	0	0	0	0	0	0	0	0	0	0	0	0	0	0	0	0	0	0	0	0	0	0	0	0	0	0	0	0	0	0	0	0	0	0	0	0	0	0.000738803	0	0	0	0	0	0	0	0
Proteobacteria;Betaproteobacteria;Burkholderiales;Sutterellaceae;Sutterella;OTU244|NN=Sutterella_stercoricanis_AJ566849|D=95.1	0	0	0	0	0	0	0	0	0	0	0	0	0	0	0	0	0	0	0	0	0	0	0	0	0	0	0	0	0	0	0	0	0	0	0	0	0	0	0	0	0	0	0	0	0	0	0	0	0
Proteobacteria;Betaproteobacteria;Burkholderiales;Sutterellaceae;Sutterella;Other	0	0.00172543	0	0	0.00151133	0	0	0	0	0	0	0	0.00503347	0	0	0	0	0	0	0	0	0	0	0	0	0	0	0	0	0	0	0	0	0	0	0	0	0.00319683	0.00895135	0	0.00738803	0	0	0	0	0	0.00542594	0	0
Proteobacteria;Betaproteobacteria;Burkholderiales;Sutterellaceae;Sutterella;Sutterella_parvirubra	0	0.151838	0.00492417	0	0.0664984	0	0	0	0	0	0	0	0	0	0	0	0	0	0	0	0	0	0	0	0	0	0	0	0	0	0	0	0	0	0	0	0	0	0	0	0	0	0	0	0	0	0	0	0
Proteobacteria;Betaproteobacteria;Burkholderiales;Sutterellaceae;Sutterella;Sutterella_stercoricanis	0.00101401	0	0	0	0	0	0	0	0	0	0.00526288	0	0	0	0	0	0	0	0	0.207361	0	0	0.00119019	0	0	0	0	0	0	0	0	0	0	0	0	0	0	1.5121	2.80177	0.424621	3.11036	0	0	0	0	0	0.0108519	0.00603804	0
Proteobacteria;Betaproteobacteria;Burkholderiales;Sutterellaceae;Sutterella;Sutterella_wadsworthensis	0	0	0	0	0	0	0	0.534759	0	0	0	0	0	0.281667	0	0	0	0	0	0	0	0	0	0	0	0	0	0	0	0	0	0	0	0	0	0	0	0	0.164108	0	0.101955	0	0	0	0	0	0.00542594	0.0120761	0
Proteobacteria;Betaproteobacteria;Neisseriales;Chromobacteriaceae;Laribacter;Laribacter_hongkongensis	0	0	0	0	0	0	0	0	0	0	0	0	0	0	0	0	0	0	0	0	0	0	0	0	0	0	0	0	0	0	0	0	0	0	0	0	0	0	0	0	0	0	0	0	0	0	0	0	0
Proteobacteria;Betaproteobacteria;Neisseriales;Neisseriaceae;Eikenella;Eikenella_corrodens	0.0344765	0.012078	0.00492417	1.03211	0	0.171515	0	0	0	0	0	0	0	0.0857248	0	0	0	0	0	0	0	0	0.270174	0	0	0	0.022583	0.117096	0	0	0	0	0	0	0	0	0	0	0.00149189	0.0017261	0.033985	0	0	0.0661968	0.00261729	0	0	0.0483043	0.0886997
Proteobacteria;Betaproteobacteria;Neisseriales;Neisseriaceae;Kingella;Kingella_oralis	0	0	0	0	0.0302265	0	0	0	0	0	0	0	0	0	0	0	0	0	0	0	0	0	0	0	0	0	0	0	0	0	0	0	0	0	0	0	0	0	0	0	0	0	0	0	0	0	0	0	0
Proteobacteria;Betaproteobacteria;Neisseriales;Neisseriaceae;Neisseria;Neisseria_cinerea	0	0	0	0	0	0	0	0	0	0	0	0	0	0	0	0	0	0	0	0	0	0	0.00119019	0	0	0	0	0	0	0	0	0	0	0	0	0	0	0	0	0	0	0	0	0	0	0	0	0	0
Proteobacteria;Betaproteobacteria;Neisseriales;Neisseriaceae;Neisseria;Neisseria_elongata	0	0	0	0	0	0	0	0	0	0	0	0	0	0	0	0	0	0	0	0	0	0	0	0	0	0	0	0	0	0	0	0	0	0	0	0	0	0	0	0	0	0	0	0	0	0	0	0	0
Proteobacteria;Betaproteobacteria;Neisseriales;Neisseriaceae;Neisseria;Neisseria_flava	0.00507007	0	0	0.0382263	0	0	0	0	0	0	0	0	0	0	0	0	0	0	0	0	0	0	0	0	0	0	0	0	0	0	0	0	0	0	0	0	0	0	0	0	0	0	0	0	0	0	0	0	0
Proteobacteria;Betaproteobacteria;Neisseriales;Neisseriaceae;Neisseria;Neisseria_macacae	0	0	0	0	0.0196473	0.0669727	0	0	0	0.0363504	0	0	0	0	0	0	0	0	0	0	0	0	0	0	0	0	0	0	0	0	0	0	0	0	0	0	0	0	0	0	0	0	0	0	0	0	0	0.0161014	0
Proteobacteria;Betaproteobacteria;Neisseriales;Neisseriaceae;Neisseria;Neisseria_subflava	0	0	0	0	0.00604531	0	0	0	0	0	0	0	0	0	0	0	0	0	0	0	0	0	0	0	0	0	0	0	0	0	0	0	0	0	0	0	0	0	0	0	0	0	0	0	0	0	0	0	0
Proteobacteria;Betaproteobacteria;Neisseriales;Neisseriaceae;Neisseria;OTU1004|NN=Neisseria_subflava_FJ823143|D=96.5	0	0	0	0.0382263	0.0105793	0.122511	0	0	0	0	0	0	0	0	0	0	0	0	0	0	0	0	0.180909	0	0	0	0	0	0	0	0	0	0	0	0	0	0	0	0	0	0	0	0	0	0	0	0	0.00201268	0
Proteobacteria;Betaproteobacteria;Neisseriales;Neisseriaceae;Neisseria;OTU629|NN=Neisseria_mucosa_HG005351|D=96.1	0	0	0	0	0	0	0	0	0	0	0	0	0	0	0	0	0	0	0	0	0	0	0.0464175	0	0	0	0	0	0	0	0	0	0	0	0	0	0	0	0	0	0	0	0	0	0	0	0	0	0
Proteobacteria;Betaproteobacteria;Neisseriales;Neisseriaceae;Neisseria;Other	0	0	0.0147725	0	0	0	0	0	0	0	0	0	0	0	0	0	0	0	0	0	0	0	0.00595096	0	0	0.0493746	0.067749	0	0	0	0	0	0	0	0	0	0.0607903	0	0.107416	0	0	0	0	0.00389393	0.0471112	0	0	0	0
Proteobacteria;Betaproteobacteria;Neisseriales;Neisseriaceae;Other;Other	0	0	0	0	0	0	0	0	0	0	0	0	0	0	0	0	0	0	0	0	0	0	0.00238039	0	0	0	0.00250922	0	0	0	0	0	0	0	0	0	0	0	0	0	0	0	0	0	0.00261729	0	0	0	0
Proteobacteria;Betaproteobacteria;Other;Other;Other;Other	0	0	0	0	0	0.00326696	0	0	0	0	0	0	0	0	0	0	0	0	0	0	0	0	0.0190431	0.00166304	0	0.00235117	0	0	0	0	0	0	0	0	0	0	0	0	0.00447568	0.0034522	0	0	0	0	0.00130864	0	0	0	0
Proteobacteria;Betaproteobacteria;Rhodocyclales;Rhodocyclaceae;Methyloversatilis;Methyloversatilis_universalis	0.0790931	0	0	0	0	0	0	0	0	0	0	0	0	0	0.0384556	0	0	0	0.042517	0	0.0428082	0	0.30707	0.00166304	0	0	0	0	0	0	0	0	0	0	0	0	0	0	0	0	0	0	0	0	0.121704	0	0	0	0
Proteobacteria;Deltaproteobacteria;Desulfovibrionales;Desulfovibrionaceae;Bilophila;Bilophila_wadsworthia	0	0.114741	0	0	0	0	0	0	0	0	0	0	0	0.44087	0.123058	0.0288143	0.193258	0	0	0	0	0.00204198	0	0	0	0	0.456678	1.05386	0	0	0	0	0	0	0	0	0	0	0	0	0.0362014	0.182815	0	0.0739847	0.193679	0	0	0.344168	0
Proteobacteria;Deltaproteobacteria;Desulfovibrionales;Desulfovibrionaceae;Desulfovibrio;Desulfovibrio_desulfuricans	0	0	0	0	0	0	0	0	0	0	0	0	0	0	0	0	0	0	0	0	0	0	0	0	0	0	0	0	0	0	0	0	0	0	0	0	0	0	0	0	0	0	0	0	0	0	0	0	0
Proteobacteria;Deltaproteobacteria;Desulfovibrionales;Desulfovibrionaceae;Desulfovibrio;Desulfovibrio_fairfieldensis	0.0212943	0.0603901	0	0	0.0513851	0	0	0	0	0	0	0	0	0	0	0	0	0	0	0.0518403	0	0	0	0	0	0	0.00250922	0.351288	0	0	0	0	0	0	0	0	0	0.00319683	0	0	0.000738803	0	0	0	0	0	0.00542594	0.00402536	0
Proteobacteria;Deltaproteobacteria;Desulfovibrionales;Desulfovibrionaceae;Desulfovibrio;Desulfovibrio_piger	0.0202803	0.258815	0.270829	0.0382263	0.349117	0	0	0	0	0	0	0	0	0	0	0	0	0	0	0	0	0	0	0	0	0	0.158081	0	0	0	0	0	0	0	0	0	0	0.226975	1.30988	0.0966617	0.84002	0.243754	0	2.25459	0	0.0045775	0	0.00201268	0.00591331
Proteobacteria;Deltaproteobacteria;Desulfovibrionales;Desulfovibrionaceae;Desulfovibrio;OTU906|NN=Desulfovibrio_desulfuricans_DVURRDA|D=90.3	0	0	0	0	0	0	0	0	0	0	0	0	0	0	0	0	0	0	0	0	0	0	0	0	0	0	0	0	0	0	0	0	0	0	0	0	0	0	0	0	0	0	0	0	0	0	0.00542594	0	0.00591331
Proteobacteria;Deltaproteobacteria;Desulfovibrionales;Desulfovibrionaceae;Desulfovibrio;Other	0	0	0	0	0	0	0	0	0	0	0	0	0	0	0	0	0	0	0	0	0	0	0	0	0	0	0	0	0	0	0	0	0	0	0	0	0	0	0.00149189	0	0	0	0	0	0	0	0	0	0
Proteobacteria;Deltaproteobacteria;Desulfovibrionales;Desulfovibrionaceae;Other;Other	0	0	0	0	0	0	0	0	0	0	0	0	0	0	0	0	0	0	0	0	0	0	0	0	0	0	0	0	0	0	0	0	0	0	0	0	0	0	0	0	0	0	0	0	0	0	0	0	0
Proteobacteria;Deltaproteobacteria;Other;Other;Other;Other	0	0	0	0	0	0	0	0	0	0	0	0	0	0	0	0	0	0	0	0	0	0	0	0	0	0	0	0	0	0	0	0	0	0	0	0	0	0	0	0	0	0	0	0	0	0	0	0	0
Proteobacteria;Epsilonproteobacteria;Campylobacterales;Campylobacteraceae;Arcobacter;Arcobacter_cryaerophilus	0	0	0	0	0	0	0	0	0	0	0	0	0	0	0	0	0	0	0	0	0	0	0	0	0	0	0	0	0	0	0	0	0	0	0	0	0	0	0	0	0	0	0	0	0	0	0	0	0
Proteobacteria;Epsilonproteobacteria;Campylobacterales;Campylobacteraceae;Campylobacter;Campylobacter_coli	0	0	0	0	0	0	0	0	0	0	0	0	0	0	0	0	0	0	0	0	0	0	0	0	0	0	0	0	0	0	0	0	0	0	0	0	0	0	0	0	0	0	0	0	0	0	0	0	0
Proteobacteria;Epsilonproteobacteria;Campylobacterales;Campylobacteraceae;Campylobacter;Campylobacter_concisus	0	0	0	0	0	0	0	0	0	0.109051	0	0	0	0	0	0	0	0	0	0	0	0	0	0	0	0	0	0	0	0	0	0	0	0	0	0	0	0	0	0	0	0	0	0	0	0	0	0	0
Proteobacteria;Epsilonproteobacteria;Campylobacterales;Campylobacteraceae;Campylobacter;Campylobacter_curvus	0	0	0	0	0	0	0	0	0	0.0727008	0	0.968697	0	1.59203	0	0	0	0	0	0	0	0.00204198	0	0	0	0	0	0	0	0	0	0	0	0	0	0	0	0	0	0	0	0	0	0	0	0	0	0	0
Proteobacteria;Epsilonproteobacteria;Campylobacterales;Campylobacteraceae;Campylobacter;Campylobacter_faecalis	0	0	0	0	0	0	0	0	0	0	0	0	0	0	0	0	0	0	0	0	0	0	0	0	0	0	0	0	0	0	0	0	0	0	0	0	0	0	0	0	0	0	0	0	0	0	0	0	0
Proteobacteria;Epsilonproteobacteria;Campylobacterales;Campylobacteraceae;Campylobacter;Campylobacter_gracilis	0	0	0	0	0	0	0	0	0	0	0	0	0	0	0	0	0	0	0	0	0	0	0.428469	0	0	0	0	0	0	0	0	0	0	0	0	0	0	0	0	0	0	0	0	0	0	0	0	0	0
Proteobacteria;Epsilonproteobacteria;Campylobacterales;Campylobacteraceae;Campylobacter;Campylobacter_rectus	0	0	0	0	0	0	0	0	0	0	0	0	0	0	0	0	0	0	0	0	0	0	0	0	0	0	0	0	0	0	0	0	0	0	0	0	0	0	0	0	0	0	0	0	0	0	0	0	0
Proteobacteria;Epsilonproteobacteria;Campylobacterales;Campylobacteraceae;Campylobacter;Campylobacter_showae	0	0	0	0	0	0	0	0	0.12952	0	0	0	0	0	0	0	0	0	0	0	0.128425	0	0	0	0	0	0	0	0	0	0	0	0	0	0	0	0	0	0	0	0.052455	0	0	0	0	0	0	0	0
Proteobacteria;Epsilonproteobacteria;Campylobacterales;Campylobacteraceae;Campylobacter;Campylobacter_ureolyticus	0	0	0	0	0	0	0	0	0	0	0	0	0	0	0	0	0	0	0	0	0	0	0	0	0	0	0	0	0	0	0	0	0	0	0	0	0	0	0	0	0	0	0	0	0	0	0	0	0
Proteobacteria;Epsilonproteobacteria;Campylobacterales;Campylobacteraceae;Campylobacter;Other	0	0	0	0	0	0	0	0	0	0	0	0	0	0	0	0	0	0	0	0.103681	0	0	0	0	0	0	0	0	0	0	0	0	0	0	0	0	0	0	0	0	0	0	0	0	0	0	0	0	0
Proteobacteria;Epsilonproteobacteria;Campylobacterales;Helicobacteraceae;Flexispira;Flexispira_rappini	0	0	0	0	0	0	0	0	0	0	0	0	0	0	0	0	0	0	0	0	0	0	0	0	0	0	0	0	0	0	0	0	0	0	0	0	0	0.00319683	0	0	0	0	0	0	0	0	0	0	0
Proteobacteria;Epsilonproteobacteria;Campylobacterales;Helicobacteraceae;Helicobacter;Helicobacter_pullorum	0	0	0	0	0	0	0	0	0	0	0	0	0	0	0	0	0	0	0	0	0	0	0	0	0	0	0	0	0	0	0	0	0	0	0	0	0	0	0	0	0	0	0	0	0	0	0	0	0
Proteobacteria;Epsilonproteobacteria;Campylobacterales;Helicobacteraceae;Helicobacter;Other	0	0	0	0	0	0	0	0	0	0	0	0	0	0	0	0	0	0	0	0	0	0	0	0	0	0	0	0	0	0	0	0	0	0	0	0	0	0	0	0	0	0	0	0	0	0	0	0	0
Proteobacteria;Epsilonproteobacteria;Campylobacterales;Helicobacteraceae;Other;Other	0	0	0	0	0	0	0	0	0	0	0	0	0	0	0	0	0	0	0	0	0	0	0	0	0	0	0	0	0	0	0	0	0	0	0	0	0	0	0	0	0	0	0	0	0	0	0	0	0
Proteobacteria;Gammaproteobacteria;Aeromonadales;Aeromonadaceae;Aeromonas;Aeromonas_enteropelogenes	0	0	0	0	0	0	0	0	0	0	0	0	0	0	0	0	0	0	0	0	0	0	0	0	0	0	0	0	0	0	0	0	0	0	0	0	0	0	0	0	0	0	0	0	0	0	0	0	0
Proteobacteria;Gammaproteobacteria;Aeromonadales;Aeromonadaceae;Aeromonas;Aeromonas_hydrophila	0	0	0	0	0	0	0	0	0	0	0	0	0	0	0	0	0	0	0	0	0	0	0	0	0	0	0	0	0	0	0	0	0	0	0	0	0	0	0	0	0	0	0	0	0	0	0	0	0
Proteobacteria;Gammaproteobacteria;Aeromonadales;Aeromonadaceae;Aeromonas;Aeromonas_jandaei	0	0	0	0	0	0	0	0	0	0	0	0	0	0	0	0	0	0	0	0	0	0	0	0	0	0	0	0	0	0	0	0	0	0	0	0	0	0	0	0	0	0	0	0	0	0	0	0	0
Proteobacteria;Gammaproteobacteria;Aeromonadales;Aeromonadaceae;Aeromonas;Aeromonas_media	0	0	0	0	0	0	0	0	0	0	0	0	0	0	0	0	0	0	0	0	0	0	0	0	0	0	0	0	0	0	0	0	0	0	0	0	0	0	0	0	0	0	0	0	0	0	0	0	0
Proteobacteria;Gammaproteobacteria;Aeromonadales;Aeromonadaceae;Aeromonas;Aeromonas_tecta	0	0	0	0	0	0	0	0	0	0	0	0	0	0	0	0	0	0	0	0	0	0	0	0	0	0	0	0	0	0	0	0	0	0	0	0	0	0	0	0	0	0	0	0	0	0.100705	0	0	0
Proteobacteria;Gammaproteobacteria;Aeromonadales;Aeromonadaceae;Aeromonas;Aeromonas_trota	0	0	0	0	0	0	0	0	0	0	0	0	0	0	0	0	0	0	0	0	0	0	0	0	0	0	0	0	0	0	0	0	0	0	0	0	0	0	0	0	0	0	0	0	0	0	0	0	0
Proteobacteria;Gammaproteobacteria;Aeromonadales;Aeromonadaceae;Aeromonas;Aeromonas_veronii	0	0	0	0	0	0	0	0	0	0	0	0	0	0	0	0	0	0	0	0	0	0	0	0	0	0	0	0	0	0	0	0	0	0	0	0	0	0.00319683	0	0	0	0	0	0	0	0	0	0	0
Proteobacteria;Gammaproteobacteria;Aeromonadales;Aeromonadaceae;Aeromonas;Other	0	0	0	0.344037	0	0	0	0	0.00518081	0	0	0	0	0	0	0	0	0	0	0	0	0	0	0	0	0	0.0326199	0	0	0	0	0	0	0	0	0	0	0	0	0	0	0.170628	0	0.101242	0	0.0595075	0	0.0161014	0
Proteobacteria;Gammaproteobacteria;Aeromonadales;Succinivibrionaceae;Anaerobiospirillum;Anaerobiospirillum_succiniciproducens	0	0	0	0	0	0	0	0	0	0	0	0	0	0	0	0	0	0	0	0	0	0	0	0	0	0	0	0	0	0	0	0	0	0	0	0	0	0	0.00149189	0	0	0	0	0	0	0	0	0	0
Proteobacteria;Gammaproteobacteria;Aeromonadales;Succinivibrionaceae;Anaerobiospirillum;Anaerobiospirillum_thomasii	0	0	0	0	0	0	0	0	0	0	0	0	0	0	0	0	0	0	0	0	0	0	0	0	0	0	0	0	0	0	0	0	0	0	0	0	0	0	0	0	0	0	0	0	0	0	0	0	0
Proteobacteria;Gammaproteobacteria;Aeromonadales;Succinivibrionaceae;Succinatimonas;Succinatimonas_hippei	0	0	0	0	0	0	0	0	0	0	0	0	0	0	0	0	0	0	0	0	0	0	0	0	0	0	0	0	0	0	0	0	0	0	0	0	0	0	0.0641513	0	0.104171	0	0	0	0	0	0	0.00201268	0
Proteobacteria;Gammaproteobacteria;Aeromonadales;Succinivibrionaceae;Succinivibrio;OTU375|NN=Succinivibrio_dextrinosolvens_Y17600|D=97	0	0	0	0	0	0	0	0	0.00518081	0	0.00526288	0	0.0100669	0	0	0	0	0	0	0	0	0	0	0	0	0	0	0	0	0	0	0	0	0	0	0	0	0	0	0	0.000738803	0	0	0	0	0	0	0	0
Proteobacteria;Gammaproteobacteria;Aeromonadales;Succinivibrionaceae;Succinivibrio;Succinivibrio_dextrinosolvens	0	0	0	0	0	0	0	0	0	0	0	0	0	0	0	0	0	0	0	0	0	0	0	0	0	0	0	0	0	0	0	0	0	0	0	0	0	0.019181	0	0	0	0	0	0	0	0	0	0	0
Proteobacteria;Gammaproteobacteria;Cardiobacteriales;Cardiobacteriaceae;Cardiobacterium;OTU1642|NN=Leminorella_richardii_HF558368|D=84.6	0	0	0	0	0	0	0	0	0	0	0	0	0	0	0	0	0	0	0	0	0	0	0	0	0	0	0	0	0	0	0	0	0	0	0	0	0	0	0	0	0	0	0	0	0	0	0	0	0
Proteobacteria;Gammaproteobacteria;Cardiobacteriales;Cardiobacteriaceae;Cardiobacterium;OTU868|NN=Pseudomonas_monteilii_GQ284481|D=86.6	0	0	0	0	0	0	0	0	0	0	0	0	0	0	0	0	0	0	0	0	0.299658	0	0	0	0	0	0	0	0	0	0	0	0	0	0	0	0	0	0	0	0	0	0	0	0	0	0	0	0
Proteobacteria;Gammaproteobacteria;Enterobacteriales;Enterobacteriaceae;Citrobacter;Citrobacter_amalonaticus	0	0	0	0	0.00151133	0	0	0	0	0	0	0	0	0	0	0	0	0	0.042517	0	0	0	0.0511783	0	0	0	0	0	0	0	0	0	0	0	0	0	0	0	0	0	0	0	0	0	0	0	0	0	0
Proteobacteria;Gammaproteobacteria;Enterobacteriales;Enterobacteriaceae;Citrobacter;Citrobacter_braakii	0	0.000862716	0	0	0.00151133	0	0	0	0	0	0	0	0	0	0	0	0	0	0	0	0	0	0	0	0	0	0	0	0	0	0	0	0	0	0	0	0	0	0	0	0	0	0	0	0	0	0	0	0
Proteobacteria;Gammaproteobacteria;Enterobacteriales;Enterobacteriaceae;Citrobacter;Citrobacter_farmeri	0	0	0	0	0	0	0	0	0	0	0	0	0	0	0	0	0	0	0	0	0	0	0	0	0	0	0	0	0	0	0	0	0	0	0	0	0	0	0	0	0	0	0	0	0	0	0	0	0
Proteobacteria;Gammaproteobacteria;Enterobacteriales;Enterobacteriaceae;Citrobacter;Citrobacter_koseri	0	0	0	0	0	0	0	0	0	0	0	0	0	0	0	0	0	0	0	0	0	0	0	0	0	0	0	0	0	0	0	0	0	0	0	0	0	0	0	0	0	0	0	0	0	0	0	0	0
Proteobacteria;Gammaproteobacteria;Enterobacteriales;Enterobacteriaceae;Citrobacter;Citrobacter_werkmanii	0	0	0	0	0	0	0	0	0	0	0	0	0	0	0	0	0	0	0	0	0	0	0	0	0	0	0	0	0	0	0	0	0	0	0	0	0	0	0	0	0	0	0	0	0	0	0	0	0
Proteobacteria;Gammaproteobacteria;Enterobacteriales;Enterobacteriaceae;Citrobacter;Other	0	0	0	0	0	0	0	0	0	0	0.00526288	0	0	0	0	0	0	0	0	0	0	0	0	0	0	0	0	0	0	0	0	0	0	0	0	0	0	0	0	0	0	0.0121877	0	0	0	0	0	0	0.00591331
Proteobacteria;Gammaproteobacteria;Enterobacteriales;Enterobacteriaceae;Edwardsiella;Edwardsiella_tarda	0	0.000862716	0	0	0	0	0	0	0	0	0	0	0	0	0	0	0	0	0	0	0	0	0	0	0	0	0	0	0	0	0	0	0	0	0	0	0	0	0	0	0	0	0	0	0	0	0	0	0
Proteobacteria;Gammaproteobacteria;Enterobacteriales;Enterobacteriaceae;Enterobacter;Enterobacter_cancerogenus	0	0.00948988	0.00984834	0.0382263	0.00604531	0.00326696	0	0	0.0103616	0	0.0263144	0	0.00503347	0	0.0153822	0	0	0	0	0	0	0.00408397	0.00714116	0.00831518	0.00916506	0.00940468	0.00752766	0	0	0	0	0	0	0	0	0	0	0.00959049	0.00895135	0.0189871	0	0.0243754	0.006259	0.00389393	0.00785186	0.0137325	0.0271297	0.00402536	0.0177399
Proteobacteria;Gammaproteobacteria;Enterobacteriales;Enterobacteriaceae;Enterobacter;Enterobacter_ludwigii	0	0	0.00492417	0	0	0	0	0	0	0	0	0	0	0	0	0	0	0	0	0	0	0	0.00357058	0	0	0	0	0	0	0	0	0	0	0	0	0	0	0	0	0	0	0	0	0	0.00785186	0	0	0	0
Proteobacteria;Gammaproteobacteria;Enterobacteriales;Enterobacteriaceae;Enterobacter;Other	0.574946	1.60638	2.78215	1.18502	1.15314	1.00786	3.81288	3.74332	2.27438	0.218103	6.79438	0.124089	5.47642	0.66947	2.23043	1.0085	0.113194	2.17174	1.57313	1.34785	4.19521	2.04403	1.68174	1.30049	3.49189	2.6051	0.74273	0	0	0	0	0	1.30624	0	0	0	0	4.64499	1.92305	3.53678	0.268186	1.53565	2.2063	1.30836	1.20526	1.78522	2.07271	0.483043	1.84495
Proteobacteria;Gammaproteobacteria;Enterobacteriales;Enterobacteriaceae;Erwinia;OTU210|NN=Hafnia_alvei_Z83203|D=94.5	0	0	0	0	0	0	0	0	0	0	0	0	0	0	0	0	0	0	0	0	0	0	0	0	0	0	0	0	0	0	0	0	0	0	0	0	0	0	0	0	0	0	0	0	0	0	0	0	0
Proteobacteria;Gammaproteobacteria;Enterobacteriales;Enterobacteriaceae;Erwinia;OTU610|NN=Enterobacter_cancerogenus_JN644583|D=96.4	0	0	0	0	0	0	0	0	0	0	0	0	0	0	0	0	0	0	0	0	0	0	0	0	0	0	0	0	0	0	0	0	0.0483793	0	0	0	0	0	0	0	0	0	0	0	0	0	0	0	0
Proteobacteria;Gammaproteobacteria;Enterobacteriales;Enterobacteriaceae;Erwinia;OTU718|NN=Cronobacter_sakazakii_AY803191|D=96.4	0	0	0	0	0	0	0	0	0	0	0	0	0	0	0	0	0	0	0	0	0	0	0	0	0	0	0	0	0	0	0	0	0	0	0	0	0	0	0	0	0	0	0	0	0	0	0	0	0
Proteobacteria;Gammaproteobacteria;Enterobacteriales;Enterobacteriaceae;Erwinia;OTU879|NN=Enterobacter_cancerogenus_JN644583|D=96.8	0	0	0	0	0	0	0	0	0	0	0	0	0	0	0	0	0	0	0	0	0	0	0	0	0	0	0	0	0	0	0	0	0	0	0	0	0	0	0	0	0	0	0	0	0	0	0	0	0
Proteobacteria;Gammaproteobacteria;Enterobacteriales;Enterobacteriaceae;Erwinia;Other	0.00202803	0	0	0	0.00302265	0	0	0	0.0103616	0	0.00526288	0	0	0	0	0	0	0	0	0	0	0.00204198	0.00595096	0	0.00916506	0.00235117	0.00250922	0	0	0	0	0	0	0	0	0	0	0.0159841	0.00149189	0	0	0	0	0.00389393	0	0.0045775	0	0	0
Proteobacteria;Gammaproteobacteria;Enterobacteriales;Enterobacteriaceae;Escherichia;Escherichia_coli	0	0.00345086	0	0	0.00302265	0	0	0	0	0	0	0	0	0	0	0	0.00276083	0	0	0	0	0	0.00357058	0	0	0	0	0	0	0	0	0	0	0	0	0	0	0	0	0	0	0	0	0.00389393	0.00130864	0	0	0	0
Proteobacteria;Gammaproteobacteria;Enterobacteriales;Enterobacteriaceae;Escherichia;Other	0	0	0	0	0	0	0	0	0	0	0	0	0	0	0	0	0	0	0	0	0	0	0	0	0	0	0	0	0	0	0	0	0	0	0	0	0	0	0	0	0	0	0	0	0	0	0	0	0
Proteobacteria;Gammaproteobacteria;Enterobacteriales;Enterobacteriaceae;Gluconacetobacter;OTU465|NN=Yersinia_enterocolitica_EU178101|D=96.6	0	0	0	0	0	0	0	0	0.00518081	0	0	0	0	0	0	0	0	0	0	0	0	0	0	0	0	0	0	0	0	0	0	0	0	0	0	0	0	0	0	0	0	0	0	0	0	0	0	0	0
Proteobacteria;Gammaproteobacteria;Enterobacteriales;Enterobacteriaceae;Gluconacetobacter;OTU748|NN=Yersinia_kristensenii_FM955884|D=96.1	0	0	0	0	0	0	0	0	0	0	0	0	0	0	0	0	0	0	0	0	0	0	0	0	0	0	0	0	0	0	0	0	0	0	0	0	0	0	0	0	0	0	0	0	0	0	0	0	0
Proteobacteria;Gammaproteobacteria;Enterobacteriales;Enterobacteriaceae;Hafnia;Hafnia_alvei	0	0	0	0	0.00151133	0	0	0	0	0	0	0	0	0	0	0	0	0	0	0	0	0	0	0	0	0	0	0	0	0	0	0	0	0	0	0	0	0	0	0	0	0	0	0	0	0	0	0	0
Proteobacteria;Gammaproteobacteria;Enterobacteriales;Enterobacteriaceae;Kluyvera;Kluyvera_ascorbata	0	0.0051763	0	0	0.00302265	0	0	0	0.103616	0	0	0	0	0.00408213	0	0	0	0	0	0	0	0	0	0	0	0	0	0	0	0	0	0	0	0	0	0	0	0	0	0	0	0	0	0	0	0	0	0	0
Proteobacteria;Gammaproteobacteria;Enterobacteriales;Enterobacteriaceae;Morganella;Morganella_morganii	0	0	0	0	0	0	0	0	0	0	0	0	0	0	0	0	0	0	0	0	0	0	0	0	0	0	0	0	0	0	0	0	0	0	0	0	0	0	0	0	0	0	0	0	0	0	0	0	0
Proteobacteria;Gammaproteobacteria;Enterobacteriales;Enterobacteriaceae;Other;Other	0.0476586	0.664291	0.285602	0.229358	0.385388	0.0898414	0.512656	1.06952	0.119159	0	0.247355	0.00800576	0.176172	0.0285749	0.346101	0.0144071	0.0552166	0.0748877	0.212585	0	0.214041	0.0857633	0.195192	0.0698475	0.201631	0.148124	0.0476752	0	0	0	0.04329	0	0.145138	0	0	0	0	0.204597	0.0731027	0.151897	0.0147761	0.0975015	0.100144	0.054515	0.485507	0.0915499	0.0922409	0.124786	1.0644
Proteobacteria;Gammaproteobacteria;Enterobacteriales;Enterobacteriaceae;Proteus;OTU1154|NN=Proteus_mirabilis_HQ407312|D=96.5	0	0	0	0	0	0	0	0	0	0	0	0	0	0	0	0	0	0	0	0	0	0	0	0	0	0	0	0	0	0	0	0	0	0	0	0	0	0	0	0	0	0	0	0	0	0	0	0	0
Proteobacteria;Gammaproteobacteria;Enterobacteriales;Enterobacteriaceae;Providencia;Providencia_rettgeri	0	0	0	0	0	0	0	0	0	0	0	0	0	0	0	0	0	0	0	0	0	0	0	0	0	0	0	0	0	0	0	0	0	0	0	0	0	0	0	0	0	0	0	0	0	0	0	0	0
Proteobacteria;Gammaproteobacteria;Enterobacteriales;Enterobacteriaceae;Providencia;Providencia_stuartii	0	0	0	0	0	0	0	0	0	0	0	0	0	0	0	0	0	0	0	0	0	0	0	0	0	0	0	0	0	0	0	0	0	0	0	0	0	0	0	0	0	0	0	0	0	0	0	0	0
Proteobacteria;Gammaproteobacteria;Enterobacteriales;Enterobacteriaceae;Raoultella;Raoultella_planticola	0	0	0	0	0	0	0	0	0	0	0	0.0120086	0	0.318406	0	0	0	0	0	0	0	0	0	0	0	0	0	0	0	0	0	0	0	0	0	0	0	0	0	0.0017261	0	0	0	0	0	0	0	0	0
Proteobacteria;Gammaproteobacteria;Enterobacteriales;Enterobacteriaceae;Serratia;OTU177|NN=Yersinia_enterocolitica_EU178101|D=94.5	0	0	0	0	0	0	0	0	0	0	0	0.0520375	0	1.36343	0	0	0	0	0	0	0	0	0	0.00166304	0	0	0	0	0	0	0	0	0	0	0	0	0	0.00639366	0	0.0017261	0	0	0	0	0	0	0	0	0
Proteobacteria;Gammaproteobacteria;Enterobacteriales;Enterobacteriaceae;Serratia;OTU703|NN=Serratia_marcescens_JN695884|D=96.5	0	0	0	0	0	0	0	0	0	0	0	0	0	0	0	0	0	0	0	0	0	0	0	0	0	0	0	0	0	0	0	0	0	0	0	0	0	0	0	0	0	0	0	0	0	0	0	0	0
Proteobacteria;Gammaproteobacteria;Enterobacteriales;Enterobacteriaceae;Serratia;OTU786|NN=Raoultella_planticola_AF181574|D=95.9	0	0	0	0	0	0	0	0	0	0	0	0	0	0.00408213	0	0	0	0	0	0	0	0	0	0	0	0	0	0	0	0	0	0	0	0	0	0	0	0	0	0	0	0	0	0	0	0	0	0	0
Proteobacteria;Gammaproteobacteria;Enterobacteriales;Enterobacteriaceae;Serratia;Other	0	0	0	0.229358	0	0	0	0	0	0	0	0	0	0.0204107	0	0	0	0	0	0	0	0	0	0	0	0	0	0	0	0	0	0.0181884	0	0	0	0	0	0	0	0	0	0	0	0	0	0	0	0.0342156	0.094613
Proteobacteria;Gammaproteobacteria;Enterobacteriales;Enterobacteriaceae;Serratia;Serratia_ficaria	0	0	0	0	0	0	0	0	0	0	0	0	0	0	0	0	0	0	0	0	0	0	0.0321352	0	0	0	0	0	0	0	0	0	0	0	0	0	0	0	0	0	0	0	0	0	0	0	0	0	0
Proteobacteria;Gammaproteobacteria;Enterobacteriales;Enterobacteriaceae;Serratia;Serratia_fonticola	0	0	0	0	0	0	0	0	0	0	0	0	0	0	0	0	0	0	0	0	0	0	0	0	0	0	0	0	0	0	0	0	0	0	0	0	0	0	0	0	0	0	0	0	0	0	0	0	0
Proteobacteria;Gammaproteobacteria;Enterobacteriales;Enterobacteriaceae;Serratia;Serratia_marcescens	0	0	0	0	0	0	0	0	0	0	0	0	0	0	0	0	0	0	0	0	0	0	0	0	0	0	0	0	0	0	0	0	0	0	0	0	0	0	0	0	0	0	0	0	0	0	0	0	0
Proteobacteria;Gammaproteobacteria;Enterobacteriales;Enterobacteriaceae;Shigella;Shigella_sonnei	0	0.000862716	0	0	0	0	0	0	0	0	0	0	0	0	0	0	0	0	0	0	0	0	0	0	0	0	0	0	0	0	0	0	0	0	0	0	0	0	0	0	0	0	0	0	0	0	0	0	0
Proteobacteria;Gammaproteobacteria;Enterobacteriales;Enterobacteriaceae;Tatumella;Tatumella_ptyseos	0	0	0	0	0	0	0	0	0	0	0	0	0	0	0	0	0	0	0	0	0	0	0	0	0	0.00235117	0	0	0	0	0	0	0	0	0	0	0	0	0	0	0	0	0	0	0	0	0	0	0
Proteobacteria;Gammaproteobacteria;Enterobacteriales;Enterobacteriaceae;Trabulsiella;Trabulsiella_guamensis	0	0	0	0	0	0	0	0	0	0	0	0	0	0	0	0	0	0	0	0	0	0	0	0	0	0	0	0	0	0	0	0	0	0	0	0	0	0	0.00149189	0	0	0	0	0	0	0	0	0	0
Proteobacteria;Gammaproteobacteria;Enterobacteriales;Enterobacteriaceae;Yersinia;OTU278|NN=Yersinia_enterocolitica_EU178101|D=96.9	0	0	0	0	0	0	0	0	0	0	0	0	0	0	0	0	0	0	0	0	0	0	0	0	0	0	0	0	0	0	0	0	0	0	0	0	0	0	0	0	0	0	0	0	0	0	0	0	0
Proteobacteria;Gammaproteobacteria;Enterobacteriales;Enterobacteriaceae;Yersinia;OTU851|NN=Yersinia_enterocolitica_EU178101|D=97	0	0	0	0	0	0	0	0	0	0	0	0	0	0	0	0	0	0	0	0	0	0	0	0	0	0	0	0	0	0	0	0	0	0	0	0	0	0	0	0	0	0	0	0	0	0	0	0	0
Proteobacteria;Gammaproteobacteria;Enterobacteriales;Enterobacteriaceae;Yersinia;Other	0	0	0	0	0	0	0	0	0	0	0	0	0	0	0	0	0	0	0	0	0	0	0	0	0	0	0	0	0	0	0	0	0	0	0	0	0	0.00319683	0	0	0	0	0	0	0	0	0	0	0
Proteobacteria;Gammaproteobacteria;Enterobacteriales;Enterobacteriaceae;Yersinia;Yersinia_enterocolitica	0	0	0	0	0	0	0	0	0	0	0	0	0	0	0	0	0	0	0	0	0	0	0	0	0	0	0	0	0	0	0	0	0	0	0	0	0	0	0	0	0	0	0	0	0	0	0	0	0
Proteobacteria;Gammaproteobacteria;Enterobacteriales;Enterobacteriaceae;Yersinia;Yersinia_kristensenii	0	0	0	0	0	0	0	0	0	0	0	0	0	0	0	0	0	0	0	0	0	0	0	0	0	0	0	0	0	0	0	0	0	0	0	0	0	0	0	0	0	0	0	0	0	0	0	0	0
Proteobacteria;Gammaproteobacteria;Enterobacteriales;Enterobacteriaceae;Yersinia;Yersinia_rohdei	0	0	0	0	0	0	0	0	0	0	0	0	0	0	0	0	0	0	0	0	0	0	0	0	0	0	0	0	0	0	0	0	0	0	0	0	0	0	0	0	0	0	0	0	0	0	0	0	0
Proteobacteria;Gammaproteobacteria;Enterobacteriales;Enterobacteriaceae;Yokenella;OTU1542|NN=Yokenella_regensburgei_JN175339|D=93.8	0	0.000862716	0	0	0	0	0	0	0	0	0	0	0	0	0	0	0	0	0	0	0	0	0	0	0	0	0	0	0	0	0	0	0	0	0	0	0	0	0	0	0	0	0	0	0	0	0	0	0
Proteobacteria;Gammaproteobacteria;Enterobacteriales;Enterobacteriaceae;Yokenella;Other	0	0.0051763	0	0	0.00755664	0.00653392	0	0	0.00518081	0	0.0105258	0	0.0100669	0	0	0	0	0	0	0	0	0.00408397	0.00119019	0	0.00916506	0.00705351	0	0	0	0	0	0	0	0	0	0	0	0	0	0.0017261	0	0	0.012518	0	0.00130864	0.0045775	0	0	0.00591331
Proteobacteria;Gammaproteobacteria;Enterobacteriales;Enterobacteriaceae;Yokenella;Yokenella_regensburgei	0	0.00345086	0	0	0.00453398	0	0	0	0	0	0	0	0	0	0	0	0	0	0	0	0	0	0	0	0	0	0	0	0	0	0	0	0	0	0	0	0	0	0	0	0	0	0	0	0	0	0	0	0
Proteobacteria;Gammaproteobacteria;Other;Other;Other;Other	0.00811211	0.000862716	0	0	0.00302265	0.111077	0	0	0.657963	0	0.00526288	0	0	0	0.13844	0	0	0	0	0	0	0.00816793	0.00476077	0.00332607	0	0.00470234	0	0	0	0	0	0	0	0	0	0	0	0.00319683	0.00298378	0.0017261	0.0169925	0	0	0	0.0117778	0.00915499	0.00542594	0.0483043	0.165573
Proteobacteria;Gammaproteobacteria;Pasteurellales;Pasteurellaceae;Aggregatibacter;Aggregatibacter_aphrophilus	0	0	0	0	0	0	0	0	0	0	0	0	0	0	0	0	0	0	0	0	0	0	0	0	0	0	0	0	0	0	0	0	0	0	0	0	0	0	0.0805621	0	0.0140373	0	0	0	0	0.0411975	0	0.00805072	0
Proteobacteria;Gammaproteobacteria;Pasteurellales;Pasteurellaceae;Aggregatibacter;OTU392|NN=Aggregatibacter_aphrophilus_EF605278|D=95.1	0	0	0	0	0	0	0	0	0	0	0	0	0	0	0	0	0	0	0	0	0	0	0.00119019	0	0	0	0	0	0	0	0	0	0	0	0	0	0	0	0	0	0	0	0	0	0	0	0	0	0
Proteobacteria;Gammaproteobacteria;Pasteurellales;Pasteurellaceae;Aggregatibacter;Other	0	0	0	0	0	0	0	0	0	0.127226	0	0	0	0	0	0	0	0	0	0	0	0	0	0	0	0	0	0	0	0	0	0	0	0	0	0	0	0	0	0	0	0	0	0	0	0	0	0	0
Proteobacteria;Gammaproteobacteria;Pasteurellales;Pasteurellaceae;Haemophilus;Haemophilus_haemolyticus	0	0	0	0	0.0256926	0	0	0	0	0	0	0	0	0.0204107	0	0	0	0	0	0	0	0	0	0	0	0	0	0	0	0	0	0	0	0	0	0	0	0	0	0	0	0	0	0	0	0	0	0	0
Proteobacteria;Gammaproteobacteria;Pasteurellales;Pasteurellaceae;Haemophilus;Haemophilus_influenzae	0	0	0	0	0	0	0	0	0	0	0	0	0	0	0	0	0	0	0	0	0	0	0	0	0	0	0	0	0	0	0	0	0	0	0	0	0	0	0	0	0	0	0	0	0	0	0	0	0
Proteobacteria;Gammaproteobacteria;Pasteurellales;Pasteurellaceae;Haemophilus;Haemophilus_parainfluenzae	0	0	0	0.191131	0	0	0	0	3.27945	0	0.126309	0.00400288	0.0302008	0.187778	0.00769112	0	0	0	0	0	0	0	0.109498	0	0	0	0	0	0	0	0	0	0	0	0	0	0	0.182219	0	0	0.00664923	0	0	0	0	0	0	0	0
Proteobacteria;Gammaproteobacteria;Pasteurellales;Pasteurellaceae;Haemophilus;Haemophilus_quentini	0	0	0	0	0	0	0	0	0	0	0	0	0	0	0	0	0	0	0	0	0	0	0	0	0	0	0	0	0	0	0	0	0	0	0	0	0	0	0	0	0	0	0	0	0	0	0	0	0
Proteobacteria;Gammaproteobacteria;Pasteurellales;Pasteurellaceae;Haemophilus;Haemophilus_sputorum	0	0	0	0	0	0	0	0	0	0	0	0	0	0	0	0	0	0	0	0	0	0	0	0	0	0	0	0	0	0	0	0	0	0	0	0	0	0	0	0	0	0	0	0	0	0	0	0	0
Proteobacteria;Gammaproteobacteria;Pasteurellales;Pasteurellaceae;Haemophilus;OTU168|NN=Haemophilus_quentini_AF224307|D=96.8	0	0	0	0	0	0	0	0	0	0	0	0	0	0	0	0	0	0	0	0	0	0	0	0	0	0	0	0	0	0	0	0	0	0	0	0	0	0	0	0	0	0	0	0	0	0	0	0	0
Proteobacteria;Gammaproteobacteria;Pasteurellales;Pasteurellaceae;Haemophilus;Other	0	0	0	0	0	0	0	0	0.00518081	0	0	0	0	0	0	0	0	0	0	0	0	0	0	0	0	0	0	0	0	0	0	0	0	0	0	0	0	0	0	0	0	0	0	0	0	0	0	0	0
Proteobacteria;Gammaproteobacteria;Pasteurellales;Pasteurellaceae;Other;Other	0	0	0	0	0	0	0	0	0	0	0	0	0	0	0	0	0	0	0	0	0	0	0	0	0	0	0	0	0	0	0	0	0	0	0	0	0	0	0	0	0	0	0	0.00389393	0	0	0	0	0
Proteobacteria;Gammaproteobacteria;Pseudomonadales;Moraxellaceae;Acinetobacter;Acinetobacter_calcoaceticus	0	0	0	0	0	0	0	0	0	0	0	0	0	0	0	0	0	0	0	0	0	0	0	0	0	0	0	0	0	0	0	0	0	0	0	0	0	0	0	0	0	0	0	0	0	0	0	0	0
Proteobacteria;Gammaproteobacteria;Pseudomonadales;Moraxellaceae;Acinetobacter;Acinetobacter_haemolyticus	0.0243363	0.000862716	0.00492417	0	0	0.00326696	0	0	0	0	0.00526288	0	0	0	0	0	0	0	0	0	0	0	0.0345156	0.0216195	0	0	0	0	0	0	0	0	0	0	0	0	0	0	0	0	0	0	0	0	0.00654322	0	0	0	0
Proteobacteria;Gammaproteobacteria;Pseudomonadales;Moraxellaceae;Acinetobacter;Acinetobacter_johnsonii	0.0070981	0.00776444	0.162498	0.229358	0	1.45706	0	0	0.19169	0	0	0.0120086	0.11577	0.00408213	0	0	0	0	0	0.155521	0	0.00204198	0.0547489	3.85159	0	0.0775886	0.16059	0.117096	0.145372	0.0677277	0.17316	0.69116	0.290276	0	0	0	0	0	0.00149189	0.0776746	0.0834848	0.0121877	0.115791	0	0.0117778	0.114437	0.0217037	0	0.094613
Proteobacteria;Gammaproteobacteria;Pseudomonadales;Moraxellaceae;Acinetobacter;Acinetobacter_junii	3.08666	0.0534884	7.42072	4.09021	0.335515	44.2069	0.801025	2.6738	0.25386	0.090876	2.27883	1.13282	3.25666	4.50259	1.53822	0.777986	0.0110433	2.92062	1.06293	0.362882	0.342466	0.575839	6.31159	14.4069	0.614059	1.70225	2.44649	3.16159	12.2597	9.71893	10.6061	4.85631	3.48331	10.7855	13.4483	0	3.52584	0.591413	0.320757	0.497117	0.530461	0.536258	1.02022	1.12145	1.13721	1.85846	0.803039	0.511221	0.502631
Proteobacteria;Gammaproteobacteria;Pseudomonadales;Moraxellaceae;Acinetobacter;Acinetobacter_lwoffii	0.0588128	0.0491748	1.02423	6.34557	0.00151133	0.133945	0.416533	1.06952	0.176148	0.254453	0.899953	0.0160115	0.00503347	0	1.2998	0.0576286	0	0	0	1.39969	0	0.0163359	1.80909	0.00665214	1.53973	0.209254	28.4019	6.90867	2.47133	0	0.562771	0	0	2.93083	0	0	1.8845	1.43538	0.105924	0.346947	0.193567	0.31688	0.178381	0.381605	19.1834	0.796484	0.151926	2.65875	2.92118
Proteobacteria;Gammaproteobacteria;Pseudomonadales;Moraxellaceae;Acinetobacter;Acinetobacter_pittii	0	0	0	0	0	0	0	0	0	0	0	0	0	0	0	0	0	0	0	0	0	0	0	0	0	0	0	0	0.161525	0	0	0	0	0	0	0	0	0	0	0	0	0	0	0	0	0	0	0	0
Proteobacteria;Gammaproteobacteria;Pseudomonadales;Moraxellaceae;Acinetobacter;Acinetobacter_radioresistens	0	0	0	0	0	0.00163348	0.096123	0	0.0673505	0.0363504	0.757855	0	0	0	0	0	0	0	0	0	0	0	0.00357058	0	0	0	0.0426568	0	0	0	0	0	0	0	0	0	0	0.00639366	0	0	0	0	0	0	0.0235556	0.0045775	0	0.00201268	0
Proteobacteria;Gammaproteobacteria;Pseudomonadales;Moraxellaceae;Acinetobacter;Acinetobacter_septicus	0	0	0	0	0	0	0	0	0	0	0	0	0	0	0.0769112	0	0	0	0	0	0	0	0.00952154	0.276064	0	1.34252	0	0	0	0	0	0	0	0	0	0	0	0	0	0	0	0	0	0	0	0	0	0.191205	0
Proteobacteria;Gammaproteobacteria;Pseudomonadales;Moraxellaceae;Acinetobacter;OTU1066|NN=Acinetobacter_haemolyticus_HE651915|D=96.3	0	0	0	0	0	0	0	0	0	0	0	0	0	0	0	0	0	0	0	0	0	0	0	0	0	0	0	0	0	0	0	0	0	0	0	0	0	0	0	0	0	0	0	0	0	0	0	0	0
Proteobacteria;Gammaproteobacteria;Pseudomonadales;Moraxellaceae;Acinetobacter;OTU1376|NN=Acinetobacter_septicus_EF611418|D=96	0	0	0	0	0	0	0	0	0	0	0	0	0	0	0	0	0	0	0	0	0	0	0	0	0	0	0	0	0	0	0	0	0	0	0	0	0	0	0	0	0	0	0	0	0	0	0	0	0
Proteobacteria;Gammaproteobacteria;Pseudomonadales;Moraxellaceae;Acinetobacter;OTU1614|NN=Acinetobacter_junii_AB777646.1|D=96.9	0.00101401	0.000862716	0	0	0	0.0163348	0	0	0	0	0	0	0	0	0	0	0	0	0	0	0	0	0	0.00332607	0	0.00235117	0	0	0	0	0	0	0	0	0	0	0	0	0	0	0.000738803	0	0	0	0.00130864	0	0	0	0
Proteobacteria;Gammaproteobacteria;Pseudomonadales;Moraxellaceae;Acinetobacter;OTU259|NN=Acinetobacter_johnsonii_FN263374|D=96.4	0	0	0	0	0	0	0	0	0	0	0	0	0	0	0	0	0	0	0	0	0	0	0	0	0	0	0	0	0	0	0	0	0	0	0	0	0	0	0	0	0	0	0	0	0	0	0	0	0
Proteobacteria;Gammaproteobacteria;Pseudomonadales;Moraxellaceae;Acinetobacter;OTU48|NN=Acinetobacter_junii_AB777646.1|D=94.3	0	0	0	0	0.00151133	0	0	0	0	0	0	0	0	0	0	0	0	0	0	0	0	0	0.18805	0	0	0	0.150553	0	0	0	0	0	0	0	0	0	0	0	0	0	0	0	0	0	0	0	0	0.61588	0.0827864
Proteobacteria;Gammaproteobacteria;Pseudomonadales;Moraxellaceae;Acinetobacter;OTU575|NN=Acinetobacter_johnsonii_FN263374|D=96.7	0.0638829	0.000862716	0.310223	0.152905	0	1.99285	0	0	0	0	0	0	0.0402678	0.106135	0.13844	0	0	0	0	0	0	0.00204198	0.00476077	0.0598693	0	0.00470234	0.00250922	0	0.807624	0	0	7.83921	0.0483793	0	0	0	0	0	0	0	0.000738803	0	0.0031295	0	0.00654322	0.0045775	0.0651112	0.0120761	0.00591331
Proteobacteria;Gammaproteobacteria;Pseudomonadales;Moraxellaceae;Acinetobacter;OTU593|NN=Acinetobacter_junii_AB777646.1|D=96.6	0.0375185	0	0	0	0.00151133	0.00490044	0	0	0	0.0181752	0.189464	0	0	0	0	0	0	0	0	0	0	0	0	0	0	0.00235117	0	0	0	0	0	0	0	0	0	0	0	0	0	0.875134	0	0	0	0	0.0261729	0	0	0	0
Proteobacteria;Gammaproteobacteria;Pseudomonadales;Moraxellaceae;Acinetobacter;OTU598|NN=Acinetobacter_haemolyticus_HE651915|D=96.6	0.153116	0.0526257	0.635218	0.267584	0.0574304	2.72301	0	0	0	0	0	0.0600432	0.0654351	0.0204107	0	0	0	0	0.212585	0	0	0	0.577244	3.48905	0	0.275087	0.0953504	0.58548	0.0646099	2.50593	0.606061	3.18298	1.79003	0.468933	0.862069	0	0.364742	0.00319683	0.00149189	0.0327959	0.0709251	0	0.262878	0	0.0641235	0.0228875	0.081389	0.0342156	0.0177399
Proteobacteria;Gammaproteobacteria;Pseudomonadales;Moraxellaceae;Acinetobacter;OTU949|NN=Acinetobacter_septicus_EF611418|D=95.7	0	0	0	0	0	0.00490044	0	0	0	0	0	0	0	0	0	0	0	0.0249626	0	0	0	0	0.00238039	0	0	0	0	0	0.032305	0	0	0	0	0	0	0	0	0	0	0	0	0	0	0	0	0	0	0	0
Proteobacteria;Gammaproteobacteria;Pseudomonadales;Moraxellaceae;Acinetobacter;Other	0.110527	0.0051763	0.842033	0.191131	0.00755664	2.73281	0.384492	0.534759	0.165786	0.127226	1.00521	0.0160115	0.085569	0.110218	0	0.0144071	0	0.0748877	0	0.0518403	0.0428082	0.0142939	0.170198	1.45516	0.00916506	0.112856	0.0351291	0.234192	0.25844	0.135455	0.12987	0.181884	0.145138	0	0	0	0	0.00959049	0.00447568	1.1375	0.441804	0	0.0406835	0.00778786	0.367729	0.0320425	0.0379816	0.0100634	0.0413932
Proteobacteria;Gammaproteobacteria;Pseudomonadales;Moraxellaceae;Moraxella;Moraxella_catarrhalis	0.00101401	0	0	0.0764526	0	0	0	0	0	0	0	0	0	0	0	0	0	0	0	0	0	0	0	0	0	0	0	0	0	0	0	0	0	0	0	0	0	0	0	0	0	0	0	0	0.00130864	0	0	0	0
Proteobacteria;Gammaproteobacteria;Pseudomonadales;Moraxellaceae;Moraxella;Moraxella_osloensis	0.590156	0.283834	1.31968	2.37003	0.0408058	1.56651	0.160205	0	0.626878	0.181752	0.326299	0	0	0	1.28442	0.417807	0.00276083	0.0998502	0.680272	1.03681	0	0.367557	0.532016	3.32275	0.72404	7.90464	0.398966	0.117096	1.77677	4.0298	0	0.545653	15.0943	8.4408	0	0	1.8845	2.05236	0.174551	0.0017261	0.00443282	0.694698	1.55849	0.362135	2.67748	2.5634	1.24797	0.883566	0.620898
Proteobacteria;Gammaproteobacteria;Pseudomonadales;Moraxellaceae;Moraxella;Other	0	0	0	0	0	0	0	0	0	0	0	0	0	0	0	0	0	0	0	0	0	0	0	0	0	0	0	0	0	0	0	0	0	0	0	0	0	0	0	0	0	0	0	0	0	0	0	0.00201268	0
Proteobacteria;Gammaproteobacteria;Pseudomonadales;Moraxellaceae;Other;Other	0.0243363	0	0	0.0382263	0	0.00653392	0	0	0	0	0	0	0.00503347	0	0	0	0	0	0	0	0	0	0.00595096	0	0	0	0	0	0	0	0	0	0	0	0	0	0	0	0.00596757	0.0017261	0	0	0.0031295	0	0.00392593	0	0	0	0
Proteobacteria;Gammaproteobacteria;Pseudomonadales;Moraxellaceae;Perlucidibaca;OTU671|NN=Acinetobacter_pittii_FJ694758|D=90.7	0	0	0	0	0	0	0	0	0	0	0	0	0	0	0	0	0	0	0	0	0	0	0	0	0	0	0	0	0	0	0	0	0	0	0	0	0	0	0	0	0	0	0	0	0	0	0	0	0
Proteobacteria;Gammaproteobacteria;Pseudomonadales;Moraxellaceae;Psychrobacter;Psychrobacter_arenosus	46.602	0.0112153	0.0344692	0.0382263	0.0120906	0.00980088	0	0	0	0	0	0	0.00503347	0	0	0	0	0	0	0	0	0	0.0285646	0	0	0.00235117	0	0	0	0	0	0	0	0	0	0	0	0	0.0358054	0.0017261	0	0	0	0	0.276124	0	0	0.0140888	0.00591331
Proteobacteria;Gammaproteobacteria;Pseudomonadales;Other;Other;Other	0.00811211	0	0.0640142	0.0382263	0	0.0294026	0	0	0.00518081	0	0.00526288	0	0.00503347	0	0	0	0	0	0	0	0	0.0102099	0.00119019	0	0	0	0	0	0	0	0	0	0	0	0	0	0	0	0	0	0	0	0	0	0.00261729	0	0	0	0
Proteobacteria;Gammaproteobacteria;Pseudomonadales;Pseudomonadaceae;Pseudomonas;OTU1061|NN=Pseudomonas_putida_EU620069|D=97	0.365045	0.105251	0.999606	0.30581	0.0680097	0.0947418	1.12144	0	1.23303	0.308979	1.85253	0.0920663	1.62078	0.318406	0.938317	0.518657	0.0579774	1.44783	1.23299	0.414723	0.984589	0.95769	0.427279	0.74504	0.751535	0.750024	0.356309	0	0	0.203183	0	0	0	0	0	0	0	0.71609	0.699697	0.636932	0.0627983	0.329068	1.20486	0.572408	0.379507	1.21304	1.10147	0.237496	1.18858
Proteobacteria;Gammaproteobacteria;Pseudomonadales;Pseudomonadaceae;Pseudomonas;OTU1155|NN=Pseudomonas_fluorescens_KJ161327|D=96.6	0	0	0	0	0	0	0	0	0	0	0	0	0.00503347	0	0	0	0	0	0	0	0	0.00204198	0.00119019	0	0	0	0.00250922	0	0	0	0	0	0	0.117233	0	0	0	0	0	0	0	0.0121877	0	0	0.00130864	0	0	0	0.00591331
Proteobacteria;Gammaproteobacteria;Pseudomonadales;Pseudomonadaceae;Pseudomonas;OTU1185|NN=Pseudomonas_alcaliphila_KC753546|D=89.8	0.0202803	0	0	0	0	0	0	0	0	0	0	0	0	0	0	0	0	0	0	0	0	0	0	0	0	0	0	0	0	0	0	0	0	0	0	0	0	0	0	0	0	0	0	0	0	0	0.0488334	0	0
Proteobacteria;Gammaproteobacteria;Pseudomonadales;Pseudomonadaceae;Pseudomonas;OTU1277|NN=Pseudomonas_alcaliphila_KC753546|D=96.8	0	0	0	0	0	0	0	0	0.00518081	0	0	0	0	0	0	0	0	0	0	0	0	0	0	0	0.00916506	0	0	0	0.032305	0.0338639	0	0	0	0	0.0862069	0	0	0	0	0	0	0	0	0	0.00130864	0	0	0	0
Proteobacteria;Gammaproteobacteria;Pseudomonadales;Pseudomonadaceae;Pseudomonas;OTU1381|NN=Pseudomonas_fluorescens_KJ161327|D=96.2	0	0	0	0	0	0	0	0	0	0	0	0	0	0	0	0	0	0	0	0	0	0	0	0	0	0	0	0	0	0	0	0	0	0	0	0	0	0	0	0	0	0	0	0	0	0	0	0	0
Proteobacteria;Gammaproteobacteria;Pseudomonadales;Pseudomonadaceae;Pseudomonas;OTU1432|NN=Pseudomonas_putida_EU620069|D=96.9	0	0	0	0.0382263	0	0	0	0	0.108797	0	0	0	0	0	0	0	0	0	0	0	0	0	0	0	0	0	0	0	0	0	0	0	0	0	0	0	0	0.00319683	0	0	0	0	0	0	0	0	0	0	0
Proteobacteria;Gammaproteobacteria;Pseudomonadales;Pseudomonadaceae;Pseudomonas;OTU1585|NN=Pseudomonas_alcaliphila_KC753546|D=89.4	0	0	0	0	0	0	0	0	0.0103616	0	0	0	0	0	0	0	0	0	0	0	0	0	0	0	0	0	0	0	0.145372	0	0	0	0	0	0	0	0	0	0	0	0	0	0	0	0	0	0	0	0
Proteobacteria;Gammaproteobacteria;Pseudomonadales;Pseudomonadaceae;Pseudomonas;OTU1599|NN=Pseudomonas_alcaliphila_KC753546|D=95.7	0	0	0	0	0	0	0	0	0	0	0	0	0	0	0	0	0	0	0	0	0	0	0.00119019	0	0	0	0	0	0	0	0	0	0	0	0	0	0	0	0	0	0	0	0	0	0	0	0	0	0
Proteobacteria;Gammaproteobacteria;Pseudomonadales;Pseudomonadaceae;Pseudomonas;OTU1635|NN=Pseudomonas_putida_EU620069|D=96.5	0.00202803	0	0.00492417	0	0	0.00163348	0	0	0.0207232	0.0181752	0.0105258	0	0.0100669	0	0	0	0	0	0	0	0	0.00204198	0	0.00332607	0	0.00235117	0	0	0	0	0	0	0	0	0	0	0	0.00959049	0.00596757	0.00517831	0	0.0243754	0.0219065	0	0.00261729	0.0045775	0	0.00201268	0
Proteobacteria;Gammaproteobacteria;Pseudomonadales;Pseudomonadaceae;Pseudomonas;OTU1641|NN=Pseudomonas_aeruginosa_GU447237|D=96	0	0	0	0	0	0	0	0	0	0	0	0	0	0	0	0	0	0	0	0	0	0	0	0	0	0	0	0	0	0	0	0	0	0	0	0	0	0	0	0	0	0	0	0	0	0	0	0	0
Proteobacteria;Gammaproteobacteria;Pseudomonadales;Pseudomonadaceae;Pseudomonas;OTU1735|NN=Pseudomonas_monteilii_GQ284481|D=96.6	4.60464	0.928282	13.4824	7.30122	1.60503	4.06736	35.8539	26.738	15.3352	4.85278	26.346	1.22488	23.763	5.62926	14.244	10.9062	1.00218	18.0479	23.2568	6.48004	19.7774	29.9232	8.60628	13.1347	16.6254	11.2574	6.73977	0	0.678404	0.237047	1.34199	0	0	0.7034	0.603448	0.689655	0	17.6944	9.11695	18.3001	0.718856	10.5424	15.4003	10.8952	10.4482	20.4065	16.4189	3.65905	14.8188
Proteobacteria;Gammaproteobacteria;Pseudomonadales;Pseudomonadaceae;Pseudomonas;OTU249|NN=Pseudomonas_alcaliphila_KC753546|D=88.9	0	0	0	0	0	0.267891	0	0	0	0	0	0	0	0	0	0	0	0	0	0	0	0	0	0	0	0	0	0	0	0	0	0	0	0	0	0	0	0	0	0	0	0	0	0	0	0	0	0	0.00591331
Proteobacteria;Gammaproteobacteria;Pseudomonadales;Pseudomonadaceae;Pseudomonas;OTU251|NN=Pseudomonas_alcaliphila_KC753546|D=96.7	0.00912612	0.0103526	0.00492417	0.764526	0.00151133	0.0179683	0	0	0	0	0	0.0560403	0.0755021	0	0.0153822	0	0	0	0	0	0	0	0.443942	0	0	0	0.0727674	0	0	0	0	0	0	0	0	0	0	0.0575429	0.0432649	0	0.000738803	0	0.469425	0.0272575	0.138716	0	0	0.229446	0.449412
Proteobacteria;Gammaproteobacteria;Pseudomonadales;Pseudomonadaceae;Pseudomonas;OTU304|NN=Pseudomonas_alcaliphila_KC753546|D=95.5	0.0182522	0.00603901	0.0689383	0	0.00604531	0.0081674	0.128164	0	0.0725313	0	0.11052	0.0120086	0.0755021	0.0408213	0.115367	0.0432214	0.00276083	0.0748877	0.127551	0.0518403	0.214041	0.118435	0.0440371	0.0582063	0.0824856	0.0564281	0.0276014	0	0	0	0	0	0	0	0	0	0	0.0735271	0.0179027	0.0949356	0.00147761	0.0487508	0.0719785	0.0661968	0.0431852	0.0961274	0.0922409	0.0100634	0.0886997
Proteobacteria;Gammaproteobacteria;Pseudomonadales;Pseudomonadaceae;Pseudomonas;OTU316|NN=Pseudomonas_alcaliphila_KC753546|D=96.7	0	0	0	0	0	0	0	0	0	0	0	0	0	0	0.0461467	0.0144071	0	0	0	0	0	0	0.00714116	0	0	0	0	0	0	0	0	0	0	0	0	0	0	0	0	0	0	0	0	0	0	0	0	0	0
Proteobacteria;Gammaproteobacteria;Pseudomonadales;Pseudomonadaceae;Pseudomonas;OTU360|NN=Pseudomonas_fluorescens_KJ161327|D=95.6	0	0.00172543	0	0	0	0.00326696	0	0	0	0	0	0	0	0	0.384556	0	0	0	0	0	0	0	0.571293	0.00332607	0.00916506	0	0.0100369	0	0	0	0	0	0	0	0	0	0	0	0	0	0.0140373	0	0.306691	0	0.00130864	0	0	0.0181141	0
Proteobacteria;Gammaproteobacteria;Pseudomonadales;Pseudomonadaceae;Pseudomonas;OTU457|NN=Pseudomonas_monteilii_GQ284481|D=95.7	0.00304204	0.000862716	0.00984834	0	0	0.00326696	0	0	0	0	0.0105258	0	0.00503347	0.00408213	0	0	0	0	0	0	0	0.00612595	0.00119019	0.00166304	0	0	0	0	0	0	0	0	0	0	0	0	0	0.00639366	0.00298378	0.0017261	0	0	0.0093885	0	0.00130864	0	0.00542594	0	0.00591331
Proteobacteria;Gammaproteobacteria;Pseudomonadales;Pseudomonadaceae;Pseudomonas;OTU581|NN=Pseudomonas_monteilii_GQ284481|D=95.4	0	0	0	0	0	0	0	0	0	0	0	0	0	0	0	0	0	0	0	0	0	0	0	0	0	0	0.00250922	0	0	0	0	0	0	0	0	0	0	0	0	0	0	0	0	0	0	0	0	0	0
Proteobacteria;Gammaproteobacteria;Pseudomonadales;Pseudomonadaceae;Pseudomonas;OTU587|NN=Pseudomonas_fluorescens_KJ161327|D=95.5	0	0	0	0	0	0	0	0	0	0	0	0	0	0	0	0	0	0	0	0	0	0	0.0702214	0.00166304	0	0	0.0200738	0	0	0	0	0	0	0	0	0	0	0	0	0	0	0	0	0	0	0	0	0.00402536	0
Proteobacteria;Gammaproteobacteria;Pseudomonadales;Pseudomonadaceae;Pseudomonas;OTU597|NN=Pseudomonas_alcaliphila_KC753546|D=94.9	0	0	0	0	0	0	0	0	0	0	0	0	0	0	0	0	0	0	0	0	0	0	0	0	0	0	0	0	0	0	0	0	0	0	0	0	0	0	0	0.0017261	0	0	0	0	0	0	0	0	0
Proteobacteria;Gammaproteobacteria;Pseudomonadales;Pseudomonadaceae;Pseudomonas;OTU715|NN=Pseudomonas_monteilii_GQ284481|D=94.3	0	0	0	0	0	0	0	0	0	0	0	0	0	0.00408213	0	0	0	0	0	0	0	0	0	0	0	0	0	0	0	0	0	0	0	0	0	0	0	0	0.00149189	0	0	0	0	0.00389393	0	0	0	0	0
Proteobacteria;Gammaproteobacteria;Pseudomonadales;Pseudomonadaceae;Pseudomonas;OTU815|NN=Pseudomonas_monteilii_GQ284481|D=96.2	0.00101401	0.0163916	0	0	0	0.0081674	0.064082	0	0.19169	0	0.0157886	0	0.0151004	0.130628	0.0230734	0.0144071	0.00276083	0.0249626	0.085034	0.103681	0	0.0122519	0.00476077	0.00332607	0.00916506	0.152826	0	0	4.29656	0.135455	2.5974	0.58203	1.06434	2.34467	1.55172	2.58621	2.43161	0.0127873	0.00298378	0.00517831	0.000738803	0	0.012518	0.00389393	0.00261729	0.0045775	0.0108519	0.00201268	0.0295666
Proteobacteria;Gammaproteobacteria;Pseudomonadales;Pseudomonadaceae;Pseudomonas;OTU8|NN=Pseudomonas_alcaliphila_KC753546|D=95.9	0	0	0	0	0	0	0	0	0	0.0181752	0	0.00400288	0	0	0	0	0	0	0	0	0	0	0.00595096	0	0	0	0.00250922	0	0	0	0	0	0	0	0	0	0	0	0	0	0	0	0	0	0	0	0	0	0
Proteobacteria;Gammaproteobacteria;Pseudomonadales;Pseudomonadaceae;Pseudomonas;OTU940|NN=Pseudomonas_aeruginosa_GU447237|D=96.9	0	0	0	0	0	0	0	0	0	0	0	0	0	0	0	0	0	0	0	0	0	0	0	0	0	0	0	0	0	0	0	0	0	0	0	0	0	0	0	0	0	0	0	0	0	0	0	0	0
Proteobacteria;Gammaproteobacteria;Pseudomonadales;Pseudomonadaceae;Pseudomonas;Other	0.403577	0.137172	1.14241	1.6055	0.151133	0.650125	2.91573	3.20856	1.66304	0.254453	2.26304	0.184133	2.40097	0.551088	2.16121	1.42631	0.096629	2.39641	2.89116	0.414723	2.78253	3.11607	1.14616	1.26557	2.25461	1.96558	0.705091	0.117096	1.27605	0.135455	1.38528	0.127319	0.0483793	0.586166	0.775862	1.03448	0.607903	1.70071	0.935416	2.04888	0.100477	1.2919	1.39576	0.989058	1.26153	1.84473	1.75258	0.362282	1.95139
Proteobacteria;Gammaproteobacteria;Pseudomonadales;Pseudomonadaceae;Pseudomonas;Pseudomonas_aeruginosa	0	0	0	0	0	0	0	0	0	0	0	0	0	0	0	0	0	0	0	0	0	0	0.00238039	0	0	0	0	0	0	0	0	0	0	0	0	0	0	0	0	0	0	0	0	0	0	0	0	0	0
Proteobacteria;Gammaproteobacteria;Pseudomonadales;Pseudomonadaceae;Pseudomonas;Pseudomonas_fluorescens	0.00101401	0	0	0	0.00151133	0.0081674	0.032041	0	0.0103616	0	0.00526288	0	0.0201339	0	0	0	0	0	0.042517	0.0518403	0	0.00612595	0.0178529	0.00166304	0	0.00940468	0.00752766	0	0.145372	0.135455	0.30303	0	0	0.3517	0	0	0	0	0.00596757	0.00863051	0	0	0.006259	0.00778786	0.0458025	0.0045775	0.00542594	0.00201268	0.00591331
Proteobacteria;Gammaproteobacteria;Pseudomonadales;Pseudomonadaceae;Pseudomonas;Pseudomonas_monteilii	0.00202803	0.000862716	0.00984834	0	0	0.0114344	0	0	0.0880738	0	0	0	0.00503347	0	0.00769112	0	0	0	0	0	0	0.00408397	0.00595096	0.00166304	0	0.331515	0.00250922	0	0	0	0	0	0	0	0	0	0	0.00319683	0.00298378	0.0034522	0	0	0	0	0.018321	0	0.00542594	0	0.0177399
Proteobacteria;Gammaproteobacteria;Pseudomonadales;Pseudomonadaceae;Pseudomonas;Pseudomonas_oleovorans	0	0	0	0	0	0	0	0	0	0	0	0	0	0	0	0	0	0	0	0	0	0.0285878	0	0.249455	0.00916506	0.900498	0	0	0	0	0	0	0	0	0	0	0	0	0.0835459	0.0017261	0	0	0	0	0.0706668	0.0045775	0	0	0
Proteobacteria;Gammaproteobacteria;Pseudomonadales;Pseudomonadaceae;Pseudomonas;Pseudomonas_putida	0	0	0	0	0	0	0	0	0.0103616	0	0	0	0	0	0	0	0	0	0	0	0	0	0	0	0.00916506	0	0	0	0	0	0	0	0	0	0	0	0	0	0	0	0	0	0	0	0	0	0	0	0
Proteobacteria;Gammaproteobacteria;Pseudomonadales;Pseudomonadaceae;Pseudomonas;Pseudomonas_stutzeri	0	0.000862716	0.00492417	0	0	0.0081674	0	0	0	0	0	0.00800576	0.00503347	0	0.00769112	0	0	0	0	0	0	0.00204198	0.336825	0	0	0.00235117	0.0426568	0	0	0	0	0	0	0	0	0	0	0	0.00149189	0.0017261	0	0	0.234712	0.0194696	0.00392593	0.0045775	0	0.0261648	0.00591331
Proteobacteria;Gammaproteobacteria;Vibrionales;Vibrionaceae;Grimontia;Grimontia_hollisae	0	0	0	0	0	0	0	0	0	0	0	0	0	0	0	0	0	0	0	0	0	0	0	0	0	0.00235117	0	0	0	0	0	0	0	0	0	0	0	0	0	0	0	0	0	0	0.25126	0	0	0	0
Proteobacteria;Gammaproteobacteria;Vibrionales;Vibrionaceae;Vibrio;Other	0	0	0	0	0	0	0	0	0	0	0	0	0	0	0	0	0	0	0	0	0	0	0	0	0	0	0	0	0	0	0	0	0	0	0	0	0	0	0	0	0	0	0	0	0	0	0	0	0
Proteobacteria;Gammaproteobacteria;Vibrionales;Vibrionaceae;Vibrio;Vibrio_fluvialis	0	0	0	0	0	0	0	0	0	0	0	0	0	0	0	0	0	0	0	0	0	0	0	0	0	0	0	0	0	0	0	0	0	0	0	0	0	0	0	0	0	0	0	0	0	0	0	0	0
Proteobacteria;Gammaproteobacteria;Vibrionales;Vibrionaceae;Vibrio;Vibrio_furnissii	0	0	0	0	0	0	0	0	0	0	0	0	0	0	0	0	0	0	0	0	0	0	0	0	0	0	0	0	0	0	0	0	0	0	0	0	0	0	0	0	0	0	0	0	0	0	0	0	0
Proteobacteria;Gammaproteobacteria;Vibrionales;Vibrionaceae;Vibrio;Vibrio_parahaemolyticus	0.0385325	0	0	0	0	0	0	0	0.145063	0	0	0	0	0	0	0	0	0	0	0	0	0	0	0	0	0	0	0	0	0	0	0	0	0	0	0	0	0	0	0	0	0	0	0	0	0	0	0	0
Proteobacteria;Gammaproteobacteria;Xanthomonadales;Other;Other;Other	0	0	0	0	0	0	0	0	0	0	0	0	0	0	0	0	0	0	0	0	0	0	0	0	0	0	0	0	0	0	0	0	0	0	0	0	0	0	0	0	0	0	0	0	0	0	0	0	0
Proteobacteria;Gammaproteobacteria;Xanthomonadales;Xanthomonadaceae;Luteimonas;OTU256|NN=Achromobacter_xylosoxidans_AJ560626|D=94.4	0	0	0	0	0	0	0	0	0	0	0	0	0	0	0	0	0	0	0	0	0	0	0.00238039	0	0	0	0	0	0	0	0	0	0	0	0	0	0	0	0	0	0	0	0	0	0	0	0	0	0
Proteobacteria;Gammaproteobacteria;Xanthomonadales;Xanthomonadaceae;Lysobacter;Lysobacter_soli	0	0	0	0	0	0	0	0	0	0	0	0	0	0	0	0	0	0	0	0	0	0	0	0	0	0	0	0	0	0	0	0	0	0	0	0	0	0	0	0	0	0	0	0	0	0	0	0	0
Proteobacteria;Gammaproteobacteria;Xanthomonadales;Xanthomonadaceae;Lysobacter;OTU1223|NN=Lysobacter_soli_JX094177|D=93.4	0	0	0	0	0	0	0	0	0	0	0	0	0	0	0	0	0	0	0	0	0	0	0	0	0	0	0	0	0	0	0	0	0	0	0	0	0	0	0	0	0	0	0	0	0	0.0228875	0	0	0
Proteobacteria;Gammaproteobacteria;Xanthomonadales;Xanthomonadaceae;Lysobacter;OTU1271|NN=Lysobacter_soli_JX094177|D=94.1	0	0	0	0	0	0	0	0	0	0	0	0	0	0	0	0	0	0	0	0	0	0	0	0	0	0.00235117	0	0	0	0	0	0	0	0	0	0	0	0	0	0	0	0	0.012518	0	0	0	0	0	0
Proteobacteria;Gammaproteobacteria;Xanthomonadales;Xanthomonadaceae;Lysobacter;Other	0	0	0	0	0	0	0	0	0	0	0	0	0	0	0	0	0	0	0	0	0	0	0	0	0	0	0	0	0	0	0	0	3.82196	0	0	0	0	0	0	0	0.00147761	0	0	0	0	0	0.0325556	0	0
Proteobacteria;Gammaproteobacteria;Xanthomonadales;Xanthomonadaceae;Other;Other	0	0.000862716	0	0	0	0	0	0	0.00518081	0	0.00526288	0	0.00503347	0	0	0	0	0	0	0	0	0.00408397	0.520114	0.00166304	0.00916506	0.00235117	0	0.117096	0	0	0	0	0.0483793	0	0	0	0	0.00319683	0	0	0	0	0	0	0	0.0045775	0.00542594	0	0
Proteobacteria;Gammaproteobacteria;Xanthomonadales;Xanthomonadaceae;Pseudoxanthomonas;OTU369|NN=Stenotrophomonas_rhizophila_AB539813|D=95.5	0	0	0	0	0	0	0	0	0	0	0	0	0	0	0	0	0	0	0	0	0	0	0	0	0	0	0	0	0	0	0	0	0	0	0	0	0	0	0	0	0	0	0	0	0	0	0	0	0
Proteobacteria;Gammaproteobacteria;Xanthomonadales;Xanthomonadaceae;Pseudoxanthomonas;OTU531|NN=Pseudoxanthomonas_mexicana_AF273082|D=97	0	0	0.00492417	0	0	0.166615	0	0	0	0	0	0	0	0	0	0	0	0	0	0	0	0	0	0	0	0	0	0	0	0	0	0	0	0	0	0	0	0.0991017	0	0	0	0	0	0	0	0	0	0	0.00591331
Proteobacteria;Gammaproteobacteria;Xanthomonadales;Xanthomonadaceae;Pseudoxanthomonas;Other	0	0	0	0	0	0	0	0	0	0	0	0	0	0	0	0	0	0	0	0	0	0	0.00119019	0	0	0	0	0	0	0	0	0	0	0	0	0	0	0	0	0.0017261	0	0	0	0	0	0	0	0	0
Proteobacteria;Gammaproteobacteria;Xanthomonadales;Xanthomonadaceae;Pseudoxanthomonas;Pseudoxanthomonas_mexicana	0	0	0	0	0	0	0	0	0	0	0	0	0	0.208189	0	0	0	0	0	0	0	0	0.0178529	0	0	0	0	0	0	0	0	0	0	0	0	0	0	0	0	0	0	0	0	0	0	0	0	0	0
Proteobacteria;Gammaproteobacteria;Xanthomonadales;Xanthomonadaceae;Rhodanobacter;Rhodanobacter_ginsenosidimutans	0	0	0	0	0	0	0	0	0	0	0	0	0	0	0	0	0	0	0	0	0	0	0	0	0	0	0	0	0	0	0	0	0	0	0	0	0	0	0	0	0	0	0	0	0	0	0	0	0
Proteobacteria;Gammaproteobacteria;Xanthomonadales;Xanthomonadaceae;Silanimonas;Silanimonas_lenta	0	0	0	0	0	0	0	0	0	0	0	0	0	0	0	0	0	0	0	0	0	0	0	0	0	0	0	0	0	0	0	0	0	0	0	0	0	0	0	0	0	0	0	0	0	0	0	0	0
Proteobacteria;Gammaproteobacteria;Xanthomonadales;Xanthomonadaceae;Stenotrophomonas;OTU113|NN=Achromobacter_xylosoxidans_AJ560626|D=95.7	0	0	0	0	0	0	0	0	0	0	0	0	0	0	0	0	0	0	0	0	0.0428082	0	0	0	0	0	0	0	0	0	0	0	0	0	0	0	0	0	0	0	0	0	0	0	0	0	0	0	0
Proteobacteria;Gammaproteobacteria;Xanthomonadales;Xanthomonadaceae;Stenotrophomonas;OTU1371|NN=Stenotrophomonas_maltophilia_HE646776|D=96.2	0.0141962	0.00345086	0.0246208	0	0.0120906	0.00326696	0	0	0.150243	0.0545256	0.252618	0.0120086	0.105703	0.0244928	0	0.0288143	0.00276083	0.324513	0	0.0518403	0.256849	0.0224618	0.00238039	0.116412	0.109981	0.0705351	0.00250922	0.117096	0	0	0	0	0	0	0	0	0	0.092708	0.0358054	0.0034522	0.00738803	0.0609385	0.012518	0.0467272	0.0484198	0.00915499	0.135648	0.0140888	0.307492
Proteobacteria;Gammaproteobacteria;Xanthomonadales;Xanthomonadaceae;Stenotrophomonas;OTU1520|NN=Stenotrophomonas_maltophilia_HE646776|D=96.3	0	0	0	0	0	0	0	0	0	0	0	0	0	0	0	0	0	0	0	0	0	0	0.00119019	0.00166304	0	0	0	0	0	0	0	0	0	0	0	0	0	0	0	0	0	0	0	0	0	0	0	0	0
Proteobacteria;Gammaproteobacteria;Xanthomonadales;Xanthomonadaceae;Stenotrophomonas;OTU205|NN=Achromobacter_xylosoxidans_AJ560626|D=95.8	0	0	0	0	0	0	0	0	0	0	0	0	0	0	0	0	0	0	0	0	0	0	0	0	0	0	0	0	0	0	0	0	0	0	0	0	0	0	0	0	0	0	0	0	0	0	0	0	0
Proteobacteria;Gammaproteobacteria;Xanthomonadales;Xanthomonadaceae;Stenotrophomonas;OTU545|NN=Achromobacter_xylosoxidans_AJ560626|D=96.2	0	0.0155289	0.00492417	0	0	0	0	0	0	0	0.0105258	0	0.0100669	0	0	0	0	0	0	0	0	0.00612595	0	0.00332607	0	0	0.00250922	0	0	0	0	0	0	0	0	0	0	0	0.00149189	0	0	0	0.0156475	0.00389393	0.00130864	0	0.00542594	0	0.00591331
Proteobacteria;Gammaproteobacteria;Xanthomonadales;Xanthomonadaceae;Stenotrophomonas;Other	0.0131822	0.0172543	0.0344692	0.0764526	0.00453398	0.0294026	0.128164	0	0.12952	0.0363504	0.184201	0.00800576	0.0704686	0.0326571	0.261498	0.10085	0.00552166	0.349476	0.170068	0	0.256849	0.142939	0.0654606	0.143021	0.183301	0.108154	0.022583	0.234192	0	0	0	0	0	0	0	0	0	0.111889	0.0581838	0.0638658	0.0110821	0.121877	0.12518	0.147969	0.0889878	0.119015	0.168204	0.0523297	0.248359
Proteobacteria;Gammaproteobacteria;Xanthomonadales;Xanthomonadaceae;Stenotrophomonas;Stenotrophomonas_maltophilia	0.224097	0.237247	0.329919	0.496942	0.207052	0.290759	2.11471	2.6738	2.03606	0.617957	2.95774	0.124089	1.09226	0.493938	2.66113	0.936464	0.0414124	3.64453	2.29592	1.24417	3.98116	2.81794	1.10688	1.85595	1.87884	1.54707	0.388929	0.468384	0	0	0	0	0	0	0	0	0	1.76145	0.884692	1.01667	0.118209	1.10908	1.93403	1.52253	1.16208	1.72572	2.23549	0.644058	2.77334
Proteobacteria;Other;Other;Other;Other;Other	0.0101401	0.000862716	0.0147725	0.344037	0	0.00163348	0	0	0.222775	0	0.0210515	0.00800576	0.0201339	0.167367	0.646054	0.0144071	0.00276083	0.0249626	0	0.207361	0.0428082	0.00612595	0.0130921	0.00997821	0.586564	0.082291	0.00752766	0	0	0.203183	0.606061	0	0	0	0	0	0	0.0159841	0.171568	0.122553	0	0	0.578957	0.00778786	0.109926	0.205987	0.00542594	0.0523297	0.00591331
Spirochaetes;Spirochaetes;Spirochaetales;Spirochaetaceae;Treponema;OTU1396|NN=Treponema_berlinense_NR_042797.1|D=83.1	0	0	0	0	0	0	0	0	0	0	0	0	0	0	0	0	0	0	0	0	0	0	0	0	0	0	0	0	0	0	0	0	0	0	0	0	0	0	0	0	0	0	0	0	0	0	0	0	0
Spirochaetes;Spirochaetes;Spirochaetales;Spirochaetaceae;Treponema;OTU1594|NN=Treponema_berlinense_NR_042797.1|D=85.1	0	0	0	0	0	0	0	0	0	0	0	0	0	0	0	0	0	0	0	0	0	0	0	0	0	0	0	0	0	0	0	0	0	0	0	0	0	0	0	0	0	0	0	0	0	0	0	0	0
Spirochaetes;Spirochaetes;Spirochaetales;Spirochaetaceae;Treponema;OTU213|NN=Treponema_berlinense_NR_042797.1|D=85.1	0	0	0	0	0	0	0	0	0.113978	0	0	0	0	0	0	0	0	0	0	0	0	0	0	0	0	0	0	0	0	0	0	0	0	0	0	0	0	0	0	0	0	0	0	0	0	0	0	0	0
Spirochaetes;Spirochaetes;Spirochaetales;Spirochaetaceae;Treponema;OTU74|NN=Treponema_berlinense_NR_042797.1|D=83.5	0	0	0	0	0	0	0	0	0	0	0	0	0	0	0	0	0	0	0.212585	0	0	0	0	0	0	0	0	0	0	0	0	0	0	0	0	0	0	0	0	0	0	0	0	0	0	0	0	0	0
Spirochaetes;Spirochaetes;Spirochaetales;Spirochaetaceae;Treponema;OTU811|NN=Treponema_berlinense_NR_042797.1|D=88.8	0	0	0	0	0	0	0	0	0	0.0363504	0	0	0	0	0	0	0	0	0	0	0	0	0	0	0	0	0	0	0	0	0	0	0	0	0	0	0	0	0	0	0	0	0	0	0	0	0	0	0
Spirochaetes;Spirochaetes;Spirochaetales;Spirochaetaceae;Treponema;Other	0	0	0	0	0	0	0	0	0	0	0	0	0	0	0	0	0	0	0.510204	0	0.556507	0	0	0	0	0	0	0	0	0	0	0	0	0	0	0	0	0	0	0	0	0	0	0	0	0	0	0	0
Spirochaetes;Spirochaetes;Spirochaetales;Spirochaetaceae;Treponema;Treponema_berlinense	0	0	0	0	0	0	0	0	0	0	0	0	0	0	0	0	0	0	0	0	0	0	0	0	0	0	0	0	0	0	0	0	0	0	0	0	0	0	0	0	0	0	0	0	0	0	0	0	0
Synergistetes;Synergistia;Synergistales;Synergistaceae;Cloacibacillus;Cloacibacillus_evryensis	0	0.354576	0.00984834	0.0764526	0.211586	0.00163348	0	0	0	0	0	0	0	0	0	0	0	0	0	0	0	0.122519	0	0.00332607	0	0.00235117	6.56914	10.7728	0	0	0	0	0	0	0	0	0	0	0	0	0	0.109689	0.0782375	0.00778786	0.514297	0	0.00542594	0	0
Synergistetes;Synergistia;Synergistales;Synergistaceae;Pyramidobacter;Pyramidobacter_piscolens	0	0.516767	0	0	0.367253	0.0081674	0	0	0	0	0	0	0	0.00408213	0.68451	0.576286	1.48257	0	0	0	0	0	0	0	0	0	0	0	0	3.89434	0	0	1.98355	0	0	0	0	0	0	0	0	0	0	0	0.533927	0.0045775	0	0	0
TM7;TM7-3;I025;Rs-045;[Saccharibacteria];OTU1595|NN=[Saccharibacteria]_UB2523_KM067151.1|D=84.7	0	0	0	0	0	0	0	0	0	0	0	0	0	0	0	0	0	0	0	0	0	0	0	0	0	0	0	0	0	0	0	0	0	0	0	0	0	0	0	0	0	0	0	0	0	0	0	0	0
TM7;TM7-3;I025;Rs-045;[Saccharibacteria];OTU1651|NN=[Saccharibacteria]_UB2523_KM067151.1|D=85.4	0.0577988	0	0	0	0	0	0	0	0	0	0	0	0	0	0	0	0	0	0	0	0	0	0	0	0	0	0	0	0	0	0	0	0	0	0	0	0	0	0	0.119101	0	0	0	0	0	0	0	0.0362282	0
TM7;TM7-3;I025;Rs-045;[Saccharibacteria];OTU580|NN=[Saccharibacteria]_UB2523_KM067151.1|D=81	0	0	0	0	0	0.00980088	0	0	0	0	0	0	0	0	0	0.345772	0	0	0	0	0	0	0	0	0	0	0	0	0	0	0	0	0	0	0	0	0	0	0	0	0	0	0	0	0	0	0	0	0
TM7;TM7-3;I025;Rs-045;[Saccharibacteria];Other	0	0	0	0	0	0	0	0	0	0	0	0	0	0	0	0.216107	0	0	0	0	0	0	0	0	0	0	0	0	0	0	0	0	0	0	0	0	0	0	0	0	0	0	0	0	0	0	0	0	0
TM7;TM7-3;I025;Rs-045;[Saccharibacteria];[Saccharibacteria]_UB2523	0	0	0	0	0	0	0	0	0	0	0	0	0	0	0	0	0	0	0	0.0518403	0	0	0	0	0	0	0	0	0	0	0	0	0	0	0	0	0	0	0	0	0	0	0	0	0	0	0	0	0
Tenericutes;Mollicutes;Mycoplasmatales;Mycoplasmataceae;Mycoplasma;Mycoplasma_hominis	0	0	0	0	0	0	0	0	0.259041	0	0	0	0	0	0	0	0	0	0	0	0	0	0	0	0	0	0	0	0	0	0	0	0	0	0	0	0	0	0	0	0	0	0	0	0	0	0	0	0
Tenericutes;Mollicutes;Mycoplasmatales;Mycoplasmataceae;Ureaplasma;Other	0	0	0	0	0	0	0	0	0	0.0545256	0	0	0	0	0	0	0	0	0	0	0	0	0	0	0	0	0	0	0	0	0	0	0	0	0	0	0	0	0	0	0	0	0	0	0	0	0	0	0
Verrucomicrobia;Verrucomicrobiae;Verrucomicrobiales;Verrucomicrobiaceae;Akkermansia;Akkermansia_muciniphila	0	0.0103526	0	0.0382263	0.0287152	0	0	0	0	0	0	0	0	0.00408213	0	0	0	0	0	0	0	0	0	0.0266086	0	0	0	0	0	0	0	0	0	0	0	0	0	0	0	0.0017261	0.00443282	0	0	0	0	0.0228875	0.0108519	0.380396	0.0827864
Verrucomicrobia;Verrucomicrobiae;Verrucomicrobiales;Verrucomicrobiaceae;Akkermansia;OTU1083|NN=Akkermansia_muciniphila_NR_074436.1|D=96.6	0	0.119055	0	0.0382263	0.291686	0	0	0	0	0	0	0	0	0.0489856	0	0	0	0	0	0	0	0	0	0.294357	0	0	0.0978596	0	0	0	0	0	0	0	0	0	0	0	0	0	0.0768356	0	0	0	0	0.260917	0.108519	3.64094	0.620898
Verrucomicrobia;Verrucomicrobiae;Verrucomicrobiales;Verrucomicrobiaceae;Akkermansia;OTU1399|NN=Akkermansia_muciniphila_NR_074436.1|D=96.6	0	0.000862716	0	0	0	0	0	0	0	0	0	0	0	0.00816427	0	0	0	0	0	0	0	0	0	0	0	0	0	0	0	0	0	0	0	0	0	0	0	0	0	0	0.00221641	0	0	0	0	0	0	0.0201268	0
Verrucomicrobia;Verrucomicrobiae;Verrucomicrobiales;Verrucomicrobiaceae;Akkermansia;Other	0	0	0	0	0	0	0	0	0	0	0	0	0	0	0	0	0	0	0	0	0	0	0	0	0	0	0	0	0	0	0	0	0	0	0	0	0	0	0	0	0	0	0	0	0	0	0	0.00201268	0
Verrucomicrobia;Verrucomicrobiae;Verrucomicrobiales;Verrucomicrobiaceae;Other;Other	0	0	0	0	0	0	0	0	0	0	0	0	0	0	0	0	0	0	0	0	0	0	0	0	0	0	0	0	0	0	0	0	0	0	0	0	0	0	0	0	0	0	0	0	0	0	0	0	0
Verrucomicrobia;Verrucomicrobiae;Verrucomicrobiales;Verrucomicrobiaceae;Prosthecobacter;Prosthecobacter_fluviatilis	0	0	0	0	0	0	0	0	0	0	0	0	0	0	0	0	0	0	0	0.259202	0	0	0	0	0	0	0	0	0	0	0	0	0	0	0	0	0	0	0	0	0	0	0	0	0	0	0	0	0
[truncated: 179 more columns]

## Sheet: Table S1B_Phylum
#SampleID	SAM.56	SAM.39	SAM.58	SAM.57	SAM.40	SAM.59	SAM.15	SAM.13	SAM.16	SAM.14	SAM.20	SAM.22	SAM.21	SAM.23	SAM.32	SAM.34	SAM.33	SAM.35	SAM.73	SAM.36	SAM.74	SAM.76	SAM.80	SAM.78	SAM.82	SAM.45	SAM.84	SAM.86	SAM.103	SAM.105	SAM.104	SAM.106	SAM.102	SAM.107	SAM.108	SAM.110	SAM.109	SAM.41	SAM.43	SAM.42	SAM.44	SAM.46	SAM.48	SAM.47	SAM.49	SAM.50	SAM.52	SAM.51	SAM.53
ID Patient	1	1	1	1	1	1	2	2	2	2	3	3	3	3	4	4	4	5	5	5	5	6	6	6	6	7	7	7	8	8	8	8	8	9	9	9	9	10	10	10	10	11	11	11	11	12	12	12	12
ID LCM	CF	BN	CH	CG	BO	CI	AO	AM	AP	AN	AT	AV	AU	AW	BF	BH	BG	BJ	CV	BK	CW	CX	DA	CZ	DB	BT	DC	DD	DU	DW	DV	DX	DT	DZ	EA	EC	EB	BP	BR	BQ	BS	BV	BX	BW	BY	BZ	CB	CA	CC
Tissu	Crypt	Crypt	Crypt	Mucosa	Mucosa	Mucosa	Crypt	Crypt	Mucosa	Mucosa	Crypt	Crypt	Mucosa	Mucosa	Crypt	Crypt	Mucosa	Crypt	Crypt	Mucosa	Mucosa	Crypt	Crypt	Mucosa	Mucosa	Crypt	Crypt	Mucosa	Crypt	Mucosa	tissu ADK	tissu ADK	tissu Cryptrypte	Crypt	Mucosa	Mucosa	tissu ADK	Crypt	Crypt	Mucosa	Mucosa	Crypt	Crypt	Mucosa	Mucosa	Crypt	Crypt	Mucosa	Mucosa
Tumoral/Notumoral	N	T	T	N	T	T	N	T	N	T	N	T	N	T	N	T	N	N	T	N	T	N	T	N	T	N	T	T	N	T	T	T	N	N	N	T	T	N	T	N	T	N	T	N	T	N	T	N	T
Healthy	no	no	no	no	no	no	no	no	no	no	no	no	no	no	no	no	no	no	no	no	no	no	no	no	no	no	no	no	no	no	no	no	no	no	no	no	no	no	no	no	no	no	no	no	no	no	no	no	no
Sex	2	2	2	2	2	2	2	2	2	2	2	2	2	2	1	1	1	2	2	2	2	1	1	1	1	2	2	2	1	1	1	1	1	1	1	1	1	1	1	1	1	1	1	1	1	2	2	2	2
Site	Right	Right	Left	Right	Right	Left	Right	Right	Right	Right	Right	Right	Right	Right	Left	Left	Left	Right	Right	Right	Right	Rectum	Rectum	Rectum	Rectum	Left	Left	Left	Left	Left	Left	Left	Left	Left	Left	Left	Left	Left	Left	Left	Left	Right	Right	Right	Right	Rectum	Rectum	Rectum	Rectum
Taxonomy
Actinobacteria	21.4	1.7	2.1	6	1.9	2.7	2.1	0.5	6.6	0.1	2.5	0.3	3.6	0.8	1.1	1.3	1.5	0.9	2	22.9	2.1	2.4	5.2	2.8	2.1	5.3	2	3.9	3.2	4	10.1	16.3	8.5	6.1	9	21.1	12.8	9	2.2	3.8	2	2.4	10.2	2	8.2	6.2	9	1.7	5.9
Bacteroidetes	6.7	45.9	15.6	26.7	38.4	8.6	18.5	18.7	14.3	18.3	19.3	2.3	16.3	24.3	25.1	38.7	34.2	35.9	25.1	14.3	16.7	21.7	13.5	13.9	25.8	17.3	15.6	32.5	0	3.8	7.8	2.7	8.7	2.6	0.5	0	1.2	19.8	42.1	31.7	50.9	34.9	16.1	40.3	19.3	19.3	19.5	45.7	21
Crenarchaeota	0	0	0	0	0	0	0	0	0	0	0	0	0	0	0	0	0	0	0	0	0	0	0	0	0	0	0	0	0	0	0	0	0	0	0	0	0	0	0	0	0	0	0	0	0	0	0	0	0
Cyanobacteria[Melainabacteria];[Melainabacteria]	0	0.7	0.1	0	0.5	0.1	0	0	0	0	0	0	0	0	0	0.2	0	0	0	0.2	0	0	0	0	0	0	0	0	0	0	0	0	0	0	0	0	0	0	0	0	0	0	0	0	0	0	0	0	0
Deinococcus-Thermus;Deinococci	0	0	0	0	0	0	0	0	0	0	0	0	0	0	0	0	0	0	0	0.1	0	0	0	0	0	0	0	0	0.2	0	0	0	0	0	0	0	0	0	0	0	0.1	0.6	0.4	0	0	0	0	0	0
Euryarchaeota	0	0	0	0	0	0	0	0	0	0	0	0	0	0	0	0	0	0	0	0	0	0	0	0	0	0	0	0	0	0	0	0	0	0	0	0	0.1	0	0	0	0	0	0	0	0	0	0	0	0
Firmicutes	5.4	43.8	18.7	25.1	51	16.7	4.1	2.6	28.4	22.1	5.6	4.5	8.3	20.8	20.2	26.1	55.5	0.6	11.6	22.6	7.4	2.9	6.9	10.7	9.1	6.4	12.8	26.9	51.9	33.8	39	42.4	21.6	11.8	34	45.5	24	17.6	23.8	7.2	38.2	24.8	14.1	22.8	11.6	6.2	18.7	25.9	18.1
Fusobacteria;Fusobacteriia	0	0	0	0	0	0	0	0.5	2.1	47.2	0.4	86.6	1.1	26.3	1.1	3.9	4.4	0	0.8	0.3	0.6	0	1.1	0	0.8	4	0.2	0.1	0	4.4	0.2	0	0	0	0	0	0	0	0	0.3	0.4	0	0	0	0.7	0	0.1	2	0.3
Lentisphaerae;Lentisphaeria	0	0.1	0	0.3	0.1	0	0	0	0	0	0	0	0	0	0	0	0	0	0	0	0	0	0	0	0	0	0	0	0	0	0	0	0	0	0	0	0	0	0.1	0	0	0	0	0	0	0	0	0.1	0.1
Planctomycetes;Planctomycetia	0	0	0	0	0	0	0	0	0	0	0	0	0	0	0	0	0	0.3	0.3	0	0	0	0	0	0	0	0	0	0	0	0	0	0.3	0	0	0	0	0	0	0	0	0	0	0.2	0	0	0.1	0	0
Proteobacteria	66.4	6.6	63.4	41.7	7.2	71.9	75.2	77.5	48.2	12.2	72.1	6.4	70.6	27.7	51.7	28.5	2.9	62.1	59.6	39.5	72.6	72.9	73.3	72.4	62.1	67	62.8	25.9	44.6	51.9	39	38.6	60.9	79.4	56.6	33.3	61.9	53.3	31.8	56.9	8.4	37.2	59	34.5	59.2	67.8	52.5	20.8	53.8
Spirochaetes;Spirochaetes	0	0	0	0	0	0	0	0	0.1	0	0	0	0	0	0	0	0	0	0.7	0	0.6	0	0	0	0	0	0	0	0	0	0	0	0	0	0	0	0	0	0	0	0	0	0	0	0	0	0	0	0
Synergistetes;Synergistia	0	0.9	0	0.1	0.6	0	0	0	0	0	0	0	0	0	0.7	0.6	1.5	0	0	0	0	0.1	0	0	0	0	6.6	10.8	0	2	3.9	0	0	0	0	0	0	0	0	0	0	0.1	0.1	0	1	0	0	0	0
TM7;TM7-3	0.1	0	0	0	0	0	0	0	0	0	0	0	0	0	0	0.6	0	0	0	0.1	0	0	0	0	0	0	0	0	0	0	0	0	0	0	0	0	0	0	0	0.1	0	0	0	0	0	0	0	0	0
Tenericutes;Mollicutes	0	0	0	0	0	0	0	0	0.3	0.1	0	0	0	0	0	0	0	0	0	0	0	0	0	0	0	0	0	0	0	0	0	0	0	0	0	0	0	0	0	0	0	0	0	0	0	0	0	0	0
Verrucomicrobia;Verrucomicrobiae	0	0.1	0	0.1	0.3	0	0	0	0	0	0	0	0	0.1	0	0	0	0	0	0.3	0	0	0	0.3	0	0	0.1	0	0	0	0	0	0	0	0	0	0	0	0	0	0.1	0	0	0	0	0.3	0.1	4	0.7
[truncated: 179 more columns]

## Sheet: Table S1B_Order
#SampleID	SAM.56	SAM.39	SAM.58	SAM.57	SAM.40	SAM.59	SAM.15	SAM.13	SAM.16	SAM.14	SAM.20	SAM.22	SAM.21	SAM.23	SAM.32	SAM.34	SAM.33	SAM.35	SAM.73	SAM.36	SAM.74	SAM.76	SAM.80	SAM.78	SAM.82	SAM.45	SAM.84	SAM.86	SAM.103	SAM.105	SAM.104	SAM.106	SAM.102	SAM.107	SAM.108	SAM.110	SAM.109	SAM.41	SAM.43	SAM.42	SAM.44	SAM.46	SAM.48	SAM.47	SAM.49	SAM.50	SAM.52	SAM.51	SAM.53
ID Patient	1	1	1	1	1	1	2	2	2	2	3	3	3	3	4	4	4	5	5	5	5	6	6	6	6	7	7	7	8	8	8	8	8	9	9	9	9	10	10	10	10	11	11	11	11	12	12	12	12
ID LCM	CF	BN	CH	CG	BO	CI	AO	AM	AP	AN	AT	AV	AU	AW	BF	BH	BG	BJ	CV	BK	CW	CX	DA	CZ	DB	BT	DC	DD	DU	DW	DV	DX	DT	DZ	EA	EC	EB	BP	BR	BQ	BS	BV	BX	BW	BY	BZ	CB	CA	CC
Tissu	Crypt	Crypt	Crypt	Mucosa	Mucosa	Mucosa	Crypt	Crypt	Mucosa	Mucosa	Crypt	Crypt	Mucosa	Mucosa	Crypt	Crypt	Mucosa	Crypt	Crypt	Mucosa	Mucosa	Crypt	Crypt	Mucosa	Mucosa	Crypt	Crypt	Mucosa	Crypt	Mucosa	tissu ADK	tissu ADK	tissu Cryptrypte	Crypt	Mucosa	Mucosa	tissu ADK	Crypt	Crypt	Mucosa	Mucosa	Crypt	Crypt	Mucosa	Mucosa	Crypt	Crypt	Mucosa	Mucosa
Tumoral/Notumoral	N	T	T	N	T	T	N	T	N	T	N	T	N	T	N	T	N	N	T	N	T	N	T	N	T	N	T	T	N	T	T	T	N	N	N	T	T	N	T	N	T	N	T	N	T	N	T	N	T
[truncated: 64 more rows]
[truncated: 179 more columns]

## Sheet: Table S1B_Genus
#SampleID	SAM.56	SAM.39	SAM.58	SAM.57	SAM.40	SAM.59	SAM.15	SAM.13	SAM.16	SAM.14	SAM.20	SAM.22	SAM.21	SAM.23	SAM.32	SAM.34	SAM.33	SAM.35	SAM.73	SAM.36	SAM.74	SAM.76	SAM.80	SAM.78	SAM.82	SAM.45	SAM.84	SAM.86	SAM.103	SAM.105	SAM.104	SAM.106	SAM.102	SAM.107	SAM.108	SAM.110	SAM.109	SAM.41	SAM.43	SAM.42	SAM.44	SAM.46	SAM.48	SAM.47	SAM.49	SAM.50	SAM.52	SAM.51	SAM.53
[truncated: 375 more rows]
[truncated: 179 more columns]

[truncated: 1 more sheets: Table S1B_Species]
