# Supplementary material for: Crypt- and Mucosa-Associated Core Microbiotas in Humans and Their Alteration in Colon Cancer Patients
Source: mBio. 2019 Jul 16;10(4):e01315-19. doi: 10.1128/mBio.01315-19 (PMC6635529; doi:10.1128/mBio.01315-19)
Supplement: TABLE S2 [file mBio.01315-19-st002.xlsx]

## Sheet: Table S2A_Core OTU categories
Category	CAM Healthy	MAM Healthy
1	P	P
2	P	A
3	A	P

## Sheet: Table S2A_Core OTU 50%
Category	#OTU ID	taxonomy
1	denovo255012	Actinobacteria; Actinobacteria; Actinomycetales; Corynebacteriaceae; Corynebacterium; OTU876|NN=Corynebacterium_ulcerans_KF564645|D=93.2
1	denovo255012	Actinobacteria; Actinobacteria; Actinomycetales; Corynebacteriaceae; Corynebacterium; OTU876|NN=Corynebacterium_ulcerans_KF564645|D=93.2
1	denovo98718	Actinobacteria; Actinobacteria; Actinomycetales; Corynebacteriaceae; Corynebacterium; OTU998|NN=Corynebacterium_appendicis_AJ314919|D=92.5
1	denovo98718	Actinobacteria; Actinobacteria; Actinomycetales; Corynebacteriaceae; Corynebacterium; OTU998|NN=Corynebacterium_appendicis_AJ314919|D=92.5
1	denovo150658	Actinobacteria; Actinobacteria; Actinomycetales; Micrococcaceae; Kocuria; Kocuria_palustris
1	denovo150658	Actinobacteria; Actinobacteria; Actinomycetales; Micrococcaceae; Kocuria; Kocuria_palustris
1	denovo50106	Actinobacteria; Actinobacteria; Actinomycetales; Micrococcaceae; Micrococcus; Micrococcus_luteus
1	denovo50106	Actinobacteria; Actinobacteria; Actinomycetales; Micrococcaceae; Micrococcus; Micrococcus_luteus
1	denovo408718	Actinobacteria; Actinobacteria; Actinomycetales; Micrococcaceae; Rothia; Rothia_dentocariosa
1	denovo408718	Actinobacteria; Actinobacteria; Actinomycetales; Micrococcaceae; Rothia; Rothia_dentocariosa
1	denovo246904	Actinobacteria; Actinobacteria; Actinomycetales; Propionibacteriaceae; Propionibacterium; Propionibacterium_acnes
1	denovo246904	Actinobacteria; Actinobacteria; Actinomycetales; Propionibacteriaceae; Propionibacterium; Propionibacterium_acnes
1	denovo430220	Actinobacteria; Actinobacteria; Coriobacteriales; Coriobacteriaceae; Collinsella; Collinsella_aerofaciens
1	denovo430220	Actinobacteria; Actinobacteria; Coriobacteriales; Coriobacteriaceae; Collinsella; Collinsella_aerofaciens
1	denovo170195	Bacteroidetes; Bacteroidia; Bacteroidales; Bacteroidaceae; Bacteroides
1	denovo170195	Bacteroidetes; Bacteroidia; Bacteroidales; Bacteroidaceae; Bacteroides
1	denovo32557	Bacteroidetes; Flavobacteriia; Flavobacteriales; [Weeksellaceae]; Cloacibacterium; Cloacibacterium_normanense
1	denovo32557	Bacteroidetes; Flavobacteriia; Flavobacteriales; [Weeksellaceae]; Cloacibacterium; Cloacibacterium_normanense
1	denovo252283	Firmicutes; Bacilli; Bacillales; Staphylococcaceae; Staphylococcus
1	denovo252283	Firmicutes; Bacilli; Bacillales; Staphylococcaceae; Staphylococcus
1	denovo329986	Firmicutes; Bacilli; Lactobacillales; Streptococcaceae; Streptococcus; OTU1254|NN=Streptococcus_vestibularis_AY188353|D=96.7
1	denovo329986	Firmicutes; Bacilli; Lactobacillales; Streptococcaceae; Streptococcus; OTU1254|NN=Streptococcus_vestibularis_AY188353|D=96.7
1	denovo254394	Firmicutes; Bacilli; Lactobacillales; Streptococcaceae; Streptococcus; Streptococcus_oralis
1	denovo254394	Firmicutes; Bacilli; Lactobacillales; Streptococcaceae; Streptococcus; Streptococcus_oralis
1	denovo155468	Firmicutes; Clostridia; Clostridiales; Lachnospiraceae; Blautia; Blautia_wexlerae
1	denovo155468	Firmicutes; Clostridia; Clostridiales; Lachnospiraceae; Blautia; Blautia_wexlerae
1	denovo82589	Firmicutes; Clostridia; Clostridiales; Lachnospiraceae; Blautia; OTU512|NN=Ruminococcus_torques_AB910746|D=97
1	denovo82589	Firmicutes; Clostridia; Clostridiales; Lachnospiraceae; Blautia; OTU512|NN=Ruminococcus_torques_AB910746|D=97
1	denovo215586	Firmicutes; Clostridia; Clostridiales; Lachnospiraceae; Roseburia; Roseburia_inulinivorans
1	denovo215586	Firmicutes; Clostridia; Clostridiales; Lachnospiraceae; Roseburia; Roseburia_inulinivorans
1	denovo278378	Proteobacteria; Alphaproteobacteria; Rhizobiales; Brucellaceae; Ochrobactrum; Ochrobactrum_anthropi
1	denovo278378	Proteobacteria; Alphaproteobacteria; Rhizobiales; Brucellaceae; Ochrobactrum; Ochrobactrum_anthropi
1	denovo206863	Proteobacteria; Alphaproteobacteria; Rhodobacterales; Rhodobacteraceae; Paracoccus; Paracoccus_marinus
1	denovo206863	Proteobacteria; Alphaproteobacteria; Rhodobacterales; Rhodobacteraceae; Paracoccus; Paracoccus_marinus
1	denovo301981	Proteobacteria; Alphaproteobacteria; Sphingomonadales; Sphingomonadaceae; Sphingomonas; Sphingomonas_paucimobilis
1	denovo301981	Proteobacteria; Alphaproteobacteria; Sphingomonadales; Sphingomonadaceae; Sphingomonas; Sphingomonas_paucimobilis
1	denovo211377	Proteobacteria; Betaproteobacteria; Burkholderiales; Burkholderiaceae; Ralstonia; Ralstonia_mannitolilytica
1	denovo211377	Proteobacteria; Betaproteobacteria; Burkholderiales; Burkholderiaceae; Ralstonia; Ralstonia_mannitolilytica
1	denovo119210	Proteobacteria; Betaproteobacteria; Burkholderiales; Comamonadaceae; Acidovorax; OTU1609|NN=Acidovorax_facilis_AF078765|D=96.8
1	denovo119210	Proteobacteria; Betaproteobacteria; Burkholderiales; Comamonadaceae; Acidovorax; OTU1609|NN=Acidovorax_facilis_AF078765|D=96.8
1	denovo222506	Proteobacteria; Betaproteobacteria; Burkholderiales; Comamonadaceae; Delftia
1	denovo222506	Proteobacteria; Betaproteobacteria; Burkholderiales; Comamonadaceae; Delftia
1	denovo264436	Proteobacteria; Betaproteobacteria; Burkholderiales; Comamonadaceae; Diaphorobacter; OTU461|NN=Acidovorax_facilis_AF078765|D=95.3
1	denovo264436	Proteobacteria; Betaproteobacteria; Burkholderiales; Comamonadaceae; Diaphorobacter; OTU461|NN=Acidovorax_facilis_AF078765|D=95.3
1	denovo201562	Proteobacteria; Betaproteobacteria; Burkholderiales; Comamonadaceae; Pelomonas; Pelomonas_saccharophila
1	denovo201562	Proteobacteria; Betaproteobacteria; Burkholderiales; Comamonadaceae; Pelomonas; Pelomonas_saccharophila
1	denovo222507	Proteobacteria; Gammaproteobacteria; Pseudomonadales; Moraxellaceae; Acinetobacter; Acinetobacter_junii
1	denovo222507	Proteobacteria; Gammaproteobacteria; Pseudomonadales; Moraxellaceae; Acinetobacter; Acinetobacter_junii
1	denovo119205	Proteobacteria; Gammaproteobacteria; Pseudomonadales; Moraxellaceae; Moraxella; Moraxella_osloensis
1	denovo119205	Proteobacteria; Gammaproteobacteria; Pseudomonadales; Moraxellaceae; Moraxella; Moraxella_osloensis
1	denovo222504	Proteobacteria; Gammaproteobacteria; Pseudomonadales; Pseudomonadaceae; Pseudomonas; OTU1735|NN=Pseudomonas_monteilii_GQ284481|D=96.6
1	denovo222504	Proteobacteria; Gammaproteobacteria; Pseudomonadales; Pseudomonadaceae; Pseudomonas; OTU1735|NN=Pseudomonas_monteilii_GQ284481|D=96.6
1	denovo277218	Proteobacteria; Gammaproteobacteria; Pseudomonadales; Pseudomonadaceae; Pseudomonas; OTU815|NN=Pseudomonas_monteilii_GQ284481|D=96.2
1	denovo277218	Proteobacteria; Gammaproteobacteria; Pseudomonadales; Pseudomonadaceae; Pseudomonas; OTU815|NN=Pseudomonas_monteilii_GQ284481|D=96.2
1	denovo300973	Proteobacteria; Gammaproteobacteria; Xanthomonadales; Xanthomonadaceae; Stenotrophomonas; Stenotrophomonas_maltophilia
1	denovo300973	Proteobacteria; Gammaproteobacteria; Xanthomonadales; Xanthomonadaceae; Stenotrophomonas; Stenotrophomonas_maltophilia
2	denovo381872	Actinobacteria; Actinobacteria; Actinomycetales; Corynebacteriaceae; Corynebacterium; Corynebacterium_tuberculostearicum
2	denovo446879	Actinobacteria; Actinobacteria; Actinomycetales; Micrococcaceae; Rothia; OTU252|NN=Rothia_aeria_AB753461|D=96.6
2	denovo51724	Actinobacteria; Actinobacteria; Actinomycetales; Nocardioidaceae; Aeromicrobium
2	denovo301813	Bacteroidetes; Bacteroidia; Bacteroidales; Porphyromonadaceae; Parabacteroides; Parabacteroides_merdae
2	denovo147341	Firmicutes
2	denovo171229	Firmicutes
2	denovo200955	Firmicutes
2	denovo233619	Firmicutes
2	denovo27073	Firmicutes
2	denovo275755	Firmicutes
2	denovo296486	Firmicutes
2	denovo37251	Firmicutes
2	denovo398410	Firmicutes
2	denovo425333	Firmicutes
2	denovo44380	Firmicutes
2	denovo64141	Firmicutes
2	denovo68286	Firmicutes
2	denovo90809	Firmicutes
2	denovo94830	Firmicutes; Negativicutes; Selenomonadales; Veillonellaceae; Veillonella; Veillonella_dispar
2	denovo256058	Proteobacteria; Alphaproteobacteria; Rhizobiales; Methylobacteriaceae; Methylobacterium; Methylobacterium_jeotgali
2	denovo323037	Proteobacteria; Alphaproteobacteria; Sphingomonadales; Sphingomonadaceae; Sphingomonas; OTU110|NN=Blastomonas_natatoria_AB024288|D=94.8
2	denovo305596	Proteobacteria; Gammaproteobacteria; Pasteurellales; Pasteurellaceae; Haemophilus; Haemophilus_parainfluenzae
3	denovo386207	Firmicutes; Bacilli; Bacillales; Staphylococcaceae; Staphylococcus; Staphylococcus_caprae
3	denovo354529	Firmicutes; Clostridia; Clostridiales; Ruminococcaceae; Faecalibacterium; OTU1150|NN=Faecalibacterium_prausnitzii_X85022|D=95.6
3	denovo331361	Proteobacteria; Gammaproteobacteria; Pseudomonadales; Pseudomonadaceae; Pseudomonas; OTU360|NN=Pseudomonas_fluorescens_KJ161327|D=95.6

## Sheet: Table S2B_Core OTU categories
Category	CAM NT	CAM T	MAM NT	MAM T
1	P	P	P	P
2	P	P	A	P
3	P	P	P	A
4	A	P	P	P
5	P	P	A	A
6	A	P	A	P
7	A	P	P	A
8	A	P	A	A
9	P	A	P	P
10	P	A	A	P
11	P	A	P	A
12	P	A	A	A
13	A	A	P	P
14	A	A	A	P
15	A	A	P	A

## Sheet: Table S2B_Core OTU 50%
Category	Localization	OTU	Taxa
1	CAM NT	denovo150658	['Actinobacteria', 'Actinobacteria', 'Actinomycetales', 'Micrococcaceae', 'Kocuria', 'Kocuria_palustris']
1	CAM T	denovo150658	['Actinobacteria', 'Actinobacteria', 'Actinomycetales', 'Micrococcaceae', 'Kocuria', 'Kocuria_palustris']
1	MAM NT	denovo150658	['Actinobacteria', 'Actinobacteria', 'Actinomycetales', 'Micrococcaceae', 'Kocuria', 'Kocuria_palustris']
1	MAM T	denovo150658	['Actinobacteria', 'Actinobacteria', 'Actinomycetales', 'Micrococcaceae', 'Kocuria', 'Kocuria_palustris']
1	CAM NT	denovo50106	['Actinobacteria', 'Actinobacteria', 'Actinomycetales', 'Micrococcaceae', 'Micrococcus', 'Micrococcus_luteus']
1	CAM T	denovo50106	['Actinobacteria', 'Actinobacteria', 'Actinomycetales', 'Micrococcaceae', 'Micrococcus', 'Micrococcus_luteus']
1	MAM NT	denovo50106	['Actinobacteria', 'Actinobacteria', 'Actinomycetales', 'Micrococcaceae', 'Micrococcus', 'Micrococcus_luteus']
1	MAM T	denovo50106	['Actinobacteria', 'Actinobacteria', 'Actinomycetales', 'Micrococcaceae', 'Micrococcus', 'Micrococcus_luteus']
1	CAM NT	denovo246904	['Actinobacteria', 'Actinobacteria', 'Actinomycetales', 'Propionibacteriaceae', 'Propionibacterium', 'Propionibacterium_acnes']
1	CAM T	denovo246904	['Actinobacteria', 'Actinobacteria', 'Actinomycetales', 'Propionibacteriaceae', 'Propionibacterium', 'Propionibacterium_acnes']
1	MAM NT	denovo246904	['Actinobacteria', 'Actinobacteria', 'Actinomycetales', 'Propionibacteriaceae', 'Propionibacterium', 'Propionibacterium_acnes']
1	MAM T	denovo246904	['Actinobacteria', 'Actinobacteria', 'Actinomycetales', 'Propionibacteriaceae', 'Propionibacterium', 'Propionibacterium_acnes']
1	CAM NT	denovo167344	['Bacteroidetes', 'Bacteroidia', 'Bacteroidales', 'Bacteroidaceae', 'Bacteroides', 'Bacteroides_uniformis']
1	CAM T	denovo167344	['Bacteroidetes', 'Bacteroidia', 'Bacteroidales', 'Bacteroidaceae', 'Bacteroides', 'Bacteroides_uniformis']
1	MAM NT	denovo167344	['Bacteroidetes', 'Bacteroidia', 'Bacteroidales', 'Bacteroidaceae', 'Bacteroides', 'Bacteroides_uniformis']
1	MAM T	denovo167344	['Bacteroidetes', 'Bacteroidia', 'Bacteroidales', 'Bacteroidaceae', 'Bacteroides', 'Bacteroides_uniformis']
1	CAM NT	denovo170195	['Bacteroidetes', 'Bacteroidia', 'Bacteroidales', 'Bacteroidaceae', 'Bacteroides']
1	CAM T	denovo170195	['Bacteroidetes', 'Bacteroidia', 'Bacteroidales', 'Bacteroidaceae', 'Bacteroides']
1	MAM NT	denovo170195	['Bacteroidetes', 'Bacteroidia', 'Bacteroidales', 'Bacteroidaceae', 'Bacteroides']
1	MAM T	denovo170195	['Bacteroidetes', 'Bacteroidia', 'Bacteroidales', 'Bacteroidaceae', 'Bacteroides']
1	CAM NT	denovo157466	['Bacteroidetes', 'Bacteroidia', 'Bacteroidales', 'Porphyromonadaceae', 'Parabacteroides', 'OTU1572|NN=Parabacteroides_distasonis_BNRRR16S|D=95.3']
1	CAM T	denovo157466	['Bacteroidetes', 'Bacteroidia', 'Bacteroidales', 'Porphyromonadaceae', 'Parabacteroides', 'OTU1572|NN=Parabacteroides_distasonis_BNRRR16S|D=95.3']
1	MAM NT	denovo157466	['Bacteroidetes', 'Bacteroidia', 'Bacteroidales', 'Porphyromonadaceae', 'Parabacteroides', 'OTU1572|NN=Parabacteroides_distasonis_BNRRR16S|D=95.3']
1	MAM T	denovo157466	['Bacteroidetes', 'Bacteroidia', 'Bacteroidales', 'Porphyromonadaceae', 'Parabacteroides', 'OTU1572|NN=Parabacteroides_distasonis_BNRRR16S|D=95.3']
1	CAM NT	denovo32557	['Bacteroidetes', 'Flavobacteriia', 'Flavobacteriales', '[Weeksellaceae]', 'Cloacibacterium', 'Cloacibacterium_normanense']
1	CAM T	denovo32557	['Bacteroidetes', 'Flavobacteriia', 'Flavobacteriales', '[Weeksellaceae]', 'Cloacibacterium', 'Cloacibacterium_normanense']
1	MAM NT	denovo32557	['Bacteroidetes', 'Flavobacteriia', 'Flavobacteriales', '[Weeksellaceae]', 'Cloacibacterium', 'Cloacibacterium_normanense']
1	MAM T	denovo32557	['Bacteroidetes', 'Flavobacteriia', 'Flavobacteriales', '[Weeksellaceae]', 'Cloacibacterium', 'Cloacibacterium_normanense']
1	CAM NT	denovo386207	['Firmicutes', 'Bacilli', 'Bacillales', 'Staphylococcaceae', 'Staphylococcus', 'Staphylococcus_caprae']
1	CAM T	denovo386207	['Firmicutes', 'Bacilli', 'Bacillales', 'Staphylococcaceae', 'Staphylococcus', 'Staphylococcus_caprae']
1	MAM NT	denovo386207	['Firmicutes', 'Bacilli', 'Bacillales', 'Staphylococcaceae', 'Staphylococcus', 'Staphylococcus_caprae']
1	MAM T	denovo386207	['Firmicutes', 'Bacilli', 'Bacillales', 'Staphylococcaceae', 'Staphylococcus', 'Staphylococcus_caprae']
1	CAM NT	denovo75927	['Firmicutes', 'Bacilli', 'Bacillales', 'Staphylococcaceae', 'Staphylococcus', 'Staphylococcus_caprae']
1	CAM T	denovo75927	['Firmicutes', 'Bacilli', 'Bacillales', 'Staphylococcaceae', 'Staphylococcus', 'Staphylococcus_caprae']
1	MAM NT	denovo75927	['Firmicutes', 'Bacilli', 'Bacillales', 'Staphylococcaceae', 'Staphylococcus', 'Staphylococcus_caprae']
1	MAM T	denovo75927	['Firmicutes', 'Bacilli', 'Bacillales', 'Staphylococcaceae', 'Staphylococcus', 'Staphylococcus_caprae']
1	CAM NT	denovo252283	['Firmicutes', 'Bacilli', 'Bacillales', 'Staphylococcaceae', 'Staphylococcus']
1	CAM T	denovo252283	['Firmicutes', 'Bacilli', 'Bacillales', 'Staphylococcaceae', 'Staphylococcus']
1	MAM NT	denovo252283	['Firmicutes', 'Bacilli', 'Bacillales', 'Staphylococcaceae', 'Staphylococcus']
1	MAM T	denovo252283	['Firmicutes', 'Bacilli', 'Bacillales', 'Staphylococcaceae', 'Staphylococcus']
1	CAM NT	denovo329986	['Firmicutes', 'Bacilli', 'Lactobacillales', 'Streptococcaceae', 'Streptococcus', 'OTU1254|NN=Streptococcus_vestibularis_AY188353|D=96.7']
1	CAM T	denovo329986	['Firmicutes', 'Bacilli', 'Lactobacillales', 'Streptococcaceae', 'Streptococcus', 'OTU1254|NN=Streptococcus_vestibularis_AY188353|D=96.7']
1	MAM NT	denovo329986	['Firmicutes', 'Bacilli', 'Lactobacillales', 'Streptococcaceae', 'Streptococcus', 'OTU1254|NN=Streptococcus_vestibularis_AY188353|D=96.7']
1	MAM T	denovo329986	['Firmicutes', 'Bacilli', 'Lactobacillales', 'Streptococcaceae', 'Streptococcus', 'OTU1254|NN=Streptococcus_vestibularis_AY188353|D=96.7']
1	CAM NT	denovo254394	['Firmicutes', 'Bacilli', 'Lactobacillales', 'Streptococcaceae', 'Streptococcus', 'Streptococcus_oralis']
1	CAM T	denovo254394	['Firmicutes', 'Bacilli', 'Lactobacillales', 'Streptococcaceae', 'Streptococcus', 'Streptococcus_oralis']
1	MAM NT	denovo254394	['Firmicutes', 'Bacilli', 'Lactobacillales', 'Streptococcaceae', 'Streptococcus', 'Streptococcus_oralis']
1	MAM T	denovo254394	['Firmicutes', 'Bacilli', 'Lactobacillales', 'Streptococcaceae', 'Streptococcus', 'Streptococcus_oralis']
1	CAM NT	denovo155468	['Firmicutes', 'Clostridia', 'Clostridiales', 'Lachnospiraceae', 'Blautia', 'Blautia_wexlerae']
1	CAM T	denovo155468	['Firmicutes', 'Clostridia', 'Clostridiales', 'Lachnospiraceae', 'Blautia', 'Blautia_wexlerae']
1	MAM NT	denovo155468	['Firmicutes', 'Clostridia', 'Clostridiales', 'Lachnospiraceae', 'Blautia', 'Blautia_wexlerae']
1	MAM T	denovo155468	['Firmicutes', 'Clostridia', 'Clostridiales', 'Lachnospiraceae', 'Blautia', 'Blautia_wexlerae']
1	CAM NT	denovo82589	['Firmicutes', 'Clostridia', 'Clostridiales', 'Lachnospiraceae', 'Blautia', 'OTU512|NN=Ruminococcus_torques_AB910746|D=97']
1	CAM T	denovo82589	['Firmicutes', 'Clostridia', 'Clostridiales', 'Lachnospiraceae', 'Blautia', 'OTU512|NN=Ruminococcus_torques_AB910746|D=97']
1	MAM NT	denovo82589	['Firmicutes', 'Clostridia', 'Clostridiales', 'Lachnospiraceae', 'Blautia', 'OTU512|NN=Ruminococcus_torques_AB910746|D=97']
1	MAM T	denovo82589	['Firmicutes', 'Clostridia', 'Clostridiales', 'Lachnospiraceae', 'Blautia', 'OTU512|NN=Ruminococcus_torques_AB910746|D=97']
1	CAM NT	denovo354529	['Firmicutes', 'Clostridia', 'Clostridiales', 'Ruminococcaceae', 'Faecalibacterium', 'OTU1150|NN=Faecalibacterium_prausnitzii_X85022|D=95.6']
1	CAM T	denovo354529	['Firmicutes', 'Clostridia', 'Clostridiales', 'Ruminococcaceae', 'Faecalibacterium', 'OTU1150|NN=Faecalibacterium_prausnitzii_X85022|D=95.6']
1	MAM NT	denovo354529	['Firmicutes', 'Clostridia', 'Clostridiales', 'Ruminococcaceae', 'Faecalibacterium', 'OTU1150|NN=Faecalibacterium_prausnitzii_X85022|D=95.6']
1	MAM T	denovo354529	['Firmicutes', 'Clostridia', 'Clostridiales', 'Ruminococcaceae', 'Faecalibacterium', 'OTU1150|NN=Faecalibacterium_prausnitzii_X85022|D=95.6']
1	CAM NT	denovo278378	['Proteobacteria', 'Alphaproteobacteria', 'Rhizobiales', 'Brucellaceae', 'Ochrobactrum', 'Ochrobactrum_anthropi']
1	CAM T	denovo278378	['Proteobacteria', 'Alphaproteobacteria', 'Rhizobiales', 'Brucellaceae', 'Ochrobactrum', 'Ochrobactrum_anthropi']
1	MAM NT	denovo278378	['Proteobacteria', 'Alphaproteobacteria', 'Rhizobiales', 'Brucellaceae', 'Ochrobactrum', 'Ochrobactrum_anthropi']
1	MAM T	denovo278378	['Proteobacteria', 'Alphaproteobacteria', 'Rhizobiales', 'Brucellaceae', 'Ochrobactrum', 'Ochrobactrum_anthropi']
1	CAM NT	denovo206863	['Proteobacteria', 'Alphaproteobacteria', 'Rhodobacterales', 'Rhodobacteraceae', 'Paracoccus', 'Paracoccus_marinus']
1	CAM T	denovo206863	['Proteobacteria', 'Alphaproteobacteria', 'Rhodobacterales', 'Rhodobacteraceae', 'Paracoccus', 'Paracoccus_marinus']
1	MAM NT	denovo206863	['Proteobacteria', 'Alphaproteobacteria', 'Rhodobacterales', 'Rhodobacteraceae', 'Paracoccus', 'Paracoccus_marinus']
1	MAM T	denovo206863	['Proteobacteria', 'Alphaproteobacteria', 'Rhodobacterales', 'Rhodobacteraceae', 'Paracoccus', 'Paracoccus_marinus']
1	CAM NT	denovo301981	['Proteobacteria', 'Alphaproteobacteria', 'Sphingomonadales', 'Sphingomonadaceae', 'Sphingomonas', 'Sphingomonas_paucimobilis']
1	CAM T	denovo301981	['Proteobacteria', 'Alphaproteobacteria', 'Sphingomonadales', 'Sphingomonadaceae', 'Sphingomonas', 'Sphingomonas_paucimobilis']
1	MAM NT	denovo301981	['Proteobacteria', 'Alphaproteobacteria', 'Sphingomonadales', 'Sphingomonadaceae', 'Sphingomonas', 'Sphingomonas_paucimobilis']
1	MAM T	denovo301981	['Proteobacteria', 'Alphaproteobacteria', 'Sphingomonadales', 'Sphingomonadaceae', 'Sphingomonas', 'Sphingomonas_paucimobilis']
1	CAM NT	denovo119210	['Proteobacteria', 'Betaproteobacteria', 'Burkholderiales', 'Comamonadaceae', 'Acidovorax', 'OTU1609|NN=Acidovorax_facilis_AF078765|D=96.8']
1	CAM T	denovo119210	['Proteobacteria', 'Betaproteobacteria', 'Burkholderiales', 'Comamonadaceae', 'Acidovorax', 'OTU1609|NN=Acidovorax_facilis_AF078765|D=96.8']
1	MAM NT	denovo119210	['Proteobacteria', 'Betaproteobacteria', 'Burkholderiales', 'Comamonadaceae', 'Acidovorax', 'OTU1609|NN=Acidovorax_facilis_AF078765|D=96.8']
1	MAM T	denovo119210	['Proteobacteria', 'Betaproteobacteria', 'Burkholderiales', 'Comamonadaceae', 'Acidovorax', 'OTU1609|NN=Acidovorax_facilis_AF078765|D=96.8']
1	CAM NT	denovo222506	['Proteobacteria', 'Betaproteobacteria', 'Burkholderiales', 'Comamonadaceae', 'Delftia']
1	CAM T	denovo222506	['Proteobacteria', 'Betaproteobacteria', 'Burkholderiales', 'Comamonadaceae', 'Delftia']
1	MAM NT	denovo222506	['Proteobacteria', 'Betaproteobacteria', 'Burkholderiales', 'Comamonadaceae', 'Delftia']
1	MAM T	denovo222506	['Proteobacteria', 'Betaproteobacteria', 'Burkholderiales', 'Comamonadaceae', 'Delftia']
1	CAM NT	denovo264436	['Proteobacteria', 'Betaproteobacteria', 'Burkholderiales', 'Comamonadaceae', 'Diaphorobacter', 'OTU461|NN=Acidovorax_facilis_AF078765|D=95.3']
1	CAM T	denovo264436	['Proteobacteria', 'Betaproteobacteria', 'Burkholderiales', 'Comamonadaceae', 'Diaphorobacter', 'OTU461|NN=Acidovorax_facilis_AF078765|D=95.3']
1	MAM NT	denovo264436	['Proteobacteria', 'Betaproteobacteria', 'Burkholderiales', 'Comamonadaceae', 'Diaphorobacter', 'OTU461|NN=Acidovorax_facilis_AF078765|D=95.3']
1	MAM T	denovo264436	['Proteobacteria', 'Betaproteobacteria', 'Burkholderiales', 'Comamonadaceae', 'Diaphorobacter', 'OTU461|NN=Acidovorax_facilis_AF078765|D=95.3']
1	CAM NT	denovo222507	['Proteobacteria', 'Gammaproteobacteria', 'Pseudomonadales', 'Moraxellaceae', 'Acinetobacter', 'Acinetobacter_junii']
1	CAM T	denovo222507	['Proteobacteria', 'Gammaproteobacteria', 'Pseudomonadales', 'Moraxellaceae', 'Acinetobacter', 'Acinetobacter_junii']
1	MAM NT	denovo222507	['Proteobacteria', 'Gammaproteobacteria', 'Pseudomonadales', 'Moraxellaceae', 'Acinetobacter', 'Acinetobacter_junii']
1	MAM T	denovo222507	['Proteobacteria', 'Gammaproteobacteria', 'Pseudomonadales', 'Moraxellaceae', 'Acinetobacter', 'Acinetobacter_junii']
1	CAM NT	denovo92257	['Proteobacteria', 'Gammaproteobacteria', 'Pseudomonadales', 'Moraxellaceae', 'Acinetobacter', 'Acinetobacter_lwoffii']
1	CAM T	denovo92257	['Proteobacteria', 'Gammaproteobacteria', 'Pseudomonadales', 'Moraxellaceae', 'Acinetobacter', 'Acinetobacter_lwoffii']
1	MAM NT	denovo92257	['Proteobacteria', 'Gammaproteobacteria', 'Pseudomonadales', 'Moraxellaceae', 'Acinetobacter', 'Acinetobacter_lwoffii']
1	MAM T	denovo92257	['Proteobacteria', 'Gammaproteobacteria', 'Pseudomonadales', 'Moraxellaceae', 'Acinetobacter', 'Acinetobacter_lwoffii']
1	CAM NT	denovo119205	['Proteobacteria', 'Gammaproteobacteria', 'Pseudomonadales', 'Moraxellaceae', 'Moraxella', 'Moraxella_osloensis']
1	CAM T	denovo119205	['Proteobacteria', 'Gammaproteobacteria', 'Pseudomonadales', 'Moraxellaceae', 'Moraxella', 'Moraxella_osloensis']
1	MAM NT	denovo119205	['Proteobacteria', 'Gammaproteobacteria', 'Pseudomonadales', 'Moraxellaceae', 'Moraxella', 'Moraxella_osloensis']
1	MAM T	denovo119205	['Proteobacteria', 'Gammaproteobacteria', 'Pseudomonadales', 'Moraxellaceae', 'Moraxella', 'Moraxella_osloensis']
1	CAM NT	denovo222504	['Proteobacteria', 'Gammaproteobacteria', 'Pseudomonadales', 'Pseudomonadaceae', 'Pseudomonas', 'OTU1735|NN=Pseudomonas_monteilii_GQ284481|D=96.6']
1	CAM T	denovo222504	['Proteobacteria', 'Gammaproteobacteria', 'Pseudomonadales', 'Pseudomonadaceae', 'Pseudomonas', 'OTU1735|NN=Pseudomonas_monteilii_GQ284481|D=96.6']
1	MAM NT	denovo222504	['Proteobacteria', 'Gammaproteobacteria', 'Pseudomonadales', 'Pseudomonadaceae', 'Pseudomonas', 'OTU1735|NN=Pseudomonas_monteilii_GQ284481|D=96.6']
1	MAM T	denovo222504	['Proteobacteria', 'Gammaproteobacteria', 'Pseudomonadales', 'Pseudomonadaceae', 'Pseudomonas', 'OTU1735|NN=Pseudomonas_monteilii_GQ284481|D=96.6']
1	CAM NT	denovo300973	['Proteobacteria', 'Gammaproteobacteria', 'Xanthomonadales', 'Xanthomonadaceae', 'Stenotrophomonas', 'Stenotrophomonas_maltophilia']
1	CAM T	denovo300973	['Proteobacteria', 'Gammaproteobacteria', 'Xanthomonadales', 'Xanthomonadaceae', 'Stenotrophomonas', 'Stenotrophomonas_maltophilia']
1	MAM NT	denovo300973	['Proteobacteria', 'Gammaproteobacteria', 'Xanthomonadales', 'Xanthomonadaceae', 'Stenotrophomonas', 'Stenotrophomonas_maltophilia']
1	MAM T	denovo300973	['Proteobacteria', 'Gammaproteobacteria', 'Xanthomonadales', 'Xanthomonadaceae', 'Stenotrophomonas', 'Stenotrophomonas_maltophilia']
2	CAM NT	denovo393335	['Firmicutes', 'Bacilli', 'Bacillales', 'Staphylococcaceae', 'Staphylococcus', 'Staphylococcus_hominis']
2	CAM T	denovo393335	['Firmicutes', 'Bacilli', 'Bacillales', 'Staphylococcaceae', 'Staphylococcus', 'Staphylococcus_hominis']
2	MAM T	denovo393335	['Firmicutes', 'Bacilli', 'Bacillales', 'Staphylococcaceae', 'Staphylococcus', 'Staphylococcus_hominis']
2	CAM NT	denovo87721	['Proteobacteria', 'Betaproteobacteria', 'Burkholderiales', 'Comamonadaceae', 'Variovorax', 'OTU861|NN=Variovorax_boronicumulans_KF923433|D=95.8']
2	CAM T	denovo87721	['Proteobacteria', 'Betaproteobacteria', 'Burkholderiales', 'Comamonadaceae', 'Variovorax', 'OTU861|NN=Variovorax_boronicumulans_KF923433|D=95.8']
2	MAM T	denovo87721	['Proteobacteria', 'Betaproteobacteria', 'Burkholderiales', 'Comamonadaceae', 'Variovorax', 'OTU861|NN=Variovorax_boronicumulans_KF923433|D=95.8']
2	CAM NT	denovo277218	['Proteobacteria', 'Gammaproteobacteria', 'Pseudomonadales', 'Pseudomonadaceae', 'Pseudomonas', 'OTU815|NN=Pseudomonas_monteilii_GQ284481|D=96.2']
2	CAM T	denovo277218	['Proteobacteria', 'Gammaproteobacteria', 'Pseudomonadales', 'Pseudomonadaceae', 'Pseudomonas', 'OTU815|NN=Pseudomonas_monteilii_GQ284481|D=96.2']
2	MAM T	denovo277218	['Proteobacteria', 'Gammaproteobacteria', 'Pseudomonadales', 'Pseudomonadaceae', 'Pseudomonas', 'OTU815|NN=Pseudomonas_monteilii_GQ284481|D=96.2']
3	CAM NT	denovo425333	['Firmicutes']
3	CAM T	denovo425333	['Firmicutes']
3	MAM NT	denovo425333	['Firmicutes']
3	CAM NT	denovo55929	['Proteobacteria', 'Alphaproteobacteria', 'Caulobacterales', 'Caulobacteraceae', 'Brevundimonas', 'Brevundimonas_vesicularis']
3	CAM T	denovo55929	['Proteobacteria', 'Alphaproteobacteria', 'Caulobacterales', 'Caulobacteraceae', 'Brevundimonas', 'Brevundimonas_vesicularis']
3	MAM NT	denovo55929	['Proteobacteria', 'Alphaproteobacteria', 'Caulobacterales', 'Caulobacteraceae', 'Brevundimonas', 'Brevundimonas_vesicularis']
3	CAM NT	denovo225644	['Proteobacteria', 'Alphaproteobacteria', 'Rhizobiales', 'Rhizobiaceae', 'Agrobacterium', 'Agrobacterium_tumefaciens']
3	CAM T	denovo225644	['Proteobacteria', 'Alphaproteobacteria', 'Rhizobiales', 'Rhizobiaceae', 'Agrobacterium', 'Agrobacterium_tumefaciens']
3	MAM NT	denovo225644	['Proteobacteria', 'Alphaproteobacteria', 'Rhizobiales', 'Rhizobiaceae', 'Agrobacterium', 'Agrobacterium_tumefaciens']
3	CAM NT	denovo110139	['Proteobacteria', 'Betaproteobacteria', 'Burkholderiales', 'Comamonadaceae', 'Aquabacterium', 'Aquabacterium_commune']
3	CAM T	denovo110139	['Proteobacteria', 'Betaproteobacteria', 'Burkholderiales', 'Comamonadaceae', 'Aquabacterium', 'Aquabacterium_commune']
3	MAM NT	denovo110139	['Proteobacteria', 'Betaproteobacteria', 'Burkholderiales', 'Comamonadaceae', 'Aquabacterium', 'Aquabacterium_commune']
3	CAM NT	denovo301138	['Proteobacteria', 'Gammaproteobacteria', 'Pseudomonadales', 'Moraxellaceae', 'Acinetobacter', 'OTU598|NN=Acinetobacter_haemolyticus_HE651915|D=96.6']
3	CAM T	denovo301138	['Proteobacteria', 'Gammaproteobacteria', 'Pseudomonadales', 'Moraxellaceae', 'Acinetobacter', 'OTU598|NN=Acinetobacter_haemolyticus_HE651915|D=96.6']
3	MAM NT	denovo301138	['Proteobacteria', 'Gammaproteobacteria', 'Pseudomonadales', 'Moraxellaceae', 'Acinetobacter', 'OTU598|NN=Acinetobacter_haemolyticus_HE651915|D=96.6']
4	CAM NT	denovo381872	['Actinobacteria', 'Actinobacteria', 'Actinomycetales', 'Corynebacteriaceae', 'Corynebacterium', 'Corynebacterium_tuberculostearicum']
4	CAM T	denovo381872	['Actinobacteria', 'Actinobacteria', 'Actinomycetales', 'Corynebacteriaceae', 'Corynebacterium', 'Corynebacterium_tuberculostearicum']
4	MAM T	denovo381872	['Actinobacteria', 'Actinobacteria', 'Actinomycetales', 'Corynebacteriaceae', 'Corynebacterium', 'Corynebacterium_tuberculostearicum']
4	CAM T	denovo12810	['Bacteroidetes', 'Bacteroidia', 'Bacteroidales', 'Bacteroidaceae', 'Bacteroides', 'OTU1556|NN=Bacteroides_thetaiotaomicron_BNRRR16SB|D=95.9']
4	MAM NT	denovo12810	['Bacteroidetes', 'Bacteroidia', 'Bacteroidales', 'Bacteroidaceae', 'Bacteroides', 'OTU1556|NN=Bacteroides_thetaiotaomicron_BNRRR16SB|D=95.9']
4	MAM T	denovo12810	['Bacteroidetes', 'Bacteroidia', 'Bacteroidales', 'Bacteroidaceae', 'Bacteroides', 'OTU1556|NN=Bacteroides_thetaiotaomicron_BNRRR16SB|D=95.9']
4	CAM T	denovo31429	['Bacteroidetes', 'Bacteroidia', 'Bacteroidales', 'Bacteroidaceae', 'Bacteroides', 'OTU20|NN=Bacteroides_xylanisolvens_AB510713|D=96.4']
4	MAM NT	denovo31429	['Bacteroidetes', 'Bacteroidia', 'Bacteroidales', 'Bacteroidaceae', 'Bacteroides', 'OTU20|NN=Bacteroides_xylanisolvens_AB510713|D=96.4']
4	MAM T	denovo31429	['Bacteroidetes', 'Bacteroidia', 'Bacteroidales', 'Bacteroidaceae', 'Bacteroides', 'OTU20|NN=Bacteroides_xylanisolvens_AB510713|D=96.4']
4	CAM T	denovo92258	['Firmicutes', 'Clostridia', 'Clostridiales', 'Eubacteriaceae', 'Eubacterium', 'Eubacterium_rectale']
4	MAM NT	denovo92258	['Firmicutes', 'Clostridia', 'Clostridiales', 'Eubacteriaceae', 'Eubacterium', 'Eubacterium_rectale']
4	MAM T	denovo92258	['Firmicutes', 'Clostridia', 'Clostridiales', 'Eubacteriaceae', 'Eubacterium', 'Eubacterium_rectale']
4	CAM T	denovo211377	['Proteobacteria', 'Betaproteobacteria', 'Burkholderiales', 'Burkholderiaceae', 'Ralstonia', 'Ralstonia_mannitolilytica']
4	MAM NT	denovo211377	['Proteobacteria', 'Betaproteobacteria', 'Burkholderiales', 'Burkholderiaceae', 'Ralstonia', 'Ralstonia_mannitolilytica']
4	MAM T	denovo211377	['Proteobacteria', 'Betaproteobacteria', 'Burkholderiales', 'Burkholderiaceae', 'Ralstonia', 'Ralstonia_mannitolilytica']
5	CAM NT	denovo10377	['Firmicutes']
5	CAM NT	denovo117465	['Firmicutes']
5	CAM NT	denovo233619	['Firmicutes']
5	CAM NT	denovo253790	['Firmicutes']
5	CAM NT	denovo27073	['Firmicutes']
5	CAM NT	denovo279556	['Firmicutes']
5	CAM NT	denovo296486	['Firmicutes']
5	CAM NT	denovo343748	['Firmicutes']
5	CAM NT	denovo369251	['Firmicutes']
5	CAM NT	denovo90809	['Firmicutes']
5	CAM T	denovo10377	['Firmicutes']
5	CAM T	denovo117465	['Firmicutes']
5	CAM T	denovo233619	['Firmicutes']
5	CAM T	denovo253790	['Firmicutes']
5	CAM T	denovo27073	['Firmicutes']
5	CAM T	denovo279556	['Firmicutes']
5	CAM T	denovo296486	['Firmicutes']
5	CAM T	denovo343748	['Firmicutes']
5	CAM T	denovo369251	['Firmicutes']
5	CAM T	denovo90809	['Firmicutes']
5	CAM NT	denovo131017	['Proteobacteria', 'Gammaproteobacteria', 'Pseudomonadales', 'Pseudomonadaceae', 'Pseudomonas', 'OTU1061|NN=Pseudomonas_putida_EU620069|D=97']
5	CAM T	denovo131017	['Proteobacteria', 'Gammaproteobacteria', 'Pseudomonadales', 'Pseudomonadaceae', 'Pseudomonas', 'OTU1061|NN=Pseudomonas_putida_EU620069|D=97']
6	CAM T	denovo138323	['Bacteroidetes', 'Bacteroidia', 'Bacteroidales', 'Prevotellaceae', 'Prevotella', 'OTU516|NN=Prevotella_copri_AB064923|D=96.6']
6	MAM T	denovo138323	['Bacteroidetes', 'Bacteroidia', 'Bacteroidales', 'Prevotellaceae', 'Prevotella', 'OTU516|NN=Prevotella_copri_AB064923|D=96.6']
6	CAM T	denovo59348	['Firmicutes', 'Bacilli', 'Bacillales', 'Staphylococcaceae', 'Staphylococcus', 'Staphylococcus_hominis']
6	MAM T	denovo59348	['Firmicutes', 'Bacilli', 'Bacillales', 'Staphylococcaceae', 'Staphylococcus', 'Staphylococcus_hominis']
6	CAM T	denovo299509	['Proteobacteria', 'Betaproteobacteria', 'Burkholderiales', 'Comamonadaceae', 'Comamonas', 'OTU106|NN=Comamonas_kerstersii_AJ430348|D=96.3']
6	MAM T	denovo299509	['Proteobacteria', 'Betaproteobacteria', 'Burkholderiales', 'Comamonadaceae', 'Comamonas', 'OTU106|NN=Comamonas_kerstersii_AJ430348|D=96.3']
7	CAM T	denovo372588	['Bacteroidetes', 'Bacteroidia', 'Bacteroidales', 'Bacteroidaceae', 'Bacteroides', 'Bacteroides_caccae']
7	MAM NT	denovo372588	['Bacteroidetes', 'Bacteroidia', 'Bacteroidales', 'Bacteroidaceae', 'Bacteroides', 'Bacteroides_caccae']
7	CAM T	denovo239314	['Bacteroidetes', 'Bacteroidia', 'Bacteroidales', 'Bacteroidaceae', 'Bacteroides', 'Bacteroides_fragilis']
7	MAM NT	denovo239314	['Bacteroidetes', 'Bacteroidia', 'Bacteroidales', 'Bacteroidaceae', 'Bacteroides', 'Bacteroides_fragilis']
7	CAM T	denovo234380	['Proteobacteria', 'Gammaproteobacteria', 'Enterobacteriales', 'Enterobacteriaceae', 'Enterobacter']
7	MAM NT	denovo234380	['Proteobacteria', 'Gammaproteobacteria', 'Enterobacteriales', 'Enterobacteriaceae', 'Enterobacter']
8	CAM T	denovo364483	['Firmicutes', 'Bacilli', 'Bacillales', 'Staphylococcaceae', 'Staphylococcus']
8	CAM T	denovo124025	['Firmicutes']
8	CAM T	denovo211416	['Firmicutes']
8	CAM T	denovo398410	['Firmicutes']
8	CAM T	denovo1827	['Proteobacteria', 'Gammaproteobacteria', 'Pseudomonadales', 'Moraxellaceae', 'Acinetobacter', 'Acinetobacter_junii']
8	CAM T	denovo249659	['Proteobacteria', 'Gammaproteobacteria', 'Pseudomonadales', 'Moraxellaceae', 'Acinetobacter', 'Acinetobacter_junii']
9	CAM NT	denovo177040	['Firmicutes', 'Clostridia', 'Clostridiales', 'Lachnospiraceae', 'Blautia', 'OTU1383|NN=Blautia_glucerasea_AB588023|D=93.2']
9	MAM NT	denovo177040	['Firmicutes', 'Clostridia', 'Clostridiales', 'Lachnospiraceae', 'Blautia', 'OTU1383|NN=Blautia_glucerasea_AB588023|D=93.2']
9	MAM T	denovo177040	['Firmicutes', 'Clostridia', 'Clostridiales', 'Lachnospiraceae', 'Blautia', 'OTU1383|NN=Blautia_glucerasea_AB588023|D=93.2']
11	CAM NT	denovo180406	['Firmicutes', 'Clostridia', 'Clostridiales', 'Ruminococcaceae', 'Faecalibacterium', 'OTU302|NN=Faecalibacterium_prausnitzii_X85022|D=94.1']
11	MAM NT	denovo180406	['Firmicutes', 'Clostridia', 'Clostridiales', 'Ruminococcaceae', 'Faecalibacterium', 'OTU302|NN=Faecalibacterium_prausnitzii_X85022|D=94.1']
12	CAM NT	denovo398410	['Firmicutes']
13	MAM NT	denovo390541	['Firmicutes', 'Clostridia', 'Clostridiales', 'Lachnospiraceae', 'Anaerostipes', 'Anaerostipes_hadrus']
13	MAM T	denovo390541	['Firmicutes', 'Clostridia', 'Clostridiales', 'Lachnospiraceae', 'Anaerostipes', 'Anaerostipes_hadrus']
13	MAM NT	denovo83212	['Firmicutes', 'Clostridia', 'Clostridiales', 'Lachnospiraceae', 'Blautia', 'OTU513|NN=Blautia_glucerasea_AB588023|D=95.4']
13	MAM T	denovo83212	['Firmicutes', 'Clostridia', 'Clostridiales', 'Lachnospiraceae', 'Blautia', 'OTU513|NN=Blautia_glucerasea_AB588023|D=95.4']
13	MAM NT	denovo20985	['Firmicutes', 'Clostridia', 'Clostridiales', 'Lachnospiraceae', 'Dorea', 'Dorea_longicatena']
13	MAM T	denovo20985	['Firmicutes', 'Clostridia', 'Clostridiales', 'Lachnospiraceae', 'Dorea', 'Dorea_longicatena']
13	MAM NT	denovo289174	['Firmicutes', 'Clostridia', 'Clostridiales', 'Lachnospiraceae', 'Dorea', 'OTU1672|NN=Blautia_coccoides_EF025906|D=94.1']
13	MAM T	denovo289174	['Firmicutes', 'Clostridia', 'Clostridiales', 'Lachnospiraceae', 'Dorea', 'OTU1672|NN=Blautia_coccoides_EF025906|D=94.1']
13	MAM NT	denovo194086	['Firmicutes', 'Clostridia', 'Clostridiales', 'Lachnospiraceae', 'Fusicatenibacter', 'OTU1070|NN=Fusicatenibacter_saccharivorans_AB698912|D=95.5']
13	MAM T	denovo194086	['Firmicutes', 'Clostridia', 'Clostridiales', 'Lachnospiraceae', 'Fusicatenibacter', 'OTU1070|NN=Fusicatenibacter_saccharivorans_AB698912|D=95.5']
14	MAM T	denovo332207	['Actinobacteria', 'Actinobacteria', 'Actinomycetales', 'Corynebacteriaceae', 'Corynebacterium', 'Corynebacterium_ulcerans']
14	MAM T	denovo255012	['Actinobacteria', 'Actinobacteria', 'Actinomycetales', 'Corynebacteriaceae', 'Corynebacterium', 'OTU876|NN=Corynebacterium_ulcerans_KF564645|D=93.2']
14	MAM T	denovo98718	['Actinobacteria', 'Actinobacteria', 'Actinomycetales', 'Corynebacteriaceae', 'Corynebacterium', 'OTU998|NN=Corynebacterium_appendicis_AJ314919|D=92.5']
14	MAM T	denovo408718	['Actinobacteria', 'Actinobacteria', 'Actinomycetales', 'Micrococcaceae', 'Rothia', 'Rothia_dentocariosa']
14	MAM T	denovo430220	['Actinobacteria', 'Actinobacteria', 'Coriobacteriales', 'Coriobacteriaceae', 'Collinsella', 'Collinsella_aerofaciens']
14	MAM T	denovo121772	['Firmicutes', 'Bacilli', 'Bacillales', 'Staphylococcaceae', 'Staphylococcus', 'Staphylococcus_epidermidis']
14	MAM T	denovo218041	['Firmicutes', 'Bacilli', 'Bacillales', 'Staphylococcaceae', 'Staphylococcus', 'Staphylococcus_hominis']
14	MAM T	denovo163770	['Firmicutes', 'Bacilli', 'Bacillales', 'Staphylococcaceae', 'Staphylococcus']
14	MAM T	denovo227018	['Firmicutes', 'Bacilli', 'Bacillales', 'Staphylococcaceae', 'Staphylococcus']
14	MAM T	denovo279046	['Firmicutes', 'Bacilli', 'Bacillales', 'Staphylococcaceae', 'Staphylococcus']
14	MAM T	denovo298128	['Firmicutes', 'Bacilli', 'Bacillales', 'Staphylococcaceae', 'Staphylococcus']
14	MAM T	denovo343989	['Firmicutes', 'Bacilli', 'Bacillales', 'Staphylococcaceae', 'Staphylococcus']
14	MAM T	denovo306768	['Firmicutes', 'Bacilli', 'Lactobacillales', 'Carnobacteriaceae', 'Granulicatella', 'Granulicatella_adiacens']
14	MAM T	denovo30692	['Firmicutes', 'Clostridia', 'Clostridiales', 'Eubacteriaceae', 'Eubacterium', 'OTU130|NN=Eubacterium_desmolans_EUBRRDO|D=94.3']
14	MAM T	denovo329463	['Firmicutes', 'Clostridia', 'Clostridiales', 'Lachnospiraceae', 'Blautia', 'Blautia_gnavus']
14	MAM T	denovo3699	['Firmicutes', 'Clostridia', 'Clostridiales', 'Lachnospiraceae', 'Blautia', 'OTU1698|NN=Ruminococcus_gnavus_JN713312|D=96.8']
14	MAM T	denovo405907	['Firmicutes', 'Clostridia', 'Clostridiales', 'Lachnospiraceae', 'Coprococcus', 'OTU782|NN=Coprococcus_comes_EF031542|D=96.5']
14	MAM T	denovo215586	['Firmicutes', 'Clostridia', 'Clostridiales', 'Lachnospiraceae', 'Roseburia', 'Roseburia_inulinivorans']
14	MAM T	denovo107820	['Firmicutes', 'Clostridia', 'Clostridiales', 'Lachnospiraceae', 'Tyzzerella', 'OTU434|NN=Clostridium_lactatifermentans_AY033434|D=95.2']
14	MAM T	denovo343926	['Fusobacteria', 'Fusobacteriia', 'Fusobacteriales', 'Fusobacteriaceae', 'Fusobacterium', 'Fusobacterium_periodonticum']
14	MAM T	denovo323037	['Proteobacteria', 'Alphaproteobacteria', 'Sphingomonadales', 'Sphingomonadaceae', 'Sphingomonas', 'OTU110|NN=Blastomonas_natatoria_AB024288|D=94.8']
14	MAM T	denovo362695	['Proteobacteria', 'Betaproteobacteria', 'Burkholderiales', 'Comamonadaceae', 'Acidovorax']
14	MAM T	denovo201562	['Proteobacteria', 'Betaproteobacteria', 'Burkholderiales', 'Comamonadaceae', 'Pelomonas', 'Pelomonas_saccharophila']
14	MAM T	denovo286927	['Proteobacteria', 'Betaproteobacteria', 'Burkholderiales', 'Comamonadaceae']
14	MAM T	denovo393255	['Proteobacteria', 'Betaproteobacteria', 'Burkholderiales', 'Comamonadaceae']
14	MAM T	denovo451503	['Proteobacteria', 'Betaproteobacteria', 'Burkholderiales', 'Comamonadaceae']
14	MAM T	denovo331361	['Proteobacteria', 'Gammaproteobacteria', 'Pseudomonadales', 'Pseudomonadaceae', 'Pseudomonas', 'OTU360|NN=Pseudomonas_fluorescens_KJ161327|D=95.6']
14	MAM T	denovo134554	['Proteobacteria', 'Gammaproteobacteria', 'Pseudomonadales', 'Pseudomonadaceae', 'Pseudomonas', 'OTU815|NN=Pseudomonas_monteilii_GQ284481|D=96.2']
14	MAM T	denovo259364	['Proteobacteria', 'Gammaproteobacteria', 'Pseudomonadales', 'Pseudomonadaceae', 'Pseudomonas', 'OTU815|NN=Pseudomonas_monteilii_GQ284481|D=96.2']
14	MAM T	denovo382379	['Proteobacteria', 'Gammaproteobacteria', 'Pseudomonadales', 'Pseudomonadaceae', 'Pseudomonas', 'OTU815|NN=Pseudomonas_monteilii_GQ284481|D=96.2']
15	MAM NT	denovo88441	['Bacteroidetes', 'Bacteroidia', 'Bacteroidales', 'Rikenellaceae', 'Alistipes', 'Alistipes_putredinis']
15	MAM NT	denovo406149	['Firmicutes', 'Clostridia', 'Clostridiales', 'Oscillospiraceae', 'Oscillibacter', 'OTU605|NN=Oscillibacter_valericigenes_AB238598|D=93.9']
15	MAM NT	denovo427922	['Firmicutes', 'Clostridia', 'Clostridiales', 'Ruminococcaceae', 'Ruminococcus']
