# Supplementary material for: Crypt- and Mucosa-Associated Core Microbiotas in Humans and Their Alteration in Colon Cancer Patients
Source: mBio. 2019 Jul 16;10(4):e01315-19. doi: 10.1128/mBio.01315-19 (PMC6635529; doi:10.1128/mBio.01315-19)
Supplement: TABLE S3 [file mBio.01315-19-st003.xlsx]

## Sheet: Table S3A_T vs NT
OTU	Test-Statistic	P	FDR_P	Bonferroni_P	T_mean	NT_mean	taxonomy
denovo184802	8.63277206942	0.00330168777511	0.386963566257	1.0	0.216494845361	0.0	Firmicutes; Negativicutes; Selenomonadales; Veillonellaceae; Dialister; Dialister_invisus
denovo38022	7.42323582847	0.0064386921174	0.386963566257	1.0	1.27835051546	0.613861386139	Bacteroidetes; Bacteroidia; Bacteroidales; Bacteroidaceae; Bacteroides; Bacteroides_fragilis
denovo178918	7.42093971197	0.00644691369372	0.386963566257	1.0	1.9587628866	0.0990099009901	Fusobacteria; Fusobacteriia; Fusobacteriales; Fusobacteriaceae; Fusobacterium; Fusobacterium_periodonticum
denovo88003	6.02010398336	0.0141438133554	0.386963566257	1.0	0.134020618557	0.49504950495	Bacteroidetes; Bacteroidia; Bacteroidales; Bacteroidaceae; Bacteroides; Bacteroides_caccae
denovo59724	5.89725374516	0.015164511585	0.386963566257	1.0	0.39175257732	0.841584158416	Firmicutes; Clostridia; Clostridiales; Lachnospiraceae; Blautia; Blautia_wexlerae
denovo155358	5.55374073413	0.0184412345082	0.386963566257	1.0	0.40206185567	0.0792079207921	Proteobacteria; Betaproteobacteria; Burkholderiales; Oxalobacteraceae; Massilia; OTU743|NN=Massilia_aurea_AM231588|D=95.3
denovo68304	5.31352959932	0.0211604440994	0.386963566257	1.0	0.103092783505	0.0	Firmicutes; Bacilli; Lactobacillales; Leuconostocaceae; Leuconostoc; Leuconostoc_gelidum
denovo172457	5.08733897279	0.0241011461164	0.386963566257	1.0	0.443298969072	0.148514851485	Firmicutes; Clostridia; Clostridiales; Lachnospiraceae; Lachnoclostridium; Lachnoclostridium_citroniae
denovo46872	5.00415796737	0.025286501209	0.386963566257	1.0	0.185567010309	0.0693069306931	Bacteroidetes; Bacteroidia; Bacteroidales; Porphyromonadaceae; Parabacteroides; Parabacteroides_merdae
denovo181842	4.90928690106	0.0267126671631	0.386963566257	1.0	0.154639175258	0.356435643564	Proteobacteria; Betaproteobacteria; Burkholderiales; Burkholderiaceae; Ralstonia; Ralstonia_mannitolilytica
denovo169260	4.90099009901	0.0268413019237	0.386963566257	1.0	0.0	0.0594059405941	Firmicutes; Clostridia; Clostridiales; Oscillospiraceae; Oscillibacter; OTU1015|NN=Oscillibacter_valericigenes_AB238598|D=95.4
denovo158176	4.5072381133	0.0337516985173	0.386963566257	1.0	0.237113402062	0.049504950495	Firmicutes; Bacilli; Gemellales; Gemellaceae; Gemella; Gemella_morbillorum
denovo90175	4.32696197738	0.0375131442016	0.386963566257	1.0	0.020618556701	0.0792079207921	Proteobacteria; Alphaproteobacteria; Sphingomonadales; Sphingomonadaceae; Sphingomonas
denovo9163	4.22902458366	0.0397382717584	0.386963566257	1.0	0.0515463917526	0.0	Proteobacteria; Gammaproteobacteria; Pseudomonadales; Moraxellaceae; Acinetobacter; Acinetobacter_junii
denovo170150	4.22902458366	0.0397382717584	0.386963566257	1.0	0.0515463917526	0.0	Firmicutes; Clostridia; Clostridiales; Eubacteriaceae; Eubacterium; Eubacterium_sulci
denovo128278	4.22885945834	0.0397421381406	0.386963566257	1.0	0.123711340206	0.0	Firmicutes; Clostridia; Clostridiales; Eubacteriaceae; Eubacterium
denovo79307	4.05572405968	0.0440218364548	0.386963566257	1.0	0.0721649484536	0.415841584158	Actinobacteria; Actinobacteria; Actinomycetales; Micrococcaceae; Kocuria; Kocuria_palustris
denovo63356	3.94125022902	0.0471157490203	0.386963566257	1.0	0.154639175258	0.00990099009901	Firmicutes; Erysipelotrichia; Erysipelotrichales; Erysipelotrichaceae; Catenibacterium; Catenibacterium_mitsuokai
denovo6885	3.90099009901	0.0482576599808	0.386963566257	1.0	0.0	0.039603960396	Proteobacteria; Gammaproteobacteria; Pseudomonadales; Moraxellaceae; Acinetobacter
denovo42881	3.90068545316	0.0482664112336	0.386963566257	1.0	0.0	0.049504950495	Proteobacteria; Betaproteobacteria; Burkholderiales; Burkholderiaceae; Cupriavidus; OTU390|NN=Ralstonia_mannitolilytica_KF150334|D=95
denovo39215	3.90058391512	0.0482693283862	0.386963566257	1.0	0.0	0.0792079207921	Bacteroidetes; Bacteroidia; Bacteroidales; Bacteroidaceae; Bacteroides
denovo26390	3.90048238236	0.0482722455731	0.386963566257	1.0	0.0	0.118811881188	Proteobacteria; Betaproteobacteria; Neisseriales; Neisseriaceae; Neisseria

## Sheet: Table S3A_CAM T vs NT
Crypte HitDB Tum NoTum
OTU	Test-Statistic	P	FDR_P	Bonferroni_P	T_mean	NT_mean	taxonomy
denovo30788	5.41954979417	0.0199124937747	0.397532737202	1.0	0.183673469388	0.0	Proteobacteria; Alphaproteobacteria; Sphingomonadales; Sphingomonadaceae; Sphingomonas; OTU833|NN=Sphingomonas_paucimobilis_HF558376|D=96.3
denovo38022	5.02259547654	0.0250186407819	0.397532737202	1.0	1.81632653061	0.764705882353	Bacteroidetes; Bacteroidia; Bacteroidales; Bacteroidaceae; Bacteroides; Bacteroides_fragilis
denovo178918	4.7923753787	0.0285859782988	0.397532737202	1.0	2.51020408163	0.117647058824	Fusobacteria; Fusobacteriia; Fusobacteriales; Fusobacteriaceae; Fusobacterium; Fusobacterium_periodonticum
denovo65101	4.28056937061	0.0385504326217	0.397532737202	1.0	0.183673469388	0.0392156862745	Proteobacteria; Betaproteobacteria; Burkholderiales; Comamonadaceae; Comamonas; OTU864|NN=Comamonas_testosteroni_EF522133|D=94.4
denovo3288	3.98375612588	0.0459410092642	0.397532737202	1.0	0.265306122449	0.509803921569	Proteobacteria; Betaproteobacteria; Burkholderiales; Comamonadaceae; Acidovorax; OTU1609|NN=Acidovorax_facilis_AF078765|D=96.8
denovo7278	3.96323529412	0.0465042424648	0.397532737202	1.0	0.0	0.078431372549	Firmicutes
denovo32129	3.96199717	0.0465384571124	0.397532737202	1.0	0.0	0.196078431373	Actinobacteria; Actinobacteria; Actinomycetales; Geodermatophilaceae; Blastococcus; Blastococcus_massiliensis
denovo169260	3.96158463385	0.0465498631379	0.397532737202	1.0	0.0	0.117647058824	Firmicutes; Clostridia; Clostridiales; Oscillospiraceae; Oscillibacter; OTU1015|NN=Oscillibacter_valericigenes_AB238598|D=95.4

## Sheet: Table S3A_MAM T vs NT
MAM HitDB Tum NoTum
OTU	Test-Statistic	P	FDR_P	Bonferroni_P	T_mean	NT_mean	taxonomy
denovo164580	10.136968837	0.00145324938398	0.371333438107	1.0	0.454545454545	1.22727272727	Bacteroidetes; Bacteroidia; Bacteroidales; Bacteroidaceae; Bacteroides; Bacteroides_uniformis
denovo181950	6.35851058921	0.0116819566301	0.371333438107	1.0	0.0	0.5	Bacteroidetes; Bacteroidia; Bacteroidales; Bacteroidaceae; Bacteroides; Bacteroides_stercoris
denovo84365	5.2380952381	0.0220974552842	0.371333438107	1.0	0.0	0.181818181818	Firmicutes; Clostridia; Clostridiales; Lachnospiraceae; Coprococcus; Coprococcus_catus
denovo165436	5.2380952381	0.0220974552842	0.371333438107	1.0	0.204545454545	0.0	Bacteroidetes; Bacteroidia; Bacteroidales; Bacteroidaceae; Bacteroides; OTU32|NN=Bacteroides_salyersiae_AB510707|D=96
denovo182309	5.23637557452	0.0221193103094	0.371333438107	1.0	0.0	0.272727272727	Actinobacteria; Actinobacteria; Actinomycetales; Corynebacteriaceae; Corynebacterium; Corynebacterium_minutissimum
denovo22846	5.2352297593	0.0221338847846	0.371333438107	1.0	0.0	0.340909090909	Bacteroidetes; Bacteroidia; Bacteroidales; Bacteroidaceae; Bacteroides; Bacteroides_salyersiae
denovo107304	4.959724514	0.0259443402364	0.371333438107	1.0	0.0227272727273	0.25	Firmicutes; Clostridia; Clostridiales; Eubacteriaceae; Eubacterium; OTU808|NN=Eubacterium_ramulus_EUBRRDT|D=95.9
denovo9483	4.88182619657	0.0271408895219	0.371333438107	1.0	0.0909090909091	0.340909090909	Bacteroidetes; Flavobacteriia; Flavobacteriales; Flavobacteriaceae; Chryseobacterium; Chryseobacterium_hominis
denovo183652	4.44365502586	0.0350311735539	0.371333438107	1.0	0.977272727273	1.11363636364	Actinobacteria; Actinobacteria; Actinomycetales; Micrococcaceae; Micrococcus; Micrococcus_luteus
denovo7206	4.14117647059	0.0418520727605	0.371333438107	1.0	0.113636363636	0.0	Proteobacteria; Gammaproteobacteria; Pseudomonadales; Moraxellaceae; Acinetobacter; Acinetobacter_junii
denovo94584	4.14033664571	0.0418728412588	0.371333438107	1.0	0.340909090909	0.0	Proteobacteria; Alphaproteobacteria; Sphingomonadales; Sphingomonadaceae; Sphingomonas
denovo112856	4.14033664571	0.0418728412588	0.371333438107	1.0	0.0	0.159090909091	Actinobacteria; Actinobacteria; Actinomycetales; Dermabacteraceae; Dermabacter; Dermabacter_hominis
denovo178458	4.14033664571	0.0418728412588	0.371333438107	1.0	0.159090909091	0.0	Proteobacteria; Betaproteobacteria; Burkholderiales; Sutterellaceae; Sutterella; Sutterella_stercoricanis
denovo187951	4.08692759921	0.0432161312096	0.371333438107	1.0	0.136363636364	0.477272727273	Bacteroidetes; Bacteroidia; Bacteroidales; Bacteroidaceae; Bacteroides; OTU20|NN=Bacteroides_xylanisolvens_AB510713|D=96.4
denovo4370	3.88139868309	0.0488238670323	0.371333438107	1.0	1.5	2.70454545455	Bacteroidetes; Bacteroidia; Bacteroidales; Bacteroidaceae; Bacteroides; OTU132|NN=Bacteroides_vulgatus_BNRRR16SA|D=97

## Sheet: Table S3B_NT vs T
OTU	+samples in group 0	+samples in group 1	counts in group 0	counts in group 1	oddsRatio	lower	upper	fisherP	fisherAdjP	(Intercept)	MGS_categoryT	scalingFactor	pvalues	adjPvalues	taxonomy
denovo192086	61	72	1098	1247	0.559552600445083	0.294288174927233	1.05180269248438	0.0732080482966572	0.830367700543186	2.56083052271419	0.724410251124713	-0.59610343401835	0.0047175672417275	0.391750802898878	Proteobacteria; Gammaproteobacteria; Pseudomonadales; Pseudomonadaceae; Pseudomonas; NA
denovo56204	69	57	65707	84002	1.53730046135574	0.833141743791568	2.85485711258523	0.14775419677234	0.830367700543186	2.29286217425787	-1.23843017052087	4.02598630715626	0.00903702452793489	0.391750802898878	Firmicutes; Clostridia; Clostridiales; Ruminococcaceae; Faecalibacterium; OTU302|NN=Faecalibacterium_prausnitzii_X85022|D=94.1
denovo164580	59	54	21727	84418	1.14264536755628	0.630398195939747	2.07438882459925	0.671277033624178	1	2.05947745133984	-1.20615886287877	3.56853170920332	0.0054736186331114	0.391750802898878	Bacteroidetes; Bacteroidia; Bacteroidales; Bacteroidaceae; Bacteroides; Bacteroides_uniformis
denovo178918	43	48	3941	71291	0.775361860861348	0.427258405465626	1.40265850412527	0.397155022459559	0.830367700543186	0.752592515951133	1.14073321429869	2.23065637429539	0.0162657912289356	0.391750802898878	Fusobacteria; Fusobacteriia; Fusobacteriales; Fusobacteriaceae; Fusobacterium; Fusobacterium_periodonticum
denovo155358	33	42	2631	4964	0.650490925578791	0.350280227893593	1.20027595238365	0.14775419677234	0.830367700543186	0.790395901114669	0.962488533486341	1.45986711662038	0.0134204567230371	0.391750802898878	Proteobacteria; Betaproteobacteria; Burkholderiales; Oxalobacteraceae; Massilia; OTU743|NN=Massilia_aurea_AM231588|D=95.3
denovo12433	32	41	103	264	0.64811896763186	0.347584460953709	1.20039621285906	0.145728340168046	0.830367700543186	0.246070276415373	0.362850703628854	0.807781349455806	0.0328658019886157	0.391750802898878	Firmicutes; NA; NA; NA; NA; NA
denovo121066	23	38	2719	36629	0.469150070489817	0.239707046874515	0.903067371607356	0.0209748085500887	0.830367700543186	-0.00961342865350568	1.06321368376612	2.11083455844734	0.00822327623091614	0.391750802898878	Firmicutes; Clostridia; Clostridiales; Clostridiales Family XI. Incertae Sedis; Parvimonas; Parvimonas_micra
denovo158176	29	32	1343	11010	0.832530655843974	0.435290844123704	1.58709198592402	0.645526237079031	1	-0.0235639287551809	0.936793874657703	2.35363123388084	0.015994374244538	0.391750802898878	Firmicutes; Bacilli; Gemellales; Gemellaceae; Gemella; Gemella_morbillorum
denovo126357	22	32	444	1847	0.577387797264319	0.289838435045326	1.13418853789591	0.111210915963162	0.830367700543186	0.537371322736032	0.942900485730965	0.740682552694614	0.00368523041684283	0.391750802898878	Firmicutes; Bacilli; Lactobacillales; Streptococcaceae; Streptococcus; NA
denovo18707	24	27	296	247	0.821325167322916	0.412313417189638	1.62839799622961	0.627233502935813	1	0.223464798905067	-0.405608801395814	1.3218775992804	0.0475698256596575	0.391750802898878	Proteobacteria; Gammaproteobacteria; Pseudomonadales; Pseudomonadaceae; Pseudomonas; NA
denovo176823	9	23	33	250	0.321560600467605	0.123288310931965	0.773275064794672	0.00657838366575412	0.830367700543186	-0.24120945315383	0.582965175901451	0.771881286255503	0.000942618637995603	0.391750802898878	Firmicutes; NA; NA; NA; NA; NA
denovo41562	13	22	17	102	0.512935108322289	0.221344411615644	1.14715192288296	0.0944356865475319	0.830367700543186	-0.13925869111602	0.226012304450798	0.532161815136023	0.0356191860078465	0.391750802898878	Proteobacteria; Gammaproteobacteria; Pseudomonadales; Moraxellaceae; Acinetobacter; Acinetobacter_junii
denovo106168	13	21	91	57679	0.544194565534326	0.233660015550574	1.22591756502111	0.133069151600423	0.830367700543186	-0.0273464453900482	0.630422884406173	0.824602327354504	0.0478893253194094	0.391750802898878	Firmicutes; Bacilli; Lactobacillales; Enterococcaceae; Enterococcus; OTU221|NN=Enterococcus_hirae_KC731419|D=96.3
denovo25349	11	21	131	1297	0.450755649533747	0.184044993957523	1.04953765294707	0.0538688959432355	0.830367700543186	0.0312552660700922	0.752221982580333	0.698710834304632	0.00587841938903594	0.391750802898878	Firmicutes; Bacilli; Lactobacillales; Streptococcaceae; Streptococcus; NA
denovo165169	11	21	14	30	0.450755649533747	0.184044993957523	1.04953765294707	0.0538688959432355	0.830367700543186	-0.030865569136846	0.146062992073869	0.339980608634794	0.0463624135878052	0.391750802898878	Proteobacteria; Betaproteobacteria; Burkholderiales; Comamonadaceae; Acidovorax; NA
denovo50574	24	19	1685	2376	1.2938729420958	0.623492010247387	2.71565470607229	0.49437673672447	0.830367700543186	0.221262793743731	-0.72544288551364	1.94586168984663	0.0223706834418064	0.391750802898878	Firmicutes; Clostridia; Clostridiales; NA; NA; NA
denovo169260	25	19	662	643	1.36491994193626	0.661610215129657	2.85272692997666	0.396852760018764	0.830367700543186	0.192636322904651	-0.543002899829232	1.66690710177192	0.0364234555437308	0.391750802898878	Firmicutes; Clostridia; Clostridiales; Oscillospiraceae; Oscillibacter; OTU1015|NN=Oscillibacter_valericigenes_AB238598|D=95.4
denovo52581	6	19	14	72	0.264829768691389	0.0824859416297505	0.731621412683492	0.00506915044851724	0.830367700543186	-0.107967159136287	0.325433918342694	0.388861833687429	0.00492635964871243	0.391750802898878	Firmicutes; NA; NA; NA; NA; NA
denovo127651	7	19	15	40	0.3120012410998	0.105292411895634	0.823943937353713	0.0112574158568554	0.830367700543186	-0.083926867133109	0.192985719683485	0.400897181500771	0.032688501095591	0.391750802898878	Firmicutes; NA; NA; NA; NA; NA
denovo131295	9	19	13	34	0.409264964453814	0.153929593782487	1.01292717620102	0.0416584487383426	0.830367700543186	0.0324982564256885	0.219895912075809	0.218253032427462	0.00920381980233618	0.391750802898878	Proteobacteria; Betaproteobacteria; Burkholderiales; Comamonadaceae; Acidovorax; OTU123|NN=Acidovorax_facilis_AF078765|D=97
denovo185933	12	18	19	64	0.601531445738908	0.247855122866448	1.4131006908265	0.237311035857761	0.830367700543186	0.360179744342967	0.298267665324124	-0.125668639527624	0.0092277095434447	0.391750802898878	Proteobacteria; Alphaproteobacteria; Sphingomonadales; Sphingomonadaceae; Sphingomonas; OTU1329|NN=Sphingomonas_panni_AJ575818|D=96.6
denovo87040	7	17	10	25	0.357199075047695	0.119089738513712	0.961288207491018	0.0295660804885625	0.830367700543186	-0.0973103229118553	0.144297794625418	0.338148566259632	0.0363371361613916	0.391750802898878	Proteobacteria; Gammaproteobacteria; Pseudomonadales; Moraxellaceae; Acinetobacter; Acinetobacter_junii
denovo97285	7	16	88	51390	0.384021874954197	0.127129415864463	1.04516984524577	0.0466082798573148	0.830367700543186	-0.431498513007882	0.746668054873497	1.15772901934424	0.0238405971108237	0.391750802898878	Proteobacteria; Epsilonproteobacteria; Campylobacterales; Campylobacteraceae; Campylobacter; Campylobacter_showae
denovo74458	6	16	32	25053	0.325970003209777	0.0997356020219184	0.927229675044977	0.0237594683012144	0.830367700543186	-0.707592774424198	0.594490520514669	1.32846797337789	0.0125633946138908	0.391750802898878	Firmicutes; Clostridia; Clostridiales; Ruminococcaceae; Oscillospira; Oscillospira_capillosus
denovo59861	12	16	311	10464	0.692941643839751	0.281084558131243	1.6664358323595	0.418686528731812	0.830367700543186	0.260515016135633	0.885757182941946	0.578621371949396	0.0135090005501206	0.391750802898878	Firmicutes; Clostridia; Clostridiales; Clostridiaceae; Clostridium; Clostridium_perfringens
denovo136095	9	16	18	72	0.503717339556478	0.185606293415692	1.28676469353785	0.13686329044233	0.830367700543186	-0.0583512941755435	0.262283735168219	0.410034699762176	0.0255573564926551	0.391750802898878	Firmicutes; NA; NA; NA; NA; NA
denovo159761	6	16	13	52	0.325970003209777	0.0997356020219184	0.927229675044977	0.0237594683012144	0.830367700543186	-0.0643622197596312	0.287891384156952	0.31640188470035	0.00633851568556994	0.391750802898878	Firmicutes; NA; NA; NA; NA; NA
denovo6725	8	16	9	33	0.443256247750444	0.155796181113034	1.16491140921797	0.0831407200500368	0.830367700543186	-0.0775219666612648	0.196682274082631	0.323148875224356	0.0133123344661792	0.391750802898878	Proteobacteria; Gammaproteobacteria; Pseudomonadales; Moraxellaceae; Acinetobacter; Acinetobacter_junii
denovo41701	7	16	9	23	0.384021874954197	0.127129415864463	1.04516984524577	0.0466082798573148	0.830367700543186	0.0357723551122446	0.163278476970568	0.159416825011426	0.0214461898803552	0.391750802898878	Proteobacteria; Gammaproteobacteria; Pseudomonadales; Pseudomonadaceae; Pseudomonas; OTU815|NN=Pseudomonas_monteilii_GQ284481|D=96.2
denovo27865	6	16	7	16	0.325970003209777	0.0997356020219184	0.927229675044977	0.0237594683012144	0.830367700543186	-0.0317773627355195	0.113979400891221	0.211593463608292	0.0376587805168187	0.391750802898878	Proteobacteria; Gammaproteobacteria; Pseudomonadales; Moraxellaceae; Acinetobacter; Acinetobacter_junii
denovo123	7	15	89	571	0.41440969651369	0.136078016174929	1.14242838321994	0.0720487378374289	0.830367700543186	-0.0980425036095655	0.515477082395564	0.683512133773082	0.0255183018700345	0.391750802898878	Firmicutes; Bacilli; Bacillales; Bacillaceae; Bacillus; NA
denovo193043	7	15	8	31	0.41440969651369	0.136078016174929	1.14242838321994	0.0720487378374289	0.830367700543186	-0.110962700408365	0.178506602269375	0.342327633114367	0.0196249975233989	0.391750802898878	Proteobacteria; Gammaproteobacteria; Pseudomonadales; Moraxellaceae; Moraxella; Moraxella_osloensis
denovo144529	7	15	8	29	0.41440969651369	0.136078016174929	1.14242838321994	0.0720487378374289	0.830367700543186	-0.0342681544840881	0.158707714490246	0.247507954572864	0.0396384613572571	0.391750802898878	Firmicutes; NA; NA; NA; NA; NA
denovo127589	6	15	6	25	0.351768078200919	0.106832387494931	1.01316500306983	0.0383597216195563	0.830367700543186	-0.154144088742532	0.149120735508092	0.358655996922209	0.0196384998227892	0.391750802898878	Proteobacteria; Gammaproteobacteria; Pseudomonadales; Moraxellaceae; Acinetobacter; NA
denovo125657	7	15	8	19	0.41440969651369	0.136078016174929	1.14242838321994	0.0720487378374289	0.830367700543186	0.013346746034853	0.134999189845824	0.172085703917757	0.0333803565378572	0.391750802898878	Proteobacteria; Gammaproteobacteria; Pseudomonadales; Moraxellaceae; Acinetobacter; Acinetobacter_junii
denovo104139	5	15	7	19	0.290355690585957	0.0791796942052489	0.885574863732774	0.0182568246206464	0.830367700543186	-0.0799712562469374	0.127637148675547	0.269802108850416	0.0369212328357336	0.391750802898878	Proteobacteria; Gammaproteobacteria; Pseudomonadales; Moraxellaceae; Acinetobacter; Acinetobacter_junii
denovo64909	6	14	17	226	0.381240093106963	0.114779352536051	1.11381126297071	0.0607365634470682	0.830367700543186	-0.214660985996504	0.319119045371568	0.582914287768788	0.0372347232720096	0.391750802898878	Firmicutes; NA; NA; NA; NA; NA
denovo74182	4	14	37	120	0.249412963417445	0.0576027742748204	0.833867356281734	0.0131959272311297	0.830367700543186	0.00220406158704302	0.393148188801776	0.337162918611187	0.0136737502432361	0.391750802898878	Proteobacteria; Alphaproteobacteria; Rhizobiales; Methylobacteriaceae; Methylobacterium; Methylobacterium_zatmanii
denovo45065	3	14	5	99	0.185345180167646	0.0330462060871677	0.695404086785235	0.00482218596770039	0.830367700543186	-0.371072124437751	0.375142230814001	0.635397872545471	0.00115791110440671	0.391750802898878	Firmicutes; NA; NA; NA; NA; NA
denovo92300	4	14	5	15	0.249412963417445	0.0576027742748204	0.833867356281734	0.0131959272311297	0.830367700543186	0.0171953208839604	0.154502703761856	0.0970873016121999	0.00553010672229912	0.391750802898878	Firmicutes; Bacilli; Bacillales; Staphylococcaceae; Staphylococcus; NA
denovo96070	3	13	3	31	0.201894143757019	0.03573259374152	0.768502327547479	0.00873788193309924	0.830367700543186	-0.125704435894689	0.242792032605419	0.262178042667442	0.00144332463823076	0.391750802898878	Firmicutes; NA; NA; NA; NA; NA
denovo150928	6	13	7	20	0.415231842609263	0.123783089613736	1.23328359532492	0.0942048934284005	0.830367700543186	-0.0471507459149753	0.132925606447914	0.232081835588238	0.0419808309058867	0.391750802898878	Proteobacteria; Gammaproteobacteria; Pseudomonadales; Moraxellaceae; Acinetobacter; Acinetobacter_junii
denovo172053	4	13	4	17	0.271661732847272	0.0622045568659924	0.922236274148649	0.0226296546410467	0.830367700543186	-0.0624615964995521	0.156951277786203	0.192052017690208	0.00584471885246102	0.391750802898878	Proteobacteria; Gammaproteobacteria; Pseudomonadales; Moraxellaceae; Acinetobacter; Acinetobacter_junii
denovo160209	4	12	7	60	0.297607848102175	0.0674694355262414	1.02855247651462	0.038094356286552	0.830367700543186	-0.093282405669806	0.336090887694378	0.275692925345875	0.00232140121784718	0.391750802898878	Firmicutes; NA; NA; NA; NA; NA
denovo2329	4	12	7	48	0.297607848102175	0.0674694355262414	1.02855247651462	0.038094356286552	0.830367700543186	-0.203720282774643	0.237203881025521	0.431060824531179	0.0127531962433471	0.391750802898878	Firmicutes; NA; NA; NA; NA; NA
denovo163993	15	12	75	38	1.24861255698843	0.511941050713143	3.10652765830268	0.680784770861141	1	-0.0483778300312674	-0.273361985203727	0.711717663124968	0.0173537794040717	0.391750802898878	Firmicutes; Clostridia; Clostridiales; Ruminococcaceae; Faecalibacterium; NA
denovo45254	3	12	4	37	0.221194648833545	0.0388016790439619	0.856324250709116	0.0155781042020904	0.830367700543186	-0.244314089920918	0.217331885184509	0.441787884163522	0.00634363224370994	0.391750802898878	Firmicutes; NA; NA; NA; NA; NA
denovo180330	6	12	6	16	0.454870560211634	0.13406320144215	1.37729563763663	0.14295110739864	0.830367700543186	0.256101854854422	0.159481445005751	-0.213675977704294	0.00564134596364296	0.391750802898878	Proteobacteria; Gammaproteobacteria; Pseudomonadales; Moraxellaceae; Acinetobacter; Acinetobacter_junii
denovo124278	7	11	98	223	0.591018699628023	0.185502120016095	1.7559359775978	0.330856944719468	0.830367700543186	0.877639145086255	0.482015562110204	-0.719949247579119	0.0136494943741196	0.391750802898878	Proteobacteria; Gammaproteobacteria; Enterobacteriales; Enterobacteriaceae; Yersinia; OTU278|NN=Yersinia_enterocolitica_EU178101|D=96.9
denovo101014	1	11	6	114	0.0799545780246072	0.00182727835557392	0.569964747461384	0.00232969794868849	0.830367700543186	-0.195591886775705	0.283398319599423	0.356333833347422	0.0123200838245696	0.391750802898878	Fusobacteria; Fusobacteriia; Fusobacteriales; Fusobacteriaceae; Fusobacterium; OTU23|NN=Fusobacterium_periodonticum_AB910749|D=96.5
denovo144181	4	11	4	73	0.32825691235868	0.0735543707327373	1.15882126181206	0.0628646442643889	0.830367700543186	-0.285012488426563	0.334223487974018	0.494973824556329	0.00191503390581345	0.391750802898878	Bacteroidetes; Bacteroidia; Bacteroidales; Bacteroidaceae; Bacteroides; Bacteroides_fragilis
denovo194181	3	11	8	52	0.243987699844406	0.0423572327052115	0.963730187258984	0.0272942694777837	0.830367700543186	-0.0947455174568189	0.228603784788883	0.268312084878915	0.0214758100160425	0.391750802898878	Fusobacteria; Fusobacteriia; Fusobacteriales; Fusobacteriaceae; Fusobacterium; OTU23|NN=Fusobacterium_periodonticum_AB910749|D=96.5
denovo12779	5	11	8	48	0.414134015048341	0.108387875927872	1.35532847278512	0.122893700985197	0.830367700543186	-0.124632366248952	0.225320638789159	0.352037118022036	0.0234974486372572	0.391750802898878	Firmicutes; NA; NA; NA; NA; NA
denovo38786	4	11	7	36	0.32825691235868	0.0735543707327373	1.15882126181206	0.0628646442643889	0.830367700543186	0.0108524315644059	0.233664341878893	0.136353237216996	0.0106774562624646	0.391750802898878	Firmicutes; NA; NA; NA; NA; NA
denovo152002	2	11	2	32	0.161265362937107	0.0169157724688067	0.768570116412298	0.00945481633214343	0.830367700543186	-0.235835507879065	0.186611514947633	0.385776351644982	0.00899329137425378	0.391750802898878	Bacteroidetes; Bacteroidia; Bacteroidales; Bacteroidaceae; Bacteroides; Bacteroides_fragilis
denovo191370	5	11	6	25	0.414134015048341	0.108387875927872	1.35532847278512	0.122893700985197	0.830367700543186	-0.137057378258163	0.145560691965186	0.330774541308544	0.0409071018468588	0.391750802898878	Proteobacteria; Gammaproteobacteria; Pseudomonadales; Moraxellaceae; Acinetobacter; Acinetobacter_johnsonii
denovo140894	4	11	5	23	0.32825691235868	0.0735543707327373	1.15882126181206	0.0628646442643889	0.830367700543186	-0.111995562001573	0.148746225273577	0.277061138879981	0.0314713415394145	0.391750802898878	Firmicutes; NA; NA; NA; NA; NA
denovo123665	14	11	37	22	1.27120125544511	0.504470973790061	3.28035140123313	0.670737667437983	1	0.0117185097913002	-0.193986692569405	0.517331622350542	0.0339346653889083	0.391750802898878	Proteobacteria; Betaproteobacteria; Burkholderiales; Comamonadaceae; Delftia; NA
denovo70098	4	11	5	22	0.32825691235868	0.0735543707327373	1.15882126181206	0.0628646442643889	0.830367700543186	-0.0749490410050374	0.158799169350543	0.226569167929268	0.0220760253755847	0.391750802898878	Firmicutes; NA; NA; NA; NA; NA
denovo25118	4	11	5	17	0.32825691235868	0.0735543707327373	1.15882126181206	0.0628646442643889	0.830367700543186	-0.0573060255150909	0.133847547130694	0.202192109346447	0.0289917627434156	0.391750802898878	Proteobacteria; Gammaproteobacteria; Pseudomonadales; Moraxellaceae; Acinetobacter; Acinetobacter_junii
denovo86113	4	11	4	16	0.32825691235868	0.0735543707327373	1.15882126181206	0.0628646442643889	0.830367700543186	-0.0978794883964982	0.121207918413927	0.240114003888577	0.0294368264162936	0.391750802898878	Proteobacteria; Gammaproteobacteria; Pseudomonadales; Moraxellaceae; Acinetobacter; OTU598|NN=Acinetobacter_haemolyticus_HE651915|D=96.6
denovo49809	2	11	2	11	0.161265362937107	0.0169157724688067	0.768570116412298	0.00945481633214343	0.830367700543186	-0.0440160675290521	0.137887517394545	0.116953097129054	0.00195325011386475	0.391750802898878	Proteobacteria; Gammaproteobacteria; Pseudomonadales; Moraxellaceae; Acinetobacter; Acinetobacter_junii
denovo65812	6	10	75	894	0.557861252192669	0.15971284377552	1.77604656043009	0.306373513069665	0.830367700543186	-0.119623494418975	0.483437277923388	0.683577113031107	0.0447027388191656	0.391750802898878	Firmicutes; Negativicutes; Selenomonadales; Veillonellaceae; NA; NA
denovo146740	5	10	35	220	0.460497730506196	0.118768450571079	1.54754391745657	0.187365359628613	0.830367700543186	0.377466481261638	0.472959899453188	-0.225206505427483	0.00928223769482032	0.391750802898878	Proteobacteria; Gammaproteobacteria; Enterobacteriales; Enterobacteriaceae; Gluconacetobacter; OTU465|NN=Yersinia_enterocolitica_EU178101|D=96.6
denovo146127	3	10	4	81	0.271322162446297	0.0465249137674313	1.09798115046309	0.0469325032420593	0.830367700543186	-0.287861433743684	0.263503184306826	0.492147258477121	0.0130154971778135	0.391750802898878	Fusobacteria; Fusobacteriia; Fusobacteriales; Fusobacteriaceae; Fusobacterium; NA
denovo46985	2	10	2	45	0.179346494879685	0.0186333234978431	0.874282906888105	0.0173995496037446	0.830367700543186	-0.226063133024892	0.253657964567505	0.373860476293721	0.00479721972371297	0.391750802898878	Firmicutes; Clostridia; Clostridiales; Ruminococcaceae; Ruminococcus; OTU262|NN=Ruminococcus_bromii_DQ882649|D=96.8
denovo47326	1	10	1	33	0.0889259577703494	0.00201575029396604	0.646931579403758	0.00461506584232312	0.830367700543186	-0.25667273921748	0.199996733088929	0.390090598427692	0.00591449055189907	0.391750802898878	Firmicutes; Clostridia; Clostridiales; Ruminococcaceae; Faecalibacterium; OTU412|NN=Faecalibacterium_prausnitzii_X85022|D=94.7
denovo169675	16	10	38	29	1.65168761434753	0.662032309815914	4.31375809953674	0.294857189145942	0.830367700543186	0.0761031388383836	-0.214541045545283	0.490960136955174	0.0318671693640679	0.391750802898878	Firmicutes; Clostridia; Clostridiales; Ruminococcaceae; Faecalibacterium; NA
denovo51261	4	10	6	25	0.365016498701309	0.0806420560755814	1.32187295657655	0.101536853297319	0.830367700543186	0.0133945098236596	0.174611699389688	0.118285834931363	0.0251263001399754	0.391750802898878	Firmicutes; NA; NA; NA; NA; NA
denovo15900	2	10	2	24	0.179346494879685	0.0186333234978431	0.874282906888105	0.0173995496037446	0.830367700543186	-0.104995166265937	0.190398264415989	0.207735222160501	0.00565666563484422	0.391750802898878	Bacteroidetes; Bacteroidia; Bacteroidales; Porphyromonadaceae; Parabacteroides; OTU1346|NN=Parabacteroides_distasonis_BNRRR16S|D=96.9
denovo101466	3	10	3	21	0.271322162446297	0.0465249137674313	1.09798115046309	0.0469325032420593	0.830367700543186	-0.147252259586569	0.170004297220899	0.283543478386621	0.00816134512181524	0.391750802898878	Proteobacteria; Gammaproteobacteria; Pseudomonadales; Moraxellaceae; Acinetobacter; Acinetobacter_junii
denovo12854	2	10	2	17	0.179346494879685	0.0186333234978431	0.874282906888105	0.0173995496037446	0.830367700543186	-0.124932801153205	0.162601208223443	0.230919056200852	0.00422330935990221	0.391750802898878	Bacteroidetes; Bacteroidia; Bacteroidales; Bacteroidaceae; Bacteroides; NA
denovo25132	4	10	4	16	0.365016498701309	0.0806420560755814	1.32187295657655	0.101536853297319	0.830367700543186	-0.0718537297741968	0.121778834106223	0.205237183270407	0.0365668226640381	0.391750802898878	Proteobacteria; Gammaproteobacteria; Pseudomonadales; Moraxellaceae; Acinetobacter; Acinetobacter_junii
denovo106633	2	10	2	14	0.179346494879685	0.0186333234978431	0.874282906888105	0.0173995496037446	0.830367700543186	-0.0444344068280375	0.164498718167514	0.118569407690199	0.00209218975897892	0.391750802898878	Proteobacteria; Gammaproteobacteria; Pseudomonadales; Moraxellaceae; Moraxella; Moraxella_osloensis
denovo191202	4	10	4	13	0.365016498701309	0.0806420560755814	1.32187295657655	0.101536853297319	0.830367700543186	-0.048975010551671	0.104690738071073	0.174552296587326	0.0461996538437486	0.391750802898878	Proteobacteria; Gammaproteobacteria; Pseudomonadales; Moraxellaceae; Acinetobacter; Acinetobacter_junii
denovo27969	3	10	3	13	0.271322162446297	0.0465249137674313	1.09798115046309	0.0469325032420593	0.830367700543186	-0.0707310689835017	0.117764323758925	0.181034480614598	0.0211381496666882	0.391750802898878	Proteobacteria; Gammaproteobacteria; Pseudomonadales; Moraxellaceae; Acinetobacter; Acinetobacter_junii
denovo165146	3	10	3	12	0.271322162446297	0.0465249137674313	1.09798115046309	0.0469325032420593	0.830367700543186	-0.0639858718830127	0.113149601767663	0.170264062765274	0.0204487385639492	0.391750802898878	Proteobacteria; Gammaproteobacteria; Pseudomonadales; Moraxellaceae; Acinetobacter; Acinetobacter_junii
denovo93186	3	10	4	11	0.271322162446297	0.0465249137674313	1.09798115046309	0.0469325032420593	0.830367700543186	-0.0256874157315714	0.0993806329626036	0.13277923928287	0.0469946128592972	0.391750802898878	Proteobacteria; Gammaproteobacteria; Pseudomonadales; Moraxellaceae; Acinetobacter; Acinetobacter_junii
denovo78571	2	10	3	11	0.179346494879685	0.0186333234978431	0.874282906888105	0.0173995496037446	0.830367700543186	-0.0892791319086647	0.104560965826992	0.194573611951256	0.024857051049168	0.391750802898878	Proteobacteria; Gammaproteobacteria; Pseudomonadales; Moraxellaceae; Acinetobacter; Acinetobacter_junii
denovo125934	1	10	1	11	0.0889259577703494	0.00201575029396604	0.646931579403758	0.00461506584232312	0.830367700543186	-0.066875173154482	0.148423283242449	0.123680915462885	0.000775182485097765	0.391750802898878	Proteobacteria; Gammaproteobacteria; Pseudomonadales; Moraxellaceae; Moraxella; Moraxella_osloensis
denovo77192	5	9	18	39504	0.517140333224235	0.131020617798961	1.79519742247977	0.278464282027059	0.830367700543186	-0.252307992151635	0.556298721432764	0.589707775884465	0.0418897490223244	0.391750802898878	Spirochaetes; Spirochaetes; Spirochaetales; Spirochaetaceae; Treponema; NA
denovo27651	3	9	66	5390	0.304712966594749	0.0514779264329535	1.27037544532025	0.0790652400345142	0.830367700543186	-0.0664747002969102	0.563427918891697	0.393009794075814	0.0336752567713229	0.391750802898878	Firmicutes; Clostridia; Clostridiales; Lachnospiraceae; Lachnoanaerobaculum; Lachnoanaerobaculum_saburreum
denovo110791	15	9	375	278	1.71951101697848	0.664196295810376	4.70570220080891	0.2780678037597	0.830367700543186	0.157877423500309	-0.551965065075389	1.18450922368133	0.0183252847162232	0.391750802898878	Firmicutes; Clostridia; Clostridiales; Ruminococcaceae; Ruminococcus; OTU771|NN=Soleaferrea_massiliensis_JX101688|D=88
denovo17676	17	9	615	226	1.9932517922918	0.789640179528686	5.36599118624294	0.141435119274265	0.830367700543186	0.984520639436619	-0.519038590957198	0.157208462405134	0.0448413521403205	0.391750802898878	Proteobacteria; Alphaproteobacteria; Rhizobiales; Phyllobacteriaceae; Mesorhizobium; Mesorhizobium_loti
denovo68304	3	9	43	140	0.304712966594749	0.0514779264329535	1.27037544532025	0.0790652400345142	0.830367700543186	0.169957731821683	0.37432722260378	0.0755780687967903	0.02885527581221	0.391750802898878	Firmicutes; Bacilli; Lactobacillales; Leuconostocaceae; Leuconostoc; Leuconostoc_gelidum
denovo53886	2	9	6	83	0.201436626437766	0.0206537526354477	1.00959801728323	0.0314903014250949	0.830367700543186	-0.290447346341916	0.216305121362056	0.516577585221485	0.0445062084218132	0.391750802898878	Fusobacteria; Fusobacteriia; Fusobacteriales; Fusobacteriaceae; Fusobacterium; OTU1067|NN=Fusobacterium_periodonticum_AB910749|D=97
denovo126437	2	9	3	71	0.201436626437766	0.0206537526354477	1.00959801728323	0.0314903014250949	0.830367700543186	-0.233311460040352	0.285378987259842	0.399396839294707	0.0095192467416127	0.391750802898878	Actinobacteria; Actinobacteria; Coriobacteriales; Coriobacteriaceae; Collinsella; OTU1195|NN=Collinsella_tanakaei_AB490807|D=95.6
denovo177851	2	9	3	62	0.201436626437766	0.0206537526354477	1.00959801728323	0.0314903014250949	0.830367700543186	-0.146836485002621	0.206766845763859	0.282316156017903	0.0273459251424489	0.391750802898878	Firmicutes; NA; NA; NA; NA; NA
denovo32998	4	9	7	56	0.409918973443666	0.089087346521867	1.53158619007874	0.160208717190963	0.830367700543186	-0.129604757371184	0.21647716136337	0.326825954805503	0.0371188864068843	0.391750802898878	Fusobacteria; Fusobacteriia; Fusobacteriales; Fusobacteriaceae; Fusobacterium; NA
denovo55731	4	9	5	53	0.409918973443666	0.089087346521867	1.53158619007874	0.160208717190963	0.830367700543186	-0.112419926113836	0.244743862229897	0.282182270599606	0.0161711060189725	0.391750802898878	Firmicutes; NA; NA; NA; NA; NA
denovo102985	3	9	3	52	0.304712966594749	0.0514779264329535	1.27037544532025	0.0790652400345142	0.830367700543186	-0.316420977862706	0.1934396809582	0.513129081218822	0.0259681050763806	0.391750802898878	Bacteroidetes; Bacteroidia; Bacteroidales; Prevotellaceae; Prevotella; NA
denovo141285	2	9	3	43	0.201436626437766	0.0206537526354477	1.00959801728323	0.0314903014250949	0.830367700543186	-0.172001754785291	0.207107286026914	0.31345193606909	0.0200979244386278	0.391750802898878	Firmicutes; Clostridia; Clostridiales; Lachnospiraceae; Lachnoclostridium; Lachnoclostridium_sphenoides
denovo92562	2	9	4	36	0.201436626437766	0.0206537526354477	1.00959801728323	0.0314903014250949	0.830367700543186	-0.178083910716787	0.179368807278282	0.340867288358907	0.0345145511287026	0.391750802898878	Proteobacteria; Gammaproteobacteria; Enterobacteriales; Enterobacteriaceae; NA; NA
denovo115777	15	9	63	32	1.71951101697848	0.664196295810376	4.70570220080891	0.2780678037597	0.830367700543186	0.102363953726319	-0.279942641545417	0.506049237646013	0.0167011986957261	0.391750802898878	Bacteroidetes; Bacteroidia; Bacteroidales; Porphyromonadaceae; Parabacteroides; OTU1572|NN=Parabacteroides_distasonis_BNRRR16S|D=95.3
denovo65954	4	9	4	25	0.409918973443666	0.089087346521867	1.53158619007874	0.160208717190963	0.830367700543186	-0.0811435938949533	0.154168471772473	0.22063092568232	0.0372293177383161	0.391750802898878	Firmicutes; NA; NA; NA; NA; NA
denovo44251	2	9	2	18	0.201436626437766	0.0206537526354477	1.00959801728323	0.0314903014250949	0.830367700543186	-0.0977646841918682	0.161323715982989	0.194864307307061	0.00844178822660993	0.391750802898878	Fusobacteria; Fusobacteriia; Fusobacteriales; Fusobacteriaceae; Fusobacterium; NA
denovo186833	2	9	2	17	0.201436626437766	0.0206537526354477	1.00959801728323	0.0314903014250949	0.830367700543186	-0.140389100257314	0.125488864083605	0.250467459966657	0.0254000498252239	0.391750802898878	Proteobacteria; Gammaproteobacteria; Pseudomonadales; Moraxellaceae; Acinetobacter; NA
denovo111106	2	9	3	16	0.201436626437766	0.0206537526354477	1.00959801728323	0.0314903014250949	0.830367700543186	0.0186327746287031	0.167607860550054	0.0444966219058444	0.00695907390943556	0.391750802898878	Fusobacteria; Fusobacteriia; Fusobacteriales; Fusobacteriaceae; Fusobacterium; Fusobacterium_periodonticum
denovo125449	15	9	28	15	1.71951101697848	0.664196295810376	4.70570220080891	0.2780678037597	0.830367700543186	0.0849605239634439	-0.186626183859458	0.360082193376677	0.0199005385447814	0.391750802898878	Proteobacteria; Betaproteobacteria; Burkholderiales; Comamonadaceae; Acidovorax; NA
denovo120590	3	9	3	15	0.304712966594749	0.0514779264329535	1.27037544532025	0.0790652400345142	0.830367700543186	-0.0648257535911591	0.13694728331263	0.171247423976413	0.0160575053192054	0.391750802898878	Firmicutes; NA; NA; NA; NA; NA
denovo124928	2	9	3	13	0.201436626437766	0.0206537526354477	1.00959801728323	0.0314903014250949	0.830367700543186	-0.0354412091546622	0.135590347481653	0.119831204829473	0.0135702796271879	0.391750802898878	Proteobacteria; Gammaproteobacteria; Pseudomonadales; Moraxellaceae; Acinetobacter; Acinetobacter_junii
denovo31455	2	9	3	12	0.201436626437766	0.0206537526354477	1.00959801728323	0.0314903014250949	0.830367700543186	0.129162201470549	0.163156984202568	-0.11546194267349	0.00196197997260147	0.391750802898878	Proteobacteria; Alphaproteobacteria; Sphingomonadales; Sphingomonadaceae; Sphingomonas; NA
denovo171455	3	9	3	11	0.304712966594749	0.0514779264329535	1.27037544532025	0.0790652400345142	0.830367700543186	-0.0540146153161827	0.100485016383498	0.156598716329726	0.0361117044173752	0.391750802898878	Proteobacteria; Gammaproteobacteria; Pseudomonadales; Moraxellaceae; Acinetobacter; Acinetobacter_junii
denovo180488	2	9	3	11	0.201436626437766	0.0206537526354477	1.00959801728323	0.0314903014250949	0.830367700543186	-0.049612951778212	0.111144620319429	0.140152462307275	0.0251899069851617	0.391750802898878	Proteobacteria; Gammaproteobacteria; Pseudomonadales; Moraxellaceae; Acinetobacter; Acinetobacter_junii
denovo190175	2	9	3	10	0.201436626437766	0.0206537526354477	1.00959801728323	0.0314903014250949	0.830367700543186	-0.0287029101971477	0.105119255757478	0.111307956587523	0.0274969634880919	0.391750802898878	Proteobacteria; Gammaproteobacteria; Pseudomonadales; Moraxellaceae; Acinetobacter; Acinetobacter_junii
denovo129852	2	9	2	9	0.201436626437766	0.0206537526354477	1.00959801728323	0.0314903014250949	0.830367700543186	-0.0286805571795315	0.108555785406145	0.095985419528307	0.00985573031665704	0.391750802898878	Proteobacteria; Gammaproteobacteria; Pseudomonadales; Moraxellaceae; Acinetobacter; NA
denovo47283	2	9	2	9	0.201436626437766	0.0206537526354477	1.00959801728323	0.0314903014250949	0.830367700543186	-0.0438591157884954	0.103560231852928	0.117379769951295	0.0128296913108113	0.391750802898878	Proteobacteria; Gammaproteobacteria; Pseudomonadales; Moraxellaceae; Acinetobacter; Acinetobacter_junii
denovo14223	1	8	6	243	0.113585595180826	0.00251853264300062	0.874513316454308	0.0174588879190705	0.830367700543186	-0.19056805761678	0.270531779074667	0.349158511708832	0.0424638111027871	0.391750802898878	Bacteroidetes; Bacteroidia; Bacteroidales; Bacteroidaceae; Bacteroides; Bacteroides_fragilis
denovo36172	22	8	51	191	3.11104335637653	1.24861897175239	8.54919300651233	0.00947186081410692	0.830367700543186	-0.159292103920352	-0.31036200607819	0.904737347771677	0.00959221243701476	0.391750802898878	Bacteroidetes; Bacteroidia; Bacteroidales; Bacteroidaceae; Bacteroides; Bacteroides_uniformis
denovo80438	14	8	121	95	1.80439229097954	0.667537858225376	5.22467827771027	0.259648726507588	0.830367700543186	0.122583669801321	-0.389976201639704	0.653491320894907	0.0112208778865429	0.391750802898878	Firmicutes; Clostridia; Clostridiales; Ruminococcaceae; Faecalibacterium; OTU169|NN=Faecalibacterium_prausnitzii_X85022|D=96.7
denovo26892	1	8	7	57	0.113585595180826	0.00251853264300062	0.874513316454308	0.0174588879190705	0.830367700543186	-0.0155064029968878	0.267137321538236	0.104772281950654	0.012166011198171	0.391750802898878	Actinobacteria; Actinobacteria; Actinomycetales; Micrococcaceae; NA; NA
denovo5970	0	8	0	43	0	0	0.542502230950242	0.00298348263079868	0.830367700543186	-0.267579074769781	0.181372962963754	0.384132355898409	0.0192336452820942	0.391750802898878	Bacteroidetes; Bacteroidia; Bacteroidales; Prevotellaceae; Prevotella; NA
denovo170823	1	8	1	32	0.113585595180826	0.00251853264300062	0.874513316454308	0.0174588879190705	0.830367700543186	-0.237967432474556	0.182872075722349	0.362789495718568	0.0123242359394952	0.391750802898878	Bacteroidetes; Bacteroidia; Bacteroidales; Bacteroidaceae; Bacteroides; Bacteroides_fragilis
denovo16232	1	8	3	31	0.113585595180826	0.00251853264300062	0.874513316454308	0.0174588879190705	0.830367700543186	-0.229428329652896	0.174543994220915	0.378818337841879	0.0223710466126736	0.391750802898878	Bacteroidetes; Bacteroidia; Bacteroidales; Bacteroidaceae; Bacteroides; Bacteroides_fragilis
denovo111765	1	8	1	31	0.113585595180826	0.00251853264300062	0.874513316454308	0.0174588879190705	0.830367700543186	-0.208931732927264	0.181127510950211	0.323512135831514	0.0122397271105396	0.391750802898878	Proteobacteria; Gammaproteobacteria; Enterobacteriales; Enterobacteriaceae; NA; NA
denovo23966	1	8	1	27	0.113585595180826	0.00251853264300062	0.874513316454308	0.0174588879190705	0.830367700543186	-0.219186559735312	0.134064538701774	0.34376868671413	0.0468026758972797	0.391750802898878	Bacteroidetes; Bacteroidia; Bacteroidales; Prevotellaceae; Prevotella; OTU516|NN=Prevotella_copri_AB064923|D=96.6
denovo155882	1	8	1	20	0.113585595180826	0.00251853264300062	0.874513316454308	0.0174588879190705	0.830367700543186	-0.170767805285462	0.159425486839031	0.273463465145936	0.0106013333505345	0.391750802898878	Bacteroidetes; Bacteroidia; Bacteroidales; Porphyromonadaceae; Parabacteroides; NA
denovo110104	0	8	0	19	0	0	0.542502230950242	0.00298348263079868	0.830367700543186	-0.210062461458636	0.155034035620844	0.301562400854215	0.00565566695472179	0.391750802898878	Bacteroidetes; Bacteroidia; Bacteroidales; Bacteroidaceae; Bacteroides; Bacteroides_fragilis
denovo99630	1	8	2	16	0.113585595180826	0.00251853264300062	0.874513316454308	0.0174588879190705	0.830367700543186	-0.108023195670423	0.148336659887294	0.199715858722759	0.0125483389785599	0.391750802898878	Firmicutes; NA; NA; NA; NA; NA
denovo148816	0	8	0	16	0	0	0.542502230950242	0.00298348263079868	0.830367700543186	-0.129375461479491	0.180737895701232	0.18572939926756	0.0012576901524378	0.391750802898878	Proteobacteria; Gammaproteobacteria; Enterobacteriales; Enterobacteriaceae; NA; NA
denovo61625	2	8	4	15	0.228974906521851	0.0231254353212227	1.18871219647522	0.0559564414115866	0.830367700543186	0.174350109480641	0.175194179302322	-0.168300778720171	0.00440134575957975	0.391750802898878	Bacteroidetes; Bacteroidia; Bacteroidales; Bacteroidaceae; Bacteroides; NA
denovo42519	2	8	2	14	0.228974906521851	0.0231254353212227	1.18871219647522	0.0559564414115866	0.830367700543186	-0.0752419316546805	0.133127757797454	0.163262859730049	0.0156908851320297	0.391750802898878	Bacteroidetes; Bacteroidia; Bacteroidales; Porphyromonadaceae; Parabacteroides; OTU1346|NN=Parabacteroides_distasonis_BNRRR16S|D=96.9
denovo103651	1	8	2	14	0.113585595180826	0.00251853264300062	0.874513316454308	0.0174588879190705	0.830367700543186	-0.097195853100329	0.140777191994891	0.182317967185087	0.011611430951905	0.391750802898878	Proteobacteria; Gammaproteobacteria; Pseudomonadales; Moraxellaceae; Acinetobacter; Acinetobacter_junii
denovo28098	1	8	1	12	0.113585595180826	0.00251853264300062	0.874513316454308	0.0174588879190705	0.830367700543186	-0.0859369741450468	0.139833272532075	0.150283430426903	0.00433541752866762	0.391750802898878	Firmicutes; NA; NA; NA; NA; NA
denovo91080	2	8	2	11	0.228974906521851	0.0231254353212227	1.18871219647522	0.0559564414115866	0.830367700543186	-0.0653374201878965	0.109995060088629	0.147471166768886	0.0221447579987474	0.391750802898878	Proteobacteria; Gammaproteobacteria; Pseudomonadales; Moraxellaceae; Acinetobacter; Acinetobacter_junii
denovo140531	1	8	1	11	0.113585595180826	0.00251853264300062	0.874513316454308	0.0174588879190705	0.830367700543186	-0.181645437229558	0.0827843917071192	0.284083780559675	0.033827295528856	0.391750802898878	Firmicutes; Clostridia; Clostridiales; Ruminococcaceae; Faecalibacterium; NA
denovo135588	0	8	0	11	0	0	0.542502230950242	0.00298348263079868	0.830367700543186	-0.153062719046457	0.12735827745043	0.219734457629465	0.00211818336458535	0.391750802898878	Bacteroidetes; Bacteroidia; Bacteroidales; Bacteroidaceae; Bacteroides; Bacteroides_fragilis
denovo24690	2	8	2	10	0.228974906521851	0.0231254353212227	1.18871219647522	0.0559564414115866	0.830367700543186	-0.0529003349865425	0.106784529273633	0.130202402290313	0.0195871284658487	0.391750802898878	Proteobacteria; Gammaproteobacteria; Pseudomonadales; Moraxellaceae; Acinetobacter; Acinetobacter_junii
denovo118073	2	8	2	10	0.228974906521851	0.0231254353212227	1.18871219647522	0.0559564414115866	0.830367700543186	-0.0736380398035561	0.0929952104722914	0.160401081050773	0.0384484941168718	0.391750802898878	Proteobacteria; Betaproteobacteria; Burkholderiales; Comamonadaceae; NA; NA
denovo96835	1	8	2	10	0.113585595180826	0.00251853264300062	0.874513316454308	0.0174588879190705	0.830367700543186	-0.0501143729023495	0.116460261684544	0.114226387805808	0.0138225666398121	0.391750802898878	Firmicutes; Clostridia; Clostridiales; Lachnospiraceae; Roseburia; NA
denovo178960	0	8	0	10	0	0	0.542502230950242	0.00298348263079868	0.830367700543186	-0.0598738523125797	0.151130856299959	0.0859539706732783	0.000444076392407789	0.391750802898878	Proteobacteria; Gammaproteobacteria; Pseudomonadales; Moraxellaceae; Acinetobacter; Acinetobacter_junii
denovo167920	3	8	5	9	0.346425388673437	0.0574621494318884	1.49914085905917	0.130227346945636	0.830367700543186	0.168444212073889	0.0997006745227029	-0.129882908373393	0.0471462451027833	0.391750802898878	Firmicutes; Bacilli; Bacillales; Staphylococcaceae; Staphylococcus; Staphylococcus_hominis
denovo164458	1	8	1	9	0.113585595180826	0.00251853264300062	0.874513316454308	0.0174588879190705	0.830367700543186	-0.0586306802636007	0.11854501488673	0.111332218383294	0.00412867551717144	0.391750802898878	Proteobacteria; Gammaproteobacteria; Pseudomonadales; Moraxellaceae; Acinetobacter; Acinetobacter_junii
denovo142412	1	8	1	9	0.113585595180826	0.00251853264300062	0.874513316454308	0.0174588879190705	0.830367700543186	-0.0750771516479743	0.110943633964791	0.135547285546846	0.00641424057773832	0.391750802898878	Proteobacteria; Gammaproteobacteria; Pseudomonadales; Moraxellaceae; Acinetobacter; Acinetobacter_junii
denovo10093	2	8	2	8	0.228974906521851	0.0231254353212227	1.18871219647522	0.0559564414115866	0.830367700543186	0.011409003627489	0.103623010007112	0.0390106266965697	0.0120121951051487	0.391750802898878	Proteobacteria; Gammaproteobacteria; Pseudomonadales; Moraxellaceae; Acinetobacter; Acinetobacter_junii
denovo183195	1	8	1	8	0.113585595180826	0.00251853264300062	0.874513316454308	0.0174588879190705	0.830367700543186	-0.0331649432939862	0.116097443907671	0.0748235527719785	0.00271489234072114	0.391750802898878	Proteobacteria; Gammaproteobacteria; Pseudomonadales; Moraxellaceae; Acinetobacter; Acinetobacter_junii
denovo89576	1	8	1	8	0.113585595180826	0.00251853264300062	0.874513316454308	0.0174588879190705	0.830367700543186	-0.0359157534651917	0.114869663082957	0.0789424679704391	0.00296564781840692	0.391750802898878	Proteobacteria; Gammaproteobacteria; Pseudomonadales; Moraxellaceae; Acinetobacter; Acinetobacter_junii
denovo19531	1	8	1	8	0.113585595180826	0.00251853264300062	0.874513316454308	0.0174588879190705	0.830367700543186	-0.0497499776424127	0.110986462694952	0.0982503641737777	0.00374850026446323	0.391750802898878	Proteobacteria; Gammaproteobacteria; Pseudomonadales; Moraxellaceae; Acinetobacter; Acinetobacter_junii
denovo9872	0	8	0	8	0	0	0.542502230950242	0.00298348263079868	0.830367700543186	-0.0272371644844107	0.142321270518847	0.0391012494919157	0.000117187643093071	0.391750802898878	Proteobacteria; Gammaproteobacteria; Pseudomonadales; Moraxellaceae; Acinetobacter; Acinetobacter_junii
denovo121274	2	7	14	2326	0.26443886873377	0.0261608464982246	1.43615659132756	0.0974180697267289	0.830367700543186	-0.236841023502598	0.742499083111347	0.472360863320173	0.00416616973532762	0.391750802898878	Fusobacteria; Fusobacteriia; Fusobacteriales; Leptotrichiaceae; Leptotrichia; Leptotrichia_buccalis
denovo178095	4	7	35	210	0.538082678719447	0.111735911645383	2.19867103983413	0.36828193070878	0.830367700543186	0.318040545763865	0.402527469915953	-0.133889658476604	0.0267846079292381	0.391750802898878	Firmicutes; Bacilli; Lactobacillales; Lactobacillaceae; Lactobacillus; Lactobacillus_oris
denovo41821	2	7	2	112	0.26443886873377	0.0261608464982246	1.43615659132756	0.0974180697267289	0.830367700543186	-0.245341280402948	0.263196154045929	0.399386493362374	0.0210285809639407	0.391750802898878	Firmicutes; Clostridia; Clostridiales; Lachnospiraceae; Lachnoclostridium; OTU153|NN=Clostridium_aldenense_DQ279736|D=94.6
denovo160267	2	7	2	43	0.26443886873377	0.0261608464982246	1.43615659132756	0.0974180697267289	0.830367700543186	-0.215001646163189	0.212128027914147	0.358776735453844	0.0177369234816158	0.391750802898878	Bacteroidetes; Bacteroidia; Bacteroidales; Bacteroidaceae; Bacteroides; Bacteroides_fragilis
denovo46898	1	7	1	38	0.131189755019534	0.00286435282106967	1.05234457893296	0.0332672869730763	0.830367700543186	-0.310134518891392	0.180640345267571	0.466890471285963	0.0227985121694212	0.391750802898878	Bacteroidetes; Bacteroidia; Bacteroidales; Prevotellaceae; Prevotella; NA
denovo63472	1	7	1	32	0.131189755019534	0.00286435282106967	1.05234457893296	0.0332672869730763	0.830367700543186	-0.109732231045177	0.22784934747702	0.183596951885675	0.00542579322094822	0.391750802898878	Firmicutes; NA; NA; NA; NA; NA
denovo184728	0	7	0	32	0	0	0.648586296546451	0.00629125685190159	0.830367700543186	-0.191783411352219	0.180460399831402	0.275321280964687	0.0152016950475872	0.391750802898878	Bacteroidetes; Bacteroidia; Bacteroidales; Prevotellaceae; Prevotella; NA
denovo18745	4	7	7	30	0.538082678719447	0.111735911645383	2.19867103983413	0.36828193070878	0.830367700543186	0.220886868704618	0.166118364049771	-0.169437672647381	0.0453946247030913	0.391750802898878	Firmicutes; Bacilli; Bacillales; Staphylococcaceae; Staphylococcus; Staphylococcus_cohnii
denovo27043	2	7	2	26	0.26443886873377	0.0261608464982246	1.43615659132756	0.0974180697267289	0.830367700543186	-0.157221620909287	0.142336334845098	0.277202985592936	0.0471105817745838	0.391750802898878	Firmicutes; Clostridia; Clostridiales; Ruminococcaceae; Ruminococcus; NA
denovo70968	1	7	1	25	0.131189755019534	0.00286435282106967	1.05234457893296	0.0332672869730763	0.830367700543186	-0.124825739172614	0.208949023301491	0.207693515093574	0.004906299481325	0.391750802898878	Firmicutes; Bacilli; Lactobacillales; Streptococcaceae; Streptococcus; NA
denovo147987	1	7	1	25	0.131189755019534	0.00286435282106967	1.05234457893296	0.0332672869730763	0.830367700543186	-0.243756869119202	0.128191146170414	0.372850402674726	0.0478843992190002	0.391750802898878	Bacteroidetes; Bacteroidia; Bacteroidales; Prevotellaceae; Prevotella; OTU516|NN=Prevotella_copri_AB064923|D=96.6
denovo112267	12	7	56	19	1.74755972890024	0.602151532861174	5.49014187057504	0.336258512002976	0.830367700543186	0.0785007204550071	-0.271635332334334	0.468820073041644	0.0116501014573772	0.391750802898878	Firmicutes; Clostridia; Clostridiales; Ruminococcaceae; Faecalibacterium; NA
denovo155468	1	7	3	19	0.131189755019534	0.00286435282106967	1.05234457893296	0.0332672869730763	0.830367700543186	-0.139766264385353	0.132600615352659	0.25704402038311	0.0448706774164423	0.391750802898878	Firmicutes; NA; NA; NA; NA; NA
denovo91409	1	7	1	19	0.131189755019534	0.00286435282106967	1.05234457893296	0.0332672869730763	0.830367700543186	-0.172147918215927	0.140437503879606	0.274565488495273	0.0216728448139095	0.391750802898878	Bacteroidetes; Bacteroidia; Bacteroidales; Prevotellaceae; Prevotella; OTU516|NN=Prevotella_copri_AB064923|D=96.6
denovo83358	1	7	1	19	0.131189755019534	0.00286435282106967	1.05234457893296	0.0332672869730763	0.830367700543186	-0.207191639174048	0.129593366295117	0.319997906132096	0.0269523496208735	0.391750802898878	Bacteroidetes; Bacteroidia; Bacteroidales; Bacteroidaceae; Bacteroides; Bacteroides_fragilis
denovo92297	0	7	0	18	0	0	0.648586296546451	0.00629125685190159	0.830367700543186	-0.093110520789774	0.176602577640972	0.133668014737986	0.00380464427487698	0.391750802898878	Bacteroidetes; Bacteroidia; Bacteroidales; Porphyromonadaceae; Parabacteroides; OTU1346|NN=Parabacteroides_distasonis_BNRRR16S|D=96.9
denovo79236	2	7	2	17	0.26443886873377	0.0261608464982246	1.43615659132756	0.0974180697267289	0.830367700543186	-0.119502413896697	0.134083228020719	0.22097747812052	0.0264466353731775	0.391750802898878	Bacteroidetes; Bacteroidia; Bacteroidales; Bacteroidaceae; Bacteroides; Bacteroides_fragilis
denovo6206	1	7	1	17	0.131189755019534	0.00286435282106967	1.05234457893296	0.0332672869730763	0.830367700543186	-0.168272657723805	0.133896832786464	0.269572476770209	0.0200463460960023	0.391750802898878	Firmicutes; Clostridia; Clostridiales; Lachnospiraceae; Lachnoclostridium; Lachnoclostridium_bolteae
denovo1345	0	7	0	16	0	0	0.648586296546451	0.00629125685190159	0.830367700543186	-0.181497624080131	0.150090643801484	0.260555164815669	0.00565414643777465	0.391750802898878	Bacteroidetes; Bacteroidia; Bacteroidales; Bacteroidaceae; Bacteroides; NA
denovo167909	3	7	3	15	0.400016171305692	0.0648353168312272	1.8165299990189	0.209170477363692	0.830367700543186	0.000433836337679497	0.118440882191668	0.0800918119151235	0.0490071454003452	0.391750802898878	Bacteroidetes; Bacteroidia; Bacteroidales; Porphyromonadaceae; Parabacteroides; OTU1346|NN=Parabacteroides_distasonis_BNRRR16S|D=96.9
denovo121701	9	7	27	14	1.27037113469644	0.401746041821874	4.19653581527804	0.795717229553473	1	-0.0241303310013995	-0.171360754296962	0.404491526254911	0.0362798139665454	0.391750802898878	Firmicutes; Clostridia; Clostridiales; Ruminococcaceae; Ruminococcus; OTU262|NN=Ruminococcus_bromii_DQ882649|D=96.8
denovo86343	1	7	1	14	0.131189755019534	0.00286435282106967	1.05234457893296	0.0332672869730763	0.830367700543186	-0.0648288452183647	0.147987231722617	0.120482135293512	0.00791744261614766	0.391750802898878	Proteobacteria; Gammaproteobacteria; Pseudomonadales; Moraxellaceae; Acinetobacter; Acinetobacter_junii
denovo173329	0	7	0	14	0	0	0.648586296546451	0.00629125685190159	0.830367700543186	-0.0845650778003258	0.157494813426875	0.121400309759349	0.00308579983551292	0.391750802898878	Fusobacteria; Fusobacteriia; Fusobacteriales; Fusobacteriaceae; Fusobacterium; NA
denovo93408	1	7	3	13	0.131189755019534	0.00286435282106967	1.05234457893296	0.0332672869730763	0.830367700543186	-0.0436298911655683	0.122097528506849	0.118555420656941	0.0371266635127193	0.391750802898878	Firmicutes; NA; NA; NA; NA; NA
denovo133611	2	7	2	13	0.26443886873377	0.0261608464982246	1.43615659132756	0.0974180697267289	0.830367700543186	-0.0935421994042189	0.118244298812413	0.186454977415989	0.0266126401046828	0.391750802898878	Proteobacteria; Gammaproteobacteria; Pseudomonadales; Moraxellaceae; Acinetobacter; Acinetobacter_junii
denovo82822	2	7	2	13	0.26443886873377	0.0261608464982246	1.43615659132756	0.0974180697267289	0.830367700543186	-0.0803171103113718	0.113805080005111	0.172324267441108	0.0349294282473797	0.391750802898878	Actinobacteria; Actinobacteria; Actinomycetales; Micrococcaceae; Micrococcus; Micrococcus_luteus
denovo65521	0	7	0	13	0	0	0.648586296546451	0.00629125685190159	0.830367700543186	-0.100053006654049	0.160373067600785	0.143634539411597	0.00182853936229899	0.391750802898878	Bacteroidetes; Bacteroidia; Bacteroidales; Bacteroidaceae; Bacteroides; OTU966|NN=Bacteroides_fragilis_BNRRGDA|D=96.8
denovo22314	13	7	20	10	1.91363276824195	0.672586289570758	5.94123235917059	0.239377122842888	0.830367700543186	0.034566947311959	-0.188934282854611	0.343350905039197	0.00390175657749568	0.391750802898878	Proteobacteria; Gammaproteobacteria; Pseudomonadales; Pseudomonadaceae; Pseudomonas; NA
denovo118133	11	7	15	10	1.58507309857904	0.533519961097336	5.04895966114698	0.460583596347029	0.830367700543186	-0.0120806953017547	-0.123239232014165	0.324135693834087	0.0386794597867064	0.391750802898878	Proteobacteria; Gammaproteobacteria; Pseudomonadales; Moraxellaceae; Acinetobacter; NA
denovo86771	2	7	2	10	0.26443886873377	0.0261608464982246	1.43615659132756	0.0974180697267289	0.830367700543186	0.000657488798915396	0.117960146293827	0.0534864788502623	0.0145488718548327	0.391750802898878	Proteobacteria; Gammaproteobacteria; Pseudomonadales; Moraxellaceae; Acinetobacter; Acinetobacter_junii
denovo22081	4	7	4	9	0.538082678719447	0.111735911645383	2.19867103983413	0.36828193070878	0.830367700543186	0.16694440589024	0.0973356505930418	-0.133416817877427	0.0403379977714962	0.391750802898878	Proteobacteria; Gammaproteobacteria; Pseudomonadales; Moraxellaceae; Acinetobacter; Acinetobacter_junii
denovo190709	1	7	1	9	0.131189755019534	0.00286435282106967	1.05234457893296	0.0332672869730763	0.830367700543186	-0.0595675132662636	0.114016260977479	0.111331019859384	0.00768240165905658	0.391750802898878	Proteobacteria; Gammaproteobacteria; Pseudomonadales; Moraxellaceae; Acinetobacter; Acinetobacter_junii
denovo28275	1	7	1	9	0.131189755019534	0.00286435282106967	1.05234457893296	0.0332672869730763	0.830367700543186	-0.0911223154484444	0.100693070412607	0.157680088849464	0.0153165160102676	0.391750802898878	Proteobacteria; Gammaproteobacteria; Pseudomonadales; Moraxellaceae; Acinetobacter; Acinetobacter_junii
denovo33920	0	7	0	9	0	0	0.648586296546451	0.00629125685190159	0.830367700543186	-0.0614091739954847	0.136274504479852	0.0881580545898685	0.000964119705581389	0.391750802898878	Proteobacteria; Gammaproteobacteria; Pseudomonadales; Moraxellaceae; Acinetobacter; Acinetobacter_junii
denovo101895	10	7	14	8	1.42605018468135	0.46672049071941	4.61867953025888	0.614132544712116	1	0.0132614042348091	-0.12830150775771	0.278094242764881	0.0242895444679593	0.391750802898878	Proteobacteria; Gammaproteobacteria; Pseudomonadales; Pseudomonadaceae; Pseudomonas; NA
denovo182966	2	7	2	8	0.26443886873377	0.0261608464982246	1.43615659132756	0.0974180697267289	0.830367700543186	0.0475735730261492	0.10695795991605	-0.0132251951219264	0.0125573028711595	0.391750802898878	Proteobacteria; Gammaproteobacteria; Pseudomonadales; Moraxellaceae; Acinetobacter; Acinetobacter_junii
denovo40887	2	7	2	8	0.26443886873377	0.0261608464982246	1.43615659132756	0.0974180697267289	0.830367700543186	-0.0110586236258702	0.0911653596979077	0.0706604401955013	0.0314912892595246	0.391750802898878	Proteobacteria; Gammaproteobacteria; Pseudomonadales; Moraxellaceae; Acinetobacter; Acinetobacter_junii
denovo104455	1	7	1	8	0.131189755019534	0.00286435282106967	1.05234457893296	0.0332672869730763	0.830367700543186	-0.0226919830355187	0.111440144813193	0.0608243299246198	0.00602568186712257	0.391750802898878	Proteobacteria; Gammaproteobacteria; Pseudomonadales; Moraxellaceae; Acinetobacter; Acinetobacter_junii
denovo19249	1	7	1	8	0.131189755019534	0.00286435282106967	1.05234457893296	0.0332672869730763	0.830367700543186	-0.0423983959401756	0.10573081999917	0.0886431331100273	0.0083753925700569	0.391750802898878	Proteobacteria; Gammaproteobacteria; Pseudomonadales; Pseudomonadaceae; Pseudomonas; NA
denovo156503	1	7	1	8	0.131189755019534	0.00286435282106967	1.05234457893296	0.0332672869730763	0.830367700543186	-0.0518551200165998	0.103610752265303	0.101419237229424	0.00924186017343888	0.391750802898878	Proteobacteria; Gammaproteobacteria; Pseudomonadales; Moraxellaceae; Acinetobacter; Acinetobacter_junii
denovo131491	0	7	0	8	0	0	0.648586296546451	0.00629125685190159	0.830367700543186	-0.0886294620631254	0.114707220049814	0.127235076560486	0.00184210938651979	0.391750802898878	Firmicutes; NA; NA; NA; NA; NA
denovo35233	0	7	0	8	0	0	0.648586296546451	0.00629125685190159	0.830367700543186	-0.130718201191541	0.0970256935820111	0.187657015503589	0.0046560752022182	0.391750802898878	Bacteroidetes; Bacteroidia; Bacteroidales; Porphyromonadaceae; Parabacteroides; Parabacteroides_merdae
denovo162409	1	7	1	7	0.131189755019534	0.00286435282106967	1.05234457893296	0.0332672869730763	0.830367700543186	0.0158611650410608	0.111822645211358	0.00508419052444802	0.00281297834978626	0.391750802898878	Proteobacteria; Gammaproteobacteria; Pseudomonadales; Moraxellaceae; Acinetobacter; Acinetobacter_junii
denovo135855	1	7	1	7	0.131189755019534	0.00286435282106967	1.05234457893296	0.0332672869730763	0.830367700543186	-0.0327445016430283	0.0983673105425185	0.0744891363981129	0.00759219630373493	0.391750802898878	Proteobacteria; Gammaproteobacteria; Pseudomonadales; Pseudomonadaceae; Pseudomonas; NA
denovo154584	1	7	1	7	0.131189755019534	0.00286435282106967	1.05234457893296	0.0332672869730763	0.830367700543186	-0.0360537934766712	0.0970991124505535	0.0792951678508827	0.0082291705865158	0.391750802898878	Proteobacteria; Gammaproteobacteria; Pseudomonadales; Moraxellaceae; Acinetobacter; Acinetobacter_junii
denovo151860	1	7	1	7	0.131189755019534	0.00286435282106967	1.05234457893296	0.0332672869730763	0.830367700543186	-0.0812347076656239	0.0791745373248509	0.144153683002827	0.0231037611336594	0.391750802898878	Firmicutes; Clostridia; Clostridiales; Eubacteriaceae; Eubacterium; OTU1535|NN=Eubacterium_hallii_EUBRRDR|D=96.5
denovo158715	1	6	1	2495	0.154650097937105	0.00330916503996564	1.31108726318464	0.0623960050387437	0.830367700543186	-0.205738813585078	0.481667659274629	0.321856810015467	0.0249003245296049	0.391750802898878	Proteobacteria; Epsilonproteobacteria; Campylobacterales; Campylobacteraceae; Campylobacter; Campylobacter_gracilis
denovo29022	1	6	13	679	0.154650097937105	0.00330916503996564	1.31108726318464	0.0623960050387437	0.830367700543186	-0.118107696289398	0.450391292280063	0.273307484318785	0.017240767950571	0.391750802898878	Proteobacteria; Epsilonproteobacteria; Campylobacterales; Campylobacteraceae; Campylobacter; Campylobacter_curvus
denovo128278	2	6	85	181	0.311675479753617	0.0300547436109309	1.79861064013958	0.165712241205093	0.830367700543186	0.0894169030762358	0.38459606768975	0.0746405593135115	0.0312851592496406	0.391750802898878	Firmicutes; Clostridia; Clostridiales; Eubacteriaceae; Eubacterium; NA
denovo194051	1	6	1	118	0.154650097937105	0.00330916503996564	1.31108726318464	0.0623960050387437	0.830367700543186	-0.26929778189915	0.265843464540036	0.408942801842077	0.0186054364051987	0.391750802898878	Fusobacteria; Fusobacteriia; Fusobacteriales; Fusobacteriaceae; Fusobacterium; OTU23|NN=Fusobacterium_periodonticum_AB910749|D=96.5
denovo183444	0	6	0	118	0	0	0.801081467067664	0.0131913450120517	0.830367700543186	-0.411054490868708	0.299846748837923	0.590103430605966	0.0126369252794418	0.391750802898878	Firmicutes; Clostridia; Clostridiales; Ruminococcaceae; Candidatus Soleaferrea; OTU1689|NN=Soleaferrea_massiliensis_JX101688|D=88.9
denovo126776	0	6	0	46	0	0	0.801081467067664	0.0131913450120517	0.830367700543186	-0.151072153952123	0.199295581480049	0.216876833355543	0.0176696392555399	0.391750802898878	Fusobacteria; Fusobacteriia; Fusobacteriales; Fusobacteriaceae; Fusobacterium; OTU23|NN=Fusobacterium_periodonticum_AB910749|D=96.5
denovo64175	0	6	0	43	0	0	0.801081467067664	0.0131913450120517	0.830367700543186	-0.191375136699309	0.250531050351001	0.274735168226196	0.00541213123912784	0.391750802898878	Proteobacteria; Alphaproteobacteria; Sphingomonadales; Sphingomonadaceae; Sphingomonas; OTU1329|NN=Sphingomonas_panni_AJ575818|D=96.6
denovo149378	0	6	0	41	0	0	0.801081467067664	0.0131913450120517	0.830367700543186	-0.188112400388563	0.201982257974664	0.270051234750454	0.0172078857410532	0.391750802898878	Firmicutes; Clostridia; Clostridiales; Lachnospiraceae; Lachnoclostridium; OTU153|NN=Clostridium_aldenense_DQ279736|D=94.6
denovo96077	4	6	4	39	0.634087328210588	0.127415194603293	2.77110450196696	0.533311276567535	0.888041287445266	0.195184601499172	0.174853047546794	-0.175645980619298	0.0356531303582533	0.391750802898878	Proteobacteria; Alphaproteobacteria; Rhodobacterales; Rhodobacteraceae; Paracoccus; OTU1480|NN=Paracoccus_yeei_AY014171|D=97
denovo179723	0	6	0	36	0	0	0.801081467067664	0.0131913450120517	0.830367700543186	-0.039829963612203	0.190077864849067	0.0571792759611984	0.0121847121915547	0.391750802898878	Firmicutes; Bacilli; Lactobacillales; Streptococcaceae; Streptococcus; Streptococcus_sanguinis
denovo120929	0	6	0	32	0	0	0.801081467067664	0.0131913450120517	0.830367700543186	-0.238188458315165	0.157048348276354	0.34193964426828	0.0279091328893266	0.391750802898878	Firmicutes; Clostridia; Clostridiales; Lachnospiraceae; Lachnoclostridium; Lachnoclostridium_citroniae
denovo146075	1	6	3	31	0.154650097937105	0.00330916503996564	1.31108726318464	0.0623960050387437	0.830367700543186	-0.200771473908504	0.159602894421508	0.344497349299875	0.0499484815752585	0.391750802898878	Firmicutes; NA; NA; NA; NA; NA
denovo174591	0	6	0	31	0	0	0.801081467067664	0.0131913450120517	0.830367700543186	-0.251513524105977	0.152449151367076	0.361068901364074	0.0318944378685511	0.391750802898878	Bacteroidetes; Bacteroidia; Bacteroidales; Bacteroidaceae; Bacteroides; Bacteroides_fragilis
denovo156418	1	6	1	30	0.154650097937105	0.00330916503996564	1.31108726318464	0.0623960050387437	0.830367700543186	-0.089185217900756	0.194627446532812	0.155424541918282	0.0141558603083075	0.391750802898878	Fusobacteria; Fusobacteriia; Fusobacteriales; Fusobacteriaceae; Fusobacterium; OTU23|NN=Fusobacterium_periodonticum_AB910749|D=96.5
denovo74252	11	6	21	28	1.86789162019437	0.603012185494088	6.42219845348003	0.311725482728147	0.830367700543186	-0.0879618026762364	-0.184831894359108	0.48758012105698	0.0207878050201141	0.391750802898878	Bacteroidetes; Bacteroidia; Bacteroidales; Bacteroidaceae; Bacteroides; Bacteroides_uniformis
denovo132047	2	6	4	26	0.311675479753617	0.0300547436109309	1.79861064013958	0.165712241205093	0.830367700543186	0.0693252343273265	0.202507746734173	-0.0121200438671147	0.0143978618248899	0.391750802898878	Actinobacteria; Actinobacteria; Actinomycetales; Corynebacteriaceae; Corynebacterium; NA
denovo101001	1	6	1	25	0.154650097937105	0.00330916503996564	1.31108726318464	0.0623960050387437	0.830367700543186	-0.0731678039996787	0.189080038496096	0.130814658468565	0.0105537237747116	0.391750802898878	Firmicutes; NA; NA; NA; NA; NA
denovo34073	1	6	1	23	0.154650097937105	0.00330916503996564	1.31108726318464	0.0623960050387437	0.830367700543186	-0.104456041197205	0.155793194858063	0.1749235288194	0.0236723748080332	0.391750802898878	Fusobacteria; Fusobacteriia; Fusobacteriales; Fusobacteriaceae; Fusobacterium; Fusobacterium_periodonticum
denovo171335	1	6	1	23	0.154650097937105	0.00330916503996564	1.31108726318464	0.0623960050387437	0.830367700543186	-0.114367985782782	0.14791878634027	0.190610131512094	0.0294768732964902	0.391750802898878	Fusobacteria; Fusobacteriia; Fusobacteriales; Fusobacteriaceae; Fusobacterium; OTU23|NN=Fusobacterium_periodonticum_AB910749|D=96.5
denovo33635	0	6	0	21	0	0	0.801081467067664	0.0131913450120517	0.830367700543186	-0.206350524062273	0.128574158009716	0.296233601290052	0.0323996526651153	0.391750802898878	Bacteroidetes; Bacteroidia; Bacteroidales; Prevotellaceae; Prevotella; NA
denovo83272	1	6	1	19	0.154650097937105	0.00330916503996564	1.31108726318464	0.0623960050387437	0.830367700543186	-0.177249344246252	0.135982988714547	0.282783135386711	0.028575050538205	0.391750802898878	Firmicutes; Clostridia; Clostridiales; Lachnospiraceae; Blautia; NA
denovo16400	2	6	2	18	0.311675479753617	0.0300547436109309	1.79861064013958	0.165712241205093	0.830367700543186	-0.0776455606376317	0.130289265973094	0.16618883138893	0.0449098058268792	0.391750802898878	Firmicutes; NA; NA; NA; NA; NA
denovo8275	3	6	3	17	0.471410351218632	0.0741595803282395	2.28331235166317	0.326567133897511	0.830367700543186	0.0936557060099461	0.140899006376042	-0.0530039206728024	0.029418399063315	0.391750802898878	Proteobacteria; Alphaproteobacteria; Rhodobacterales; Rhodobacteraceae; Paracoccus; OTU1480|NN=Paracoccus_yeei_AY014171|D=97
denovo115357	1	6	1	17	0.154650097937105	0.00330916503996564	1.31108726318464	0.0623960050387437	0.830367700543186	-0.138109277287671	0.131765915583004	0.226086251376748	0.0278534757501557	0.391750802898878	Firmicutes; NA; NA; NA; NA; NA
denovo30374	0	6	0	16	0	0	0.801081467067664	0.0131913450120517	0.830367700543186	-0.0694477278360838	0.159133546897056	0.0996980773942013	0.00695467970799155	0.391750802898878	Firmicutes; NA; NA; NA; NA; NA
denovo1357	0	6	0	16	0	0	0.801081467067664	0.0131913450120517	0.830367700543186	-0.099648704226026	0.15315574553862	0.143054129137343	0.00883001242495693	0.391750802898878	Bacteroidetes; Bacteroidia; Bacteroidales; Bacteroidaceae; Bacteroides; Bacteroides_finegoldii
denovo128634	0	6	0	15	0	0	0.801081467067664	0.0131913450120517	0.830367700543186	-0.187124848396323	0.134735083195181	0.268633520477851	0.0110137560277136	0.391750802898878	Bacteroidetes; Bacteroidia; Bacteroidales; Bacteroidaceae; Bacteroides; Bacteroides_fragilis
denovo35628	0	6	0	15	0	0	0.801081467067664	0.0131913450120517	0.830367700543186	-0.190877867752545	0.12271760813882	0.274021296664304	0.0185285269805155	0.391750802898878	Bacteroidetes; Bacteroidia; Bacteroidales; Bacteroidaceae; Bacteroides; Bacteroides_fragilis
denovo8267	13	6	28	14	2.25516548331273	0.759356797919184	7.56406122322322	0.147428722383653	0.830367700543186	0.0320262496498369	-0.199388888891899	0.397264351219715	0.0156839041527569	0.391750802898878	Proteobacteria; Gammaproteobacteria; Enterobacteriales; Enterobacteriaceae; NA; NA
denovo75324	0	6	0	14	0	0	0.801081467067664	0.0131913450120517	0.830367700543186	-0.0830912786619223	0.161242903590702	0.119284546650283	0.00362094801932683	0.391750802898878	Fusobacteria; Fusobacteriia; Fusobacteriales; Fusobacteriaceae; Fusobacterium; OTU1067|NN=Fusobacterium_periodonticum_AB910749|D=97
denovo93166	1	6	1	13	0.154650097937105	0.00330916503996564	1.31108726318464	0.0623960050387437	0.830367700543186	-0.0746764253774893	0.1306803651715	0.135284767371431	0.0159591840881799	0.391750802898878	Firmicutes; NA; NA; NA; NA; NA
denovo96396	8	6	17	12	1.31733784397907	0.383846442838936	4.79731385153862	0.78320783152796	1	-0.125753867131144	-0.133525842665466	0.457161875761579	0.0363495764930475	0.391750802898878	Bacteroidetes; Bacteroidia; Bacteroidales; Prevotellaceae; Prevotella; OTU1268|NN=Prevotella_copri_AB064923|D=96.5
denovo92762	0	6	0	12	0	0	0.801081467067664	0.0131913450120517	0.830367700543186	-0.177840840754562	0.108423790832088	0.255305543577277	0.0168493480025583	0.391750802898878	Bacteroidetes; Bacteroidia; Bacteroidales; Bacteroidaceae; Bacteroides; NA
denovo116784	0	6	0	12	0	0	0.801081467067664	0.0131913450120517	0.830367700543186	-0.162225344602495	0.109674972775434	0.232888180296621	0.0191411539800458	0.391750802898878	Bacteroidetes; Bacteroidia; Bacteroidales; Prevotellaceae; Prevotella; NA
denovo13696	0	6	0	12	0	0	0.801081467067664	0.0131913450120517	0.830367700543186	-0.201556084847474	0.09083491499486	0.289350778960327	0.0348429987905902	0.391750802898878	Firmicutes; Clostridia; Clostridiales; Ruminococcaceae; Faecalibacterium; OTU1150|NN=Faecalibacterium_prausnitzii_X85022|D=95.6
denovo159370	3	6	4	11	0.471410351218632	0.0741595803282395	2.28331235166317	0.326567133897511	0.830367700543186	0.168081457759491	0.108651293972608	-0.145960741327239	0.0462148611256494	0.391750802898878	Bacteroidetes; Bacteroidia; Bacteroidales; Bacteroidaceae; Bacteroides; NA
denovo99432	0	6	0	11	0	0	0.801081467067664	0.0131913450120517	0.830367700543186	-0.0490018609080015	0.153063311975914	0.0703463089936754	0.00176575153007986	0.391750802898878	Firmicutes; NA; NA; NA; NA; NA
denovo28673	11	6	16	10	1.86789162019437	0.603012185494088	6.42219845348003	0.311725482728147	0.830367700543186	0.0155265220795859	-0.143291391149338	0.302951130940425	0.0242247406841591	0.391750802898878	Firmicutes; Clostridia; Clostridiales; Ruminococcaceae; Faecalibacterium; NA
denovo77160	0	6	0	10	0	0	0.801081467067664	0.0131913450120517	0.830367700543186	-0.0525933317325947	0.136399348327724	0.0755021686220053	0.00297358667543914	0.391750802898878	Proteobacteria; Gammaproteobacteria; Pseudomonadales; Moraxellaceae; Acinetobacter; Acinetobacter_junii
denovo105980	0	6	0	10	0	0	0.801081467067664	0.0131913450120517	0.830367700543186	-0.128899074023153	0.108206669400577	0.185045504848382	0.0119644078859404	0.391750802898878	Firmicutes; Clostridia; Clostridiales; Ruminococcaceae; Ruminococcus; NA
denovo129085	1	6	1	9	0.154650097937105	0.00330916503996564	1.31108726318464	0.0623960050387437	0.830367700543186	-0.0976705098049518	0.0933714223428769	0.165038002899548	0.0286575174319552	0.391750802898878	Firmicutes; Clostridia; Clostridiales; Lachnospiraceae; Coprococcus; OTU782|NN=Coprococcus_comes_EF031542|D=96.5
denovo6229	0	6	0	9	0	0	0.801081467067664	0.0131913450120517	0.830367700543186	-0.137665918429801	0.102240874317961	0.197631050256288	0.00915230151993627	0.391750802898878	Bacteroidetes; Bacteroidia; Bacteroidales; Prevotellaceae; Prevotella; OTU1459|NN=Prevotella_copri_AB064923|D=92.4
denovo6283	0	6	0	9	0	0	0.801081467067664	0.0131913450120517	0.830367700543186	-0.136976604993995	0.0985971266818826	0.196641482614362	0.0119455887636324	0.391750802898878	Firmicutes; Bacilli; Gemellales; Gemellaceae; Gemella; Gemella_morbillorum
denovo68520	10	6	12	8	1.68047150375599	0.527854351012425	5.87004331947166	0.436246037662723	0.830367700543186	-0.0600081287998503	-0.112021410019277	0.33404507411383	0.0257746303901017	0.391750802898878	Proteobacteria; Gammaproteobacteria; Pseudomonadales; Pseudomonadaceae; Pseudomonas; NA
denovo106621	3	6	3	8	0.471410351218632	0.0741595803282395	2.28331235166317	0.326567133897511	0.830367700543186	0.123668692027017	0.0949251143124863	-0.0973286301599061	0.0357175436996842	0.391750802898878	Proteobacteria; Gammaproteobacteria; Pseudomonadales; Moraxellaceae; Acinetobacter; Acinetobacter_junii
denovo53644	1	6	2	8	0.154650097937105	0.00330916503996564	1.31108726318464	0.0623960050387437	0.830367700543186	-0.0309977992494427	0.0891857350819958	0.0883437478057819	0.0469749720898947	0.391750802898878	Firmicutes; NA; NA; NA; NA; NA
denovo94253	1	6	1	8	0.154650097937105	0.00330916503996564	1.31108726318464	0.0623960050387437	0.830367700543186	0.0680890002413319	0.123042808949156	-0.0692595382172758	0.00329103146579876	0.391750802898878	Proteobacteria; Alphaproteobacteria; Sphingomonadales; Sphingomonadaceae; Sphingomonas; NA
denovo183496	1	6	1	8	0.154650097937105	0.00330916503996564	1.31108726318464	0.0623960050387437	0.830367700543186	-0.0263577519042991	0.107253444961707	0.0641740866375589	0.0103354338310227	0.391750802898878	Proteobacteria; Gammaproteobacteria; Pseudomonadales; Moraxellaceae; Acinetobacter; OTU575|NN=Acinetobacter_johnsonii_FN263374|D=96.7
denovo58896	1	6	1	8	0.154650097937105	0.00330916503996564	1.31108726318464	0.0623960050387437	0.830367700543186	-0.0704155662475459	0.0914101791947588	0.127982684693023	0.0247743225177412	0.391750802898878	Proteobacteria; Gammaproteobacteria; Pseudomonadales; Moraxellaceae; Acinetobacter; Acinetobacter_junii
denovo19496	0	6	0	8	0	0	0.801081467067664	0.0131913450120517	0.830367700543186	-0.0497771370217663	0.123180558284447	0.0714592833183996	0.00193654562344199	0.391750802898878	Proteobacteria; Gammaproteobacteria; Pseudomonadales; Moraxellaceae; Acinetobacter; Acinetobacter_junii
denovo44584	0	6	0	8	0	0	0.801081467067664	0.0131913450120517	0.830367700543186	-0.0593964488878749	0.119499926983242	0.0852686177457236	0.00250336932314875	0.391750802898878	Proteobacteria; Gammaproteobacteria; Pseudomonadales; Moraxellaceae; Acinetobacter; Acinetobacter_junii
denovo8236	0	6	0	8	0	0	0.801081467067664	0.0131913450120517	0.830367700543186	-0.12269803034562	0.0924255488546602	0.176143383040355	0.0117813378266045	0.391750802898878	Bacteroidetes; Bacteroidia; Bacteroidales; Bacteroidaceae; Bacteroides; OTU1000|NN=Bacteroides_vulgatus_BNRRR16SA|D=96.9
denovo148121	6	6	21	7	0.968894843742249	0.249220014503478	3.76698370606549	1	1	-0.0391380913630493	-0.147562804821391	0.339679503192985	0.0339186412951881	0.391750802898878	Bacteroidetes; Bacteroidia; Bacteroidales; Bacteroidaceae; Bacteroides; OTU1000|NN=Bacteroides_vulgatus_BNRRR16SA|D=96.9
denovo144095	10	6	12	7	1.68047150375599	0.527854351012425	5.87004331947166	0.436246037662723	0.830367700543186	0.0334758406942544	-0.110445181115873	0.224010539649123	0.0395492816428991	0.391750802898878	Proteobacteria; Gammaproteobacteria; Pseudomonadales; Moraxellaceae; Acinetobacter; Acinetobacter_junii
denovo49306	1	6	1	7	0.154650097937105	0.00330916503996564	1.31108726318464	0.0623960050387437	0.830367700543186	-0.0206360978498887	0.0962743753212545	0.0567327848808639	0.0127408845768367	0.391750802898878	Bacteroidetes; Bacteroidia; Bacteroidales; Bacteroidaceae; Bacteroides; Bacteroides_fragilis
denovo27825	1	6	1	7	0.154650097937105	0.00330916503996564	1.31108726318464	0.0623960050387437	0.830367700543186	-0.0437751376296875	0.0897624278161282	0.089232793822021	0.0186198328033328	0.391750802898878	Proteobacteria; Betaproteobacteria; Burkholderiales; Comamonadaceae; Diaphorobacter; OTU461|NN=Acidovorax_facilis_AF078765|D=95.3
denovo180960	1	6	1	7	0.154650097937105	0.00330916503996564	1.31108726318464	0.0623960050387437	0.830367700543186	-0.0428902810628281	0.0893291550348919	0.0886765754867457	0.0193568468817161	0.391750802898878	Proteobacteria; Gammaproteobacteria; Pseudomonadales; Moraxellaceae; Acinetobacter; Acinetobacter_junii
denovo189248	1	6	1	7	0.154650097937105	0.00330916503996564	1.31108726318464	0.0623960050387437	0.830367700543186	-0.0481711113755513	0.0884152667469538	0.095496583953034	0.0199709160544531	0.391750802898878	Proteobacteria; Gammaproteobacteria; Pseudomonadales; Pseudomonadaceae; Pseudomonas; NA
denovo131122	1	6	1	7	0.154650097937105	0.00330916503996564	1.31108726318464	0.0623960050387437	0.830367700543186	-0.0545576145517757	0.0861871055167821	0.104461261435696	0.0226372441712775	0.391750802898878	Firmicutes; Clostridia; Clostridiales; Ruminococcaceae; NA; NA
denovo68816	0	6	0	7	0	0	0.801081467067664	0.0131913450120517	0.830367700543186	-0.031945801611018	0.116735656892457	0.0458608956790123	0.00139385167650297	0.391750802898878	Proteobacteria; Gammaproteobacteria; Pseudomonadales; Pseudomonadaceae; Pseudomonas; NA
denovo166908	0	6	0	7	0	0	0.801081467067664	0.0131913450120517	0.830367700543186	-0.0505496436102214	0.111175213661334	0.0725682817556863	0.0021071215970357	0.391750802898878	Proteobacteria; Betaproteobacteria; Burkholderiales; Comamonadaceae; NA; NA
denovo56235	0	6	0	7	0	0	0.801081467067664	0.0131913450120517	0.830367700543186	-0.0531216399789557	0.110208402279157	0.0762605997193915	0.00225165548816481	0.391750802898878	Bacteroidetes; Bacteroidia; Bacteroidales; Bacteroidaceae; Bacteroides; NA
denovo111012	0	6	0	7	0	0	0.801081467067664	0.0131913450120517	0.830367700543186	-0.0737980700164848	0.104282809325493	0.10594336093201	0.00315977695011074	0.391750802898878	Firmicutes; NA; NA; NA; NA; NA
denovo43696	0	6	0	7	0	0	0.801081467067664	0.0131913450120517	0.830367700543186	-0.0944955403155263	0.0942804000019897	0.135656327216644	0.006038845111995	0.391750802898878	Bacteroidetes; Bacteroidia; Bacteroidales; Porphyromonadaceae; Parabacteroides; OTU1346|NN=Parabacteroides_distasonis_BNRRR16S|D=96.9
denovo183868	10	6	14	6	1.68047150375599	0.527854351012425	5.87004331947166	0.436246037662723	0.830367700543186	0.00415654411355461	-0.129885288420975	0.265845517167738	0.0157824543238141	0.391750802898878	Proteobacteria; Gammaproteobacteria; Pseudomonadales; Pseudomonadaceae; Pseudomonas; OTU1735|NN=Pseudomonas_monteilii_GQ284481|D=96.6
denovo67387	8	6	12	6	1.31733784397907	0.383846442838936	4.79731385153862	0.78320783152796	1	-0.0157536095664787	-0.115962787403918	0.268434524052253	0.0251873324753953	0.391750802898878	Proteobacteria; Gammaproteobacteria; Pseudomonadales; Pseudomonadaceae; Pseudomonas; OTU1061|NN=Pseudomonas_putida_EU620069|D=97
denovo138546	2	6	2	6	0.311675479753617	0.0300547436109309	1.79861064013958	0.165712241205093	0.830367700543186	0.0469371053620341	0.0775465218807138	-0.0120028702195324	0.0391014640371322	0.391750802898878	Firmicutes; Bacilli; Bacillales; Staphylococcaceae; Staphylococcus; Staphylococcus_hominis
denovo45179	1	6	1	6	0.154650097937105	0.00330916503996564	1.31108726318464	0.0623960050387437	0.830367700543186	0.0321995675544275	0.0979325012305804	-0.0184289136691668	0.00559743777460373	0.391750802898878	Proteobacteria; Gammaproteobacteria; Pseudomonadales; Moraxellaceae; Acinetobacter; Acinetobacter_junii
denovo17898	1	6	1	6	0.154650097937105	0.00330916503996564	1.31108726318464	0.0623960050387437	0.830367700543186	0.00398654639848583	0.0909337698276775	0.022157283256596	0.0100734195011303	0.391750802898878	Proteobacteria; Gammaproteobacteria; Pseudomonadales; Moraxellaceae; Acinetobacter; Acinetobacter_junii
denovo41781	1	6	1	6	0.154650097937105	0.00330916503996564	1.31108726318464	0.0623960050387437	0.830367700543186	-0.00889592193740076	0.0870828846538473	0.0408109437411447	0.0134419423683544	0.391750802898878	Proteobacteria; Gammaproteobacteria; Pseudomonadales; Moraxellaceae; Acinetobacter; Acinetobacter_junii
denovo66381	1	6	1	6	0.154650097937105	0.00330916503996564	1.31108726318464	0.0623960050387437	0.830367700543186	-0.0241642487652546	0.0835817006927129	0.062025633419075	0.0166618328595027	0.391750802898878	Proteobacteria; Gammaproteobacteria; Pseudomonadales; Moraxellaceae; Acinetobacter; Acinetobacter_junii
denovo106468	1	6	1	6	0.154650097937105	0.00330916503996564	1.31108726318464	0.0623960050387437	0.830367700543186	-0.0257077683173958	0.0826237921086937	0.0645343998072052	0.0179283773737683	0.391750802898878	Proteobacteria; Gammaproteobacteria; Pseudomonadales; Moraxellaceae; Acinetobacter; Acinetobacter_junii
denovo67334	1	6	1	6	0.154650097937105	0.00330916503996564	1.31108726318464	0.0623960050387437	0.830367700543186	-0.0295188742483422	0.0819426993226127	0.0696463515336289	0.0184909116905902	0.391750802898878	Proteobacteria; Gammaproteobacteria; Pseudomonadales; Moraxellaceae; Moraxella; Moraxella_osloensis
denovo22098	1	6	1	6	0.154650097937105	0.00330916503996564	1.31108726318464	0.0623960050387437	0.830367700543186	-0.0354647475986779	0.0801577430994435	0.0780961205229003	0.0207303357308837	0.391750802898878	Proteobacteria; Gammaproteobacteria; Pseudomonadales; Moraxellaceae; Acinetobacter; Acinetobacter_junii
denovo47488	1	6	1	6	0.154650097937105	0.00330916503996564	1.31108726318464	0.0623960050387437	0.830367700543186	-0.0365770912427507	0.0794904974442529	0.0798737558763255	0.0217445396936368	0.391750802898878	Proteobacteria; Gammaproteobacteria; Pseudomonadales; Moraxellaceae; Acinetobacter; Acinetobacter_junii
denovo171837	1	6	1	6	0.154650097937105	0.00330916503996564	1.31108726318464	0.0623960050387437	0.830367700543186	-0.0381828561961292	0.0789622173751618	0.0821643080641395	0.0224558940826275	0.391750802898878	Proteobacteria; Gammaproteobacteria; Pseudomonadales; Moraxellaceae; Acinetobacter; Acinetobacter_junii
denovo18501	1	6	1	6	0.154650097937105	0.00330916503996564	1.31108726318464	0.0623960050387437	0.830367700543186	-0.0802732938209725	0.0655627764744175	0.140516257402473	0.0446525839050597	0.391750802898878	Firmicutes; Clostridia; Clostridiales; Ruminococcaceae; Faecalibacterium; NA
denovo30021	1	6	1	6	0.154650097937105	0.00330916503996564	1.31108726318464	0.0623960050387437	0.830367700543186	-0.0770203890706883	0.0649090417112533	0.137392395621616	0.0492770508184965	0.391750802898878	Proteobacteria; Gammaproteobacteria; Pseudomonadales; Moraxellaceae; Acinetobacter; Acinetobacter_junii
denovo58862	0	6	0	6	0	0	0.801081467067664	0.0131913450120517	0.830367700543186	-0.0304852408655356	0.106128215261287	0.0437641374008188	0.00111450792697505	0.391750802898878	Proteobacteria; Gammaproteobacteria; Pseudomonadales; Pseudomonadaceae; Pseudomonas; OTU1061|NN=Pseudomonas_putida_EU620069|D=97
denovo142307	0	6	0	6	0	0	0.801081467067664	0.0131913450120517	0.830367700543186	-0.0623207415371868	0.0958059154658921	0.0894666867676867	0.00254094193096022	0.391750802898878	Proteobacteria; Gammaproteobacteria; Pseudomonadales; Moraxellaceae; Moraxella; Moraxella_osloensis
denovo86911	0	6	0	6	0	0	0.801081467067664	0.0131913450120517	0.830367700543186	-0.117322082093133	0.0723203117500447	0.168425755385083	0.0107630673486823	0.391750802898878	Bacteroidetes; Bacteroidia; Bacteroidales; Porphyromonadaceae; Parabacteroides; Parabacteroides_merdae
denovo150532	1	5	1	797	0.187473513884751	0.0039025726686886	1.71916876956953	0.114927562275351	0.830367700543186	-0.0774538086853526	0.494501129531063	0.136793297966091	0.00892297484142637	0.391750802898878	Fusobacteria; Fusobacteriia; Fusobacteriales; Leptotrichiaceae; Leptotrichia; Leptotrichia_buccalis
denovo130424	4	5	7	454	0.768358920021526	0.147782501907227	3.6896922886102	0.745201227775261	1	0.381408615742063	0.532207484056015	-0.411086524414792	0.00340542222150922	0.391750802898878	Firmicutes; Clostridia; Clostridiales; Clostridiales Family XI. Incertae Sedis; NA; NA
denovo190310	0	5	0	402	0	0	1.03803461289068	0.0275053576847035	0.830367700543186	-0.151072947343869	0.36320188648947	0.216877972336388	0.01905222110751	0.391750802898878	Firmicutes; Clostridia; Clostridiales; Lachnospiraceae; Butyrivibrio; Butyrivibrio_crossotus
denovo139740	2	5	8	245	0.377734203777874	0.0351620430257182	2.37516177880004	0.274424490932461	0.830367700543186	-0.051834259152267	0.383124303772694	0.199532554410801	0.021282501189278	0.391750802898878	Firmicutes; Clostridia; Clostridiales; NA; NA; NA
denovo84818	0	5	0	180	0	0	1.03803461289068	0.0275053576847035	0.830367700543186	-0.0412118565341581	0.350267128282039	0.0591630999360988	0.00796248025966768	0.391750802898878	Firmicutes; Clostridia; Clostridiales; Ruminococcaceae; Gemmiger; OTU229|NN=Gemmiger_formicilis_GU562446|D=93
denovo84144	0	5	0	53	0	0	1.03803461289068	0.0275053576847035	0.830367700543186	-0.184497814461585	0.203836001940532	0.264862191440839	0.0259385593914638	0.391750802898878	Firmicutes; Bacilli; Bacillales; Bacillaceae; Bacillus; Bacillus_schlegelii
denovo157938	6	5	276	38	1.17405876888777	0.287615593265906	5.039387227547	1	1	0.0418336271360404	-0.425121601246582	0.723824717091856	0.0180227566231646	0.391750802898878	Actinobacteria; Actinobacteria; Actinomycetales; Corynebacteriaceae; Corynebacterium; NA
denovo49565	13	5	149	38	2.7329832469	0.869924087233789	10.1977030785433	0.0820679814218558	0.830367700543186	0.419045560006749	-0.343274489180955	0.20313998925795	0.0271778350225308	0.391750802898878	Actinobacteria; Actinobacteria; Actinomycetales; Geodermatophilaceae; Blastococcus; Blastococcus_massiliensis
denovo49545	0	5	0	36	0	0	1.03803461289068	0.0275053576847035	0.830367700543186	-0.145512370488951	0.184089582197395	0.208895294732499	0.0208922751606337	0.391750802898878	Fusobacteria; Fusobacteriia; Fusobacteriales; Fusobacteriaceae; Fusobacterium; OTU23|NN=Fusobacterium_periodonticum_AB910749|D=96.5
denovo43875	0	5	0	36	0	0	1.03803461289068	0.0275053576847035	0.830367700543186	-0.255725486038774	0.1643000654045	0.367115528371779	0.0372951505281952	0.391750802898878	Bacteroidetes; Bacteroidia; Bacteroidales; Prevotellaceae; Prevotella; NA
denovo54050	0	5	0	33	0	0	1.03803461289068	0.0275053576847035	0.830367700543186	-0.0775212796890105	0.158039800684769	0.111288342800422	0.0312962500236443	0.391750802898878	Firmicutes; NA; NA; NA; NA; NA
denovo172481	7	5	734	32	1.38303060222312	0.363130109239817	5.73166164537718	0.767708267373865	1	0.13846238223908	-0.387581592728731	0.590104157381943	0.0465217424303113	0.391750802898878	Proteobacteria; Gammaproteobacteria; Pseudomonadales; Moraxellaceae; Acinetobacter; NA
denovo6114	2	5	2	32	0.377734203777874	0.0351620430257182	2.37516177880004	0.274424490932461	0.830367700543186	-0.112722839218311	0.172212430765023	0.213559954492297	0.0394343060314001	0.391750802898878	Fusobacteria; Fusobacteriia; Fusobacteriales; Fusobacteriaceae; Fusobacterium; NA
denovo113257	0	5	0	32	0	0	1.03803461289068	0.0275053576847035	0.830367700543186	-0.166785301141989	0.226610798452316	0.239434382946501	0.00689763177515968	0.391750802898878	Actinobacteria; Actinobacteria; Bifidobacteriales; Bifidobacteriaceae; Bifidobacterium; Bifidobacterium_pseudocatenulatum
denovo121575	1	5	1	31	0.187473513884751	0.0039025726686886	1.71916876956953	0.114927562275351	0.830367700543186	-0.208693729202162	0.14715165195887	0.326700019971452	0.0479241971797978	0.391750802898878	Firmicutes; Clostridia; Clostridiales; Lachnospiraceae; Coprococcus; Coprococcus_galacturonicus
denovo76750	0	5	0	30	0	0	1.03803461289068	0.0275053576847035	0.830367700543186	-0.185100288759076	0.175345006849792	0.265727094167117	0.0198100395411812	0.391750802898878	Fusobacteria; Fusobacteriia; Fusobacteriales; Fusobacteriaceae; Fusobacterium; Fusobacterium_periodonticum
denovo98029	1	5	3	25	0.187473513884751	0.0039025726686886	1.71916876956953	0.114927562275351	0.830367700543186	-0.10945397599239	0.157690279039954	0.210087295338455	0.0446902001261073	0.391750802898878	Firmicutes; Clostridia; Clostridiales; Ruminococcaceae; Oscillospira; OTU136|NN=Oscillospira[Pseudoflavonifractor]_capillosus_AY136666|D=91.2
denovo117989	0	5	0	24	0	0	1.03803461289068	0.0275053576847035	0.830367700543186	-0.142434786418954	0.177826214760731	0.204477162932393	0.0129614836068759	0.391750802898878	Firmicutes; Bacilli; Lactobacillales; Streptococcaceae; Streptococcus; Streptococcus_gallolyticus
denovo185046	5	5	64	23	0.969215742718379	0.215506692487058	4.35895349114003	1	1	-0.071366095121071	-0.230474226866574	0.526096896489713	0.0473582551014745	0.391750802898878	Bacteroidetes; Bacteroidia; Bacteroidales; Prevotellaceae; Prevotella; OTU516|NN=Prevotella_copri_AB064923|D=96.6
denovo92156	1	5	1	23	0.187473513884751	0.0039025726686886	1.71916876956953	0.114927562275351	0.830367700543186	-0.0511206610078171	0.155820556136019	0.101332056046261	0.0286010791701224	0.391750802898878	Fusobacteria; Fusobacteriia; Fusobacteriales; Fusobacteriaceae; Fusobacterium; NA
denovo156047	1	5	1	22	0.187473513884751	0.0039025726686886	1.71916876956953	0.114927562275351	0.830367700543186	-0.100121354156237	0.153996229614894	0.171882400496261	0.0284724962805222	0.391750802898878	Firmicutes; NA; NA; NA; NA; NA
denovo64129	1	5	1	21	0.187473513884751	0.0039025726686886	1.71916876956953	0.114927562275351	0.830367700543186	-0.0855628849189726	0.135634540161395	0.151443456513947	0.0405735790696461	0.391750802898878	Firmicutes; Clostridia; Clostridiales; Lachnospiraceae; Blautia; OTU839|NN=Blautia_hansenii_JN713311|D=96.2
denovo145561	1	5	1	21	0.187473513884751	0.0039025726686886	1.71916876956953	0.114927562275351	0.830367700543186	-0.154683052096402	0.133291697070254	0.246647911142591	0.0430822965144652	0.391750802898878	Fusobacteria; Fusobacteriia; Fusobacteriales; Fusobacteriaceae; Fusobacterium; Fusobacterium_periodonticum
denovo86448	0	5	0	16	0	0	1.03803461289068	0.0275053576847035	0.830367700543186	-0.198394201198913	0.113633772716179	0.284811627997035	0.0370280142520451	0.391750802898878	Bacteroidetes; Bacteroidia; Bacteroidales; Prevotellaceae; Prevotella; NA
denovo73888	0	5	0	16	0	0	1.03803461289068	0.0275053576847035	0.830367700543186	-0.177135276313873	0.111680063683491	0.254292646245626	0.0446858794397252	0.391750802898878	Bacteroidetes; Bacteroidia; Bacteroidales; Prevotellaceae; Prevotella; OTU1459|NN=Prevotella_copri_AB064923|D=92.4
denovo82153	0	5	0	15	0	0	1.03803461289068	0.0275053576847035	0.830367700543186	-0.125808970820822	0.140621662484528	0.18060940077671	0.0136945532070089	0.391750802898878	Bacteroidetes; Bacteroidia; Bacteroidales; Bacteroidaceae; Bacteroides; Bacteroides_fragilis
denovo132311	0	5	0	14	0	0	1.03803461289068	0.0275053576847035	0.830367700543186	-0.130488276103354	0.13457153464261	0.187326938624889	0.0141346010487124	0.391750802898878	Bacteroidetes; Bacteroidia; Bacteroidales; Bacteroidaceae; Bacteroides; Bacteroides_fragilis
denovo16564	0	5	0	14	0	0	1.03803461289068	0.0275053576847035	0.830367700543186	-0.155395895540348	0.124891509834508	0.22308392949716	0.0197890154556314	0.391750802898878	Bacteroidetes; Bacteroidia; Bacteroidales; Bacteroidaceae; Bacteroides; Bacteroides_fragilis
denovo64770	0	5	0	14	0	0	1.03803461289068	0.0275053576847035	0.830367700543186	-0.191157743230799	0.103128821903619	0.274423081545699	0.0436141923165218	0.391750802898878	Bacteroidetes; Bacteroidia; Bacteroidales; Prevotellaceae; Prevotella; NA
denovo105351	0	5	0	13	0	0	1.03803461289068	0.0275053576847035	0.830367700543186	-0.0664024534115686	0.143019115279452	0.0953263288183732	0.00846520998936786	0.391750802898878	Firmicutes; NA; NA; NA; NA; NA
denovo28624	0	5	0	12	0	0	1.03803461289068	0.0275053576847035	0.830367700543186	-0.135151873863871	0.1053049871184	0.194021926998892	0.0329765859300882	0.391750802898878	Fusobacteria; Fusobacteriia; Fusobacteriales; Fusobacteriaceae; Fusobacterium; OTU23|NN=Fusobacterium_periodonticum_AB910749|D=96.5
denovo183360	0	5	0	12	0	0	1.03803461289068	0.0275053576847035	0.830367700543186	-0.17373780375774	0.0948568414449944	0.249415287512659	0.0422206178247416	0.391750802898878	Bacteroidetes; Bacteroidia; Bacteroidales; Bacteroidaceae; Bacteroides; Bacteroides_fragilis
denovo149399	7	5	16	11	1.38303060222312	0.363130109239817	5.73166164537718	0.767708267373865	1	-0.0756720890353071	-0.139388077768607	0.38033303671621	0.0374601265313289	0.391750802898878	Firmicutes; Clostridia; Clostridiales; Ruminococcaceae; Faecalibacterium; NA
denovo161555	1	5	1	11	0.187473513884751	0.0039025726686886	1.71916876956953	0.114927562275351	0.830367700543186	-0.0632596523430484	0.0991423940655283	0.119201901875495	0.0489130751477642	0.391750802898878	Proteobacteria; Gammaproteobacteria; Pseudomonadales; Moraxellaceae; Acinetobacter; NA
denovo98539	0	5	0	11	0	0	1.03803461289068	0.0275053576847035	0.830367700543186	-0.0788251556637977	0.119624352202863	0.113160166860002	0.0138468703604649	0.391750802898878	Fusobacteria; Fusobacteriia; Fusobacteriales; Fusobacteriaceae; Fusobacterium; NA
denovo85081	0	5	0	11	0	0	1.03803461289068	0.0275053576847035	0.830367700543186	-0.159417509050489	0.0986058708858062	0.228857295271342	0.0307771528290418	0.391750802898878	Bacteroidetes; Bacteroidia; Bacteroidales; Bacteroidaceae; Bacteroides; NA
denovo137598	0	5	0	11	0	0	1.03803461289068	0.0275053576847035	0.830367700543186	-0.159143723723689	0.0968038097150059	0.228464253316606	0.0333051327029105	0.391750802898878	Firmicutes; Bacilli; Gemellales; Gemellaceae; Gemella; Gemella_morbillorum
denovo88447	1	5	1	10	0.187473513884751	0.0039025726686886	1.71916876956953	0.114927562275351	0.830367700543186	-0.0938499071690955	0.092488344406261	0.161554979652206	0.0498820183775916	0.391750802898878	Bacteroidetes; Bacteroidia; Bacteroidales; Prevotellaceae; Prevotella; OTU1459|NN=Prevotella_copri_AB064923|D=92.4
denovo160651	0	5	0	10	0	0	1.03803461289068	0.0275053576847035	0.830367700543186	-0.0734847197140883	0.125440542055944	0.105493520113984	0.00749223730006448	0.391750802898878	Proteobacteria; Gammaproteobacteria; Enterobacteriales; Enterobacteriaceae; NA; NA
denovo180591	0	5	0	10	0	0	1.03803461289068	0.0275053576847035	0.830367700543186	-0.0690971665818675	0.118542821618376	0.0991948171127886	0.0109850212662902	0.391750802898878	Firmicutes; Clostridia; Clostridiales; Lachnospiraceae; Lachnoclostridium; OTU395|NN=Clostridium_bolteae_AJ508452|D=93.5
denovo176487	0	5	0	10	0	0	1.03803461289068	0.0275053576847035	0.830367700543186	-0.0886413398070349	0.117152964630935	0.127252128064811	0.0112962460090172	0.391750802898878	Bacteroidetes; Bacteroidia; Bacteroidales; Bacteroidaceae; Bacteroides; Bacteroides_fragilis
denovo27153	0	5	0	10	0	0	1.03803461289068	0.0275053576847035	0.830367700543186	-0.134228810785689	0.0962756256915346	0.192696792007787	0.0288846447607263	0.391750802898878	Firmicutes; Clostridia; Clostridiales; Ruminococcaceae; Oscillospira; OTU1236|NN=Oscillospira[Pseudoflavonifractor]_capillosus_AY136666|D=92.4
denovo132551	11	5	16	9	2.26361226592054	0.691753812621489	8.64665729463971	0.192226035197351	0.830367700543186	-0.00212077085857777	-0.151973927050149	0.321112452821298	0.014466642525497	0.391750802898878	Proteobacteria; Gammaproteobacteria; Pseudomonadales; Pseudomonadaceae; Pseudomonas; NA
denovo135385	0	5	0	9	0	0	1.03803461289068	0.0275053576847035	0.830367700543186	-0.0696600660178939	0.118469406499271	0.100002906783779	0.00711440129197564	0.391750802898878	Proteobacteria; Betaproteobacteria; Burkholderiales; Comamonadaceae; Diaphorobacter; OTU461|NN=Acidovorax_facilis_AF078765|D=95.3
denovo128657	0	5	0	9	0	0	1.03803461289068	0.0275053576847035	0.830367700543186	-0.0987865761115427	0.102758095117571	0.141816471431906	0.0165341788263202	0.391750802898878	Proteobacteria; Gammaproteobacteria; Pseudomonadales; Moraxellaceae; Acinetobacter; NA
denovo77443	11	5	13	8	2.26361226592054	0.691753812621489	8.64665729463971	0.192226035197351	0.830367700543186	0.0288425631891603	-0.123698216637222	0.246593608208902	0.0301879480538594	0.391750802898878	Proteobacteria; Betaproteobacteria; Burkholderiales; Comamonadaceae; Delftia; NA
denovo188054	11	5	13	8	2.26361226592054	0.691753812621489	8.64665729463971	0.192226035197351	0.830367700543186	0.0566827116072804	-0.122195438674697	0.213297649643881	0.036808587766532	0.391750802898878	Proteobacteria; Gammaproteobacteria; Pseudomonadales; Moraxellaceae; Acinetobacter; Acinetobacter_junii
denovo97659	8	5	13	8	1.59630653807064	0.441571769705268	6.43935786285671	0.568601067980034	0.944873681372131	-0.0407908945982709	-0.119885206676672	0.313992737828455	0.0379546954109149	0.391750802898878	Firmicutes; Clostridia; Clostridiales; Ruminococcaceae; Faecalibacterium; NA
denovo192384	2	5	2	8	0.377734203777874	0.0351620430257182	2.37516177880004	0.274424490932461	0.830367700543186	0.0871780740432911	0.100811433895561	-0.0693239776904064	0.0255317353525691	0.391750802898878	Firmicutes; Bacilli; Bacillales; Staphylococcaceae; Staphylococcus; Staphylococcus_equorum
denovo93606	1	5	1	8	0.187473513884751	0.0039025726686886	1.71916876956953	0.114927562275351	0.830367700543186	-0.0599741021216276	0.0836485049617664	0.113944735629378	0.0497420646012182	0.391750802898878	Proteobacteria; Gammaproteobacteria; Pseudomonadales; Moraxellaceae; Acinetobacter; Acinetobacter_junii
denovo1890	0	5	0	8	0	0	1.03803461289068	0.0275053576847035	0.830367700543186	-0.0781059214520494	0.103094228869231	0.112127645417736	0.010784460186245	0.391750802898878	Firmicutes; NA; NA; NA; NA; NA
denovo34154	0	5	0	8	0	0	1.03803461289068	0.0275053576847035	0.830367700543186	-0.0837111963870418	0.101437095720984	0.120174490889825	0.0117239564336305	0.391750802898878	Firmicutes; Clostridia; Clostridiales; Lachnospiraceae; Lachnoclostridium; OTU451|NN=Clostridium_bolteae_AJ508452|D=93.2
denovo114326	0	5	0	8	0	0	1.03803461289068	0.0275053576847035	0.830367700543186	-0.0709287309335797	0.101892467650329	0.101824182394839	0.0120807093050567	0.391750802898878	Proteobacteria; Gammaproteobacteria; Pseudomonadales; Moraxellaceae; Acinetobacter; Acinetobacter_junii
denovo60400	0	5	0	8	0	0	1.03803461289068	0.0275053576847035	0.830367700543186	-0.112832237378184	0.093802615153826	0.161980204179498	0.0159069064075725	0.391750802898878	Firmicutes; Clostridia; Clostridiales; Ruminococcaceae; Ruminococcus; OTU262|NN=Ruminococcus_bromii_DQ882649|D=96.8
denovo102861	0	5	0	8	0	0	1.03803461289068	0.0275053576847035	0.830367700543186	-0.118156105884897	0.0879780452333101	0.16962306696216	0.0223076289110192	0.391750802898878	Firmicutes; Clostridia; Clostridiales; Ruminococcaceae; Faecalibacterium; NA
denovo194174	0	5	0	8	0	0	1.03803461289068	0.0275053576847035	0.830367700543186	-0.106976454677933	0.0887974306426068	0.153573733657796	0.0231333746889679	0.391750802898878	Bacteroidetes; Bacteroidia; Bacteroidales; Bacteroidaceae; Bacteroides; OTU1000|NN=Bacteroides_vulgatus_BNRRR16SA|D=96.9
denovo40060	0	5	0	8	0	0	1.03803461289068	0.0275053576847035	0.830367700543186	-0.128327100306989	0.0851993743042903	0.184224388282033	0.0252126702015921	0.391750802898878	Bacteroidetes; Bacteroidia; Bacteroidales; Prevotellaceae; Prevotella; OTU516|NN=Prevotella_copri_AB064923|D=96.6
denovo42710	8	5	17	7	1.59630653807064	0.441571769705268	6.43935786285671	0.568601067980034	0.944873681372131	-0.055400850411342	-0.1617815564582	0.361496363209463	0.00798643032490274	0.391750802898878	Firmicutes; Clostridia; Clostridiales; Ruminococcaceae; Ruminococcus; NA
denovo186677	8	5	17	7	1.59630653807064	0.441571769705268	6.43935786285671	0.568601067980034	0.944873681372131	0.0613363208146271	-0.135169745320812	0.21439105427217	0.0445676166739018	0.391750802898878	Proteobacteria; Gammaproteobacteria; Xanthomonadales; Xanthomonadaceae; Stenotrophomonas; OTU1371|NN=Stenotrophomonas_maltophilia_HE646776|D=96.2
denovo16959	9	5	12	7	1.81404973862893	0.522594108297506	7.15963490534714	0.40764599531909	0.830367700543186	0.0316734126595228	-0.113591768394232	0.221457495022366	0.0430625830374489	0.391750802898878	Proteobacteria; Gammaproteobacteria; Pseudomonadales; Moraxellaceae; Acinetobacter; NA
denovo166804	1	5	1	7	0.187473513884751	0.0039025726686886	1.71916876956953	0.114927562275351	0.830367700543186	0.0268589365747744	0.101063580957464	-0.0107422476896886	0.0127715688270561	0.391750802898878	Proteobacteria; Gammaproteobacteria; Pseudomonadales; Pseudomonadaceae; Pseudomonas; Pseudomonas_stutzeri
denovo86330	1	5	1	7	0.187473513884751	0.0039025726686886	1.71916876956953	0.114927562275351	0.830367700543186	-0.03125687086871	0.0849767186020069	0.0729971467219887	0.0340029982689164	0.391750802898878	Proteobacteria; Gammaproteobacteria; Pseudomonadales; Moraxellaceae; Acinetobacter; Acinetobacter_junii
denovo135106	1	5	1	7	0.187473513884751	0.0039025726686886	1.71916876956953	0.114927562275351	0.830367700543186	-0.0376553516381554	0.0844061943805598	0.0811472232930547	0.0343512227402426	0.391750802898878	Proteobacteria; Gammaproteobacteria; Pseudomonadales; Moraxellaceae; Acinetobacter; Acinetobacter_junii
denovo124440	1	5	1	7	0.187473513884751	0.0039025726686886	1.71916876956953	0.114927562275351	0.830367700543186	-0.0366307769909791	0.084185812486719	0.0799503362050968	0.0349306418612812	0.391750802898878	Proteobacteria; Gammaproteobacteria; Pseudomonadales; Moraxellaceae; Acinetobacter; Acinetobacter_junii
denovo91476	1	5	1	7	0.187473513884751	0.0039025726686886	1.71916876956953	0.114927562275351	0.830367700543186	-0.0412277397766686	0.0838255773407647	0.0856862254705818	0.0350268331291572	0.391750802898878	Firmicutes; NA; NA; NA; NA; NA
denovo167551	1	5	1	7	0.187473513884751	0.0039025726686886	1.71916876956953	0.114927562275351	0.830367700543186	-0.0532562294414778	0.079583271177401	0.103644535856842	0.0435703539403925	0.391750802898878	Proteobacteria; Betaproteobacteria; Burkholderiales; Comamonadaceae; Delftia; OTU118|NN=Delftia_acidovorans_GU459215|D=95.8
denovo148675	0	5	0	7	0	0	1.03803461289068	0.0275053576847035	0.830367700543186	-0.0460977731266958	0.106101671200713	0.0661772457658108	0.00511431125885199	0.391750802898878	Proteobacteria; Gammaproteobacteria; Pseudomonadales; Moraxellaceae; Acinetobacter; Acinetobacter_junii
denovo183853	0	5	0	7	0	0	1.03803461289068	0.0275053576847035	0.830367700543186	-0.0643660391790449	0.100374198787967	0.092402884235132	0.00729065758429911	0.391750802898878	Proteobacteria; Betaproteobacteria; Burkholderiales; Comamonadaceae; Comamonas; Comamonas_testosteroni
denovo117585	0	5	0	7	0	0	1.03803461289068	0.0275053576847035	0.830367700543186	-0.065010972583715	0.0962970408838176	0.0933287405949638	0.0100402504935582	0.391750802898878	Bacteroidetes; Bacteroidia; Bacteroidales; Rikenellaceae; Alistipes; Alistipes_finegoldii
denovo34710	0	5	0	7	0	0	1.03803461289068	0.0275053576847035	0.830367700543186	-0.0686211534002398	0.095048616828032	0.0985114599965616	0.0108554692424666	0.391750802898878	Proteobacteria; Gammaproteobacteria; Pseudomonadales; Moraxellaceae; Acinetobacter; Acinetobacter_junii
denovo45631	0	5	0	7	0	0	1.03803461289068	0.0275053576847035	0.830367700543186	-0.0871973079247887	0.0925017541999363	0.125179098365471	0.0114682374516143	0.391750802898878	Proteobacteria; Betaproteobacteria; Burkholderiales; Comamonadaceae; NA; NA
denovo135911	0	5	0	7	0	0	1.03803461289068	0.0275053576847035	0.830367700543186	-0.0983566394981152	0.085578624617147	0.141199261119982	0.0175785001957649	0.391750802898878	Firmicutes; Clostridia; Clostridiales; Oscillospiraceae; Oscillibacter; OTU1682|NN=Oscillibacter_valericigenes_AB238598|D=91.1
denovo189464	0	5	0	7	0	0	1.03803461289068	0.0275053576847035	0.830367700543186	-0.121127342428718	0.0788464524241542	0.173888527908579	0.0229365546217398	0.391750802898878	Bacteroidetes; Bacteroidia; Bacteroidales; Prevotellaceae; Prevotella; NA
denovo8523	0	5	0	7	0	0	1.03803461289068	0.0275053576847035	0.830367700543186	-0.112424350201615	0.0777776837525923	0.161394647696014	0.0271227567020581	0.391750802898878	Bacteroidetes; Bacteroidia; Bacteroidales; Prevotellaceae; Prevotella; NA
denovo158524	0	5	0	7	0	0	1.03803461289068	0.0275053576847035	0.830367700543186	-0.13057390830536	0.072526073408681	0.187449870881552	0.0322128664807377	0.391750802898878	Bacteroidetes; Bacteroidia; Bacteroidales; Bacteroidaceae; Bacteroides; NA
denovo14063	5	5	18	6	0.969215742718379	0.215506692487058	4.35895349114003	1	1	-0.0611740725390913	-0.135654637345843	0.331220412765717	0.0376498749636808	0.391750802898878	Bacteroidetes; Bacteroidia; Bacteroidales; Prevotellaceae; Prevotella; OTU516|NN=Prevotella_copri_AB064923|D=96.6
denovo106320	9	5	15	6	1.81404973862893	0.522594108297506	7.15963490534714	0.40764599531909	0.830367700543186	-0.00083922823068995	-0.155416153970787	0.291936583188433	0.0070404070298128	0.391750802898878	Bacteroidetes; Flavobacteriia; Flavobacteriales; Flavobacteriaceae; Chryseobacterium; NA
denovo23678	8	5	12	6	1.59630653807064	0.441571769705268	6.43935786285671	0.568601067980034	0.944873681372131	-0.00307939729367438	-0.111298718098478	0.245238851508931	0.0393391168737846	0.391750802898878	Firmicutes; Clostridia; Clostridiales; Ruminococcaceae; Ruminococcus; OTU262|NN=Ruminococcus_bromii_DQ882649|D=96.8
denovo119795	8	5	11	6	1.59630653807064	0.441571769705268	6.43935786285671	0.568601067980034	0.944873681372131	-0.0138968135753308	-0.101351806453158	0.246685081743206	0.0490390963883993	0.391750802898878	Bacteroidetes; Flavobacteriia; Flavobacteriales; Flavobacteriaceae; NA; NA
denovo169165	8	5	9	6	1.59630653807064	0.441571769705268	6.43935786285671	0.568601067980034	0.944873681372131	-0.0448856787768982	-0.0927059058931155	0.266651036291765	0.0401210450877979	0.391750802898878	Proteobacteria; Gammaproteobacteria; Pseudomonadales; Pseudomonadaceae; Pseudomonas; NA
denovo96722	1	5	1	6	0.187473513884751	0.0039025726686886	1.71916876956953	0.114927562275351	0.830367700543186	0.0825951597227475	0.10076979929294	-0.0911135480597044	0.00524413008060757	0.391750802898878	Firmicutes; Bacilli; Bacillales; Staphylococcaceae; Staphylococcus; Staphylococcus_hominis
denovo148431	1	5	1	6	0.187473513884751	0.0039025726686886	1.71916876956953	0.114927562275351	0.830367700543186	-0.00490349642937006	0.0814997906230648	0.034970620683514	0.0273406378550175	0.391750802898878	Firmicutes; NA; NA; NA; NA; NA
denovo113676	1	5	1	6	0.187473513884751	0.0039025726686886	1.71916876956953	0.114927562275351	0.830367700543186	-0.0121872441059261	0.0800135658976199	0.0450827252200864	0.0297047533338839	0.391750802898878	Proteobacteria; Gammaproteobacteria; Pseudomonadales; Moraxellaceae; Acinetobacter; Acinetobacter_junii
denovo10324	1	5	1	6	0.187473513884751	0.0039025726686886	1.71916876956953	0.114927562275351	0.830367700543186	-0.0262960705821177	0.0758984834770466	0.0652457304971649	0.037744677045947	0.391750802898878	Proteobacteria; Betaproteobacteria; Burkholderiales; Comamonadaceae; Diaphorobacter; OTU461|NN=Acidovorax_facilis_AF078765|D=95.3
denovo3686	1	5	1	6	0.187473513884751	0.0039025726686886	1.71916876956953	0.114927562275351	0.830367700543186	-0.0293546879255769	0.0752619610369555	0.0694016484751671	0.0391600076180445	0.391750802898878	Proteobacteria; Gammaproteobacteria; Pseudomonadales; Moraxellaceae; Acinetobacter; Acinetobacter_junii
denovo169866	1	5	1	6	0.187473513884751	0.0039025726686886	1.71916876956953	0.114927562275351	0.830367700543186	-0.0327525185888632	0.0742281334035228	0.0742484832942286	0.0413522274958548	0.391750802898878	Proteobacteria; Gammaproteobacteria; Pseudomonadales; Moraxellaceae; Moraxella; Moraxella_osloensis
denovo183055	0	5	0	6	0	0	1.03803461289068	0.0275053576847035	0.830367700543186	-0.0116774537631862	0.10448425333312	0.0167639709076908	0.00248073611530273	0.391750802898878	Proteobacteria; Gammaproteobacteria; Enterobacteriales; Enterobacteriaceae; NA; NA
denovo50986	0	5	0	6	0	0	1.03803461289068	0.0275053576847035	0.830367700543186	-0.0252421102204551	0.100966284447345	0.0362371806359417	0.00332879808515036	0.391750802898878	Firmicutes; NA; NA; NA; NA; NA
denovo19975	0	5	0	6	0	0	1.03803461289068	0.0275053576847035	0.830367700543186	-0.0345467298818399	0.0980322739787973	0.0495947478311403	0.00423969279522827	0.391750802898878	Proteobacteria; Gammaproteobacteria; Pseudomonadales; Moraxellaceae; Acinetobacter; Acinetobacter_junii
denovo42528	0	5	0	6	0	0	1.03803461289068	0.0275053576847035	0.830367700543186	-0.0355325254654457	0.0977469614351583	0.0510099406308409	0.00433257823307592	0.391750802898878	Proteobacteria; Gammaproteobacteria; Pseudomonadales; Moraxellaceae; Acinetobacter; Acinetobacter_junii
denovo20047	0	5	0	6	0	0	1.03803461289068	0.0275053576847035	0.830367700543186	-0.0464135555900427	0.0946398797860592	0.0666305781562498	0.00541050703197185	0.391750802898878	Proteobacteria; Betaproteobacteria; Burkholderiales; Comamonadaceae; Delftia; NA
denovo166262	0	5	0	6	0	0	1.03803461289068	0.0275053576847035	0.830367700543186	-0.0513303706991023	0.0931090825273053	0.0736890814154637	0.00603461734267999	0.391750802898878	Proteobacteria; Gammaproteobacteria; Pseudomonadales; Moraxellaceae; Acinetobacter; Acinetobacter_junii
denovo188512	0	5	0	6	0	0	1.03803461289068	0.0275053576847035	0.830367700543186	-0.0661755602796456	0.0884427491487874	0.0950006045689051	0.00811488041134695	0.391750802898878	Proteobacteria; Betaproteobacteria; Burkholderiales; Comamonadaceae; Diaphorobacter; OTU461|NN=Acidovorax_facilis_AF078765|D=95.3
denovo106107	0	5	0	6	0	0	1.03803461289068	0.0275053576847035	0.830367700543186	-0.0663167914898381	0.0882958564389334	0.0952033538965359	0.00827315502656157	0.391750802898878	Proteobacteria; Gammaproteobacteria; Pseudomonadales; Moraxellaceae; Acinetobacter; NA
denovo43829	0	5	0	6	0	0	1.03803461289068	0.0275053576847035	0.830367700543186	-0.0633063414157747	0.0881651052790466	0.090881598616309	0.00841144468452406	0.391750802898878	Firmicutes; Bacilli; Lactobacillales; Enterococcaceae; Enterococcus; Enterococcus_durans
denovo130854	0	5	0	6	0	0	1.03803461289068	0.0275053576847035	0.830367700543186	-0.072496619513073	0.0860652048848469	0.104075018841392	0.00952653359090403	0.391750802898878	Proteobacteria; Gammaproteobacteria; Pseudomonadales; Moraxellaceae; Acinetobacter; NA
denovo192927	0	5	0	6	0	0	1.03803461289068	0.0275053576847035	0.830367700543186	-0.0751032251236002	0.0839450546676195	0.107817021294056	0.0109756546019718	0.391750802898878	Firmicutes; Clostridia; Clostridiales; Peptostreptococcaceae; Intestinibacter; Intestinibacter_bartlettii
denovo32992	0	5	0	6	0	0	1.03803461289068	0.0275053576847035	0.830367700543186	-0.0805401607822587	0.0825264968125195	0.115622201520594	0.0117980105775372	0.391750802898878	Bacteroidetes; Bacteroidia; Bacteroidales; Porphyromonadaceae; Parabacteroides; OTU1235|NN=Parabacteroides_distasonis_BNRRR16S|D=96.7
denovo27754	0	5	0	6	0	0	1.03803461289068	0.0275053576847035	0.830367700543186	-0.0818026757843815	0.0814071956746091	0.117434648411442	0.0129298106483645	0.391750802898878	Bacteroidetes; Bacteroidia; Bacteroidales; Prevotellaceae; Prevotella; OTU516|NN=Prevotella_copri_AB064923|D=96.6
denovo145368	0	5	0	6	0	0	1.03803461289068	0.0275053576847035	0.830367700543186	-0.0886835914715629	0.079963988444308	0.127312783896922	0.0137489725869332	0.391750802898878	Firmicutes; NA; NA; NA; NA; NA
denovo88069	0	5	0	6	0	0	1.03803461289068	0.0275053576847035	0.830367700543186	-0.0887407716225286	0.0795192381130707	0.127394870831859	0.0142753831663595	0.391750802898878	Bacteroidetes; Bacteroidia; Bacteroidales; Prevotellaceae; Prevotella; NA
denovo17460	0	5	0	6	0	0	1.03803461289068	0.0275053576847035	0.830367700543186	-0.10758406974728	0.0719756107233386	0.154446016396154	0.0212235870394098	0.391750802898878	Bacteroidetes; Bacteroidia; Bacteroidales; Bacteroidaceae; Bacteroides; Bacteroides_dorei
denovo143190	11	5	14	5	2.26361226592054	0.691753812621489	8.64665729463971	0.192226035197351	0.830367700543186	0.0560899562587757	-0.154938410977556	0.21917795448754	0.00373691147741872	0.391750802898878	Proteobacteria; Gammaproteobacteria; Pseudomonadales; Pseudomonadaceae; Pseudomonas; NA
denovo18029	9	5	14	5	1.81404973862893	0.522594108297506	7.15963490534714	0.40764599531909	0.830367700543186	0.0145719070713949	-0.144427385522965	0.251085273244733	0.00852359927520212	0.391750802898878	Proteobacteria; Gammaproteobacteria; Enterobacteriales; Enterobacteriaceae; Enterobacter; NA
denovo26094	9	5	13	5	1.81404973862893	0.522594108297506	7.15963490534714	0.40764599531909	0.830367700543186	0.0302009507137851	-0.144186020833254	0.231097124858668	0.00698672406320021	0.391750802898878	Proteobacteria; Gammaproteobacteria; Enterobacteriales; Enterobacteriaceae; Enterobacter; NA
denovo7626	8	5	13	5	1.59630653807064	0.441571769705268	6.43935786285671	0.568601067980034	0.944873681372131	0.0561088074509729	-0.132023288639116	0.194250344882942	0.0180596397849512	0.391750802898878	Proteobacteria; Gammaproteobacteria; Pseudomonadales; Moraxellaceae; Acinetobacter; Acinetobacter_junii
denovo61665	1	5	1	5	0.187473513884751	0.0039025726686886	1.71916876956953	0.114927562275351	0.830367700543186	0.0129675596842153	0.0750729388154793	0.00930442680702888	0.0233227727375353	0.391750802898878	Proteobacteria; Gammaproteobacteria; Pseudomonadales; Moraxellaceae; Acinetobacter; Acinetobacter_junii
denovo137502	1	5	1	5	0.187473513884751	0.0039025726686886	1.71916876956953	0.114927562275351	0.830367700543186	0.0105743614869974	0.0747481378712382	0.0125613876510565	0.023578287965791	0.391750802898878	Proteobacteria; Gammaproteobacteria; Pseudomonadales; Moraxellaceae; Acinetobacter; Acinetobacter_junii
denovo4107	1	5	1	5	0.187473513884751	0.0039025726686886	1.71916876956953	0.114927562275351	0.830367700543186	0.00622117545367157	0.0738830784372055	0.0186426300749979	0.0250315015578216	0.391750802898878	Proteobacteria; Betaproteobacteria; Burkholderiales; Comamonadaceae; NA; NA
denovo101471	1	5	1	5	0.187473513884751	0.0039025726686886	1.71916876956953	0.114927562275351	0.830367700543186	-0.00170375302997278	0.0714909755698833	0.0301778149745617	0.030098647146629	0.391750802898878	Proteobacteria; Betaproteobacteria; Burkholderiales; Comamonadaceae; NA; NA
denovo131365	1	5	1	5	0.187473513884751	0.0039025726686886	1.71916876956953	0.114927562275351	0.830367700543186	-0.00351565243053926	0.0705559180904181	0.0330355107350897	0.0323377928625889	0.391750802898878	Proteobacteria; Gammaproteobacteria; Pseudomonadales; Moraxellaceae; Acinetobacter; Acinetobacter_junii
denovo150690	1	5	1	5	0.187473513884751	0.0039025726686886	1.71916876956953	0.114927562275351	0.830367700543186	-0.00888684662242667	0.0688882368093976	0.0408373432324564	0.0363836578408108	0.391750802898878	Proteobacteria; Gammaproteobacteria; Pseudomonadales; Moraxellaceae; Acinetobacter; Acinetobacter_junii
denovo53236	1	5	1	5	0.187473513884751	0.0039025726686886	1.71916876956953	0.114927562275351	0.830367700543186	-0.0158450422404614	0.0678820759704646	0.0501777385514846	0.0382109494424495	0.391750802898878	Proteobacteria; Gammaproteobacteria; Pseudomonadales; Moraxellaceae; Acinetobacter; Acinetobacter_junii
denovo163063	1	5	1	5	0.187473513884751	0.0039025726686886	1.71916876956953	0.114927562275351	0.830367700543186	-0.0157724380290364	0.0674445875527222	0.0503257104004865	0.0394442307997124	0.391750802898878	Proteobacteria; Gammaproteobacteria; Pseudomonadales; Moraxellaceae; Acinetobacter; Acinetobacter_junii
denovo142914	1	5	1	5	0.187473513884751	0.0039025726686886	1.71916876956953	0.114927562275351	0.830367700543186	-0.018073356768548	0.0672034854235816	0.0533494229341418	0.039803989366551	0.391750802898878	Proteobacteria; Gammaproteobacteria; Pseudomonadales; Moraxellaceae; Acinetobacter; Acinetobacter_junii
denovo123758	1	5	1	5	0.187473513884751	0.0039025726686886	1.71916876956953	0.114927562275351	0.830367700543186	-0.0282035089067105	0.0652948858060928	0.0671227894515793	0.0442384676764367	0.391750802898878	Proteobacteria; Gammaproteobacteria; Pseudomonadales; Moraxellaceae; Acinetobacter; Acinetobacter_junii
denovo119594	1	5	1	5	0.187473513884751	0.0039025726686886	1.71916876956953	0.114927562275351	0.830367700543186	-0.026006385401038	0.0639415593405549	0.0652398022232208	0.0497133269225558	0.391750802898878	Proteobacteria; Gammaproteobacteria; Pseudomonadales; Pseudomonadaceae; Pseudomonas; NA
denovo171403	0	5	0	5	0	0	1.03803461289068	0.0275053576847035	0.830367700543186	0.0245111930961846	0.101548569828242	-0.0351878873862581	0.000735534582592291	0.391750802898878	Proteobacteria; Gammaproteobacteria; Pseudomonadales; Moraxellaceae; Acinetobacter; Acinetobacter_junii
denovo138173	0	5	0	5	0	0	1.03803461289068	0.0275053576847035	0.830367700543186	-0.0257665367803449	0.0893705224987145	0.0369900392446335	0.00295265871545414	0.391750802898878	Proteobacteria; Gammaproteobacteria; Pseudomonadales; Moraxellaceae; Acinetobacter; Acinetobacter_junii
denovo100273	0	5	0	5	0	0	1.03803461289068	0.0275053576847035	0.830367700543186	-0.0356077429243648	0.0864540316609577	0.0511179216443942	0.00381176025328758	0.391750802898878	Firmicutes; NA; NA; NA; NA; NA
denovo176861	0	5	0	5	0	0	1.03803461289068	0.0275053576847035	0.830367700543186	-0.0381283901269041	0.0857024322214627	0.0547365235441625	0.00407421053614356	0.391750802898878	Proteobacteria; Gammaproteobacteria; Pseudomonadales; Moraxellaceae; Acinetobacter; Acinetobacter_junii
denovo93157	0	5	0	5	0	0	1.03803461289068	0.0275053576847035	0.830367700543186	-0.0446038616496684	0.0836789003934519	0.0640326096963874	0.00481819690412473	0.391750802898878	Proteobacteria; Gammaproteobacteria; Pseudomonadales; Moraxellaceae; Acinetobacter; Acinetobacter_junii
denovo24598	0	5	0	5	0	0	1.03803461289068	0.0275053576847035	0.830367700543186	-0.0448610695664264	0.0835539567953516	0.0644018533792313	0.00484298829504212	0.391750802898878	Proteobacteria; Gammaproteobacteria; Pseudomonadales; Moraxellaceae; Acinetobacter; Acinetobacter_junii
denovo138761	0	5	0	5	0	0	1.03803461289068	0.0275053576847035	0.830367700543186	-0.0483321465452979	0.0823746407159792	0.0693848774761112	0.00528979801231557	0.391750802898878	Proteobacteria; Gammaproteobacteria; Pseudomonadales; Moraxellaceae; Acinetobacter; NA
denovo88185	0	5	0	5	0	0	1.03803461289068	0.0275053576847035	0.830367700543186	-0.0502859116665568	0.0817959669999646	0.0721896722813367	0.00557268215203379	0.391750802898878	Proteobacteria; Gammaproteobacteria; Pseudomonadales; Moraxellaceae; Acinetobacter; Acinetobacter_junii
denovo141382	0	5	0	5	0	0	1.03803461289068	0.0275053576847035	0.830367700543186	-0.051120467536712	0.0815323655137507	0.0733877477018731	0.00569560664790012	0.391750802898878	Proteobacteria; Gammaproteobacteria; Pseudomonadales; Moraxellaceae; Acinetobacter; Acinetobacter_junii
denovo115670	0	5	0	5	0	0	1.03803461289068	0.0275053576847035	0.830367700543186	-0.0555877053195146	0.0799587796263026	0.0798008447474578	0.00638261079767476	0.391750802898878	Proteobacteria; Gammaproteobacteria; Pseudomonadales; Moraxellaceae; Acinetobacter; NA
denovo96986	0	5	0	5	0	0	1.03803461289068	0.0275053576847035	0.830367700543186	-0.0566124891414301	0.0796873645878929	0.0812720084553736	0.00656156701738662	0.391750802898878	Proteobacteria; Gammaproteobacteria; Xanthomonadales; Xanthomonadaceae; Stenotrophomonas; NA
denovo71001	0	5	0	5	0	0	1.03803461289068	0.0275053576847035	0.830367700543186	-0.0596986292740546	0.0785936107260567	0.0857024232058455	0.00710145026328927	0.391750802898878	Proteobacteria; Betaproteobacteria; Burkholderiales; Comamonadaceae; Diaphorobacter; OTU461|NN=Acidovorax_facilis_AF078765|D=95.3
denovo168785	0	5	0	5	0	0	1.03803461289068	0.0275053576847035	0.830367700543186	-0.0632693846407559	0.0771666034144576	0.0908285440451824	0.00777515845915613	0.391750802898878	Actinobacteria; Actinobacteria; Bifidobacteriales; Bifidobacteriaceae; Bifidobacterium; NA
denovo5987	0	5	0	5	0	0	1.03803461289068	0.0275053576847035	0.830367700543186	-0.0720924995173265	0.0740423643439181	0.103494870464075	0.00977321354120865	0.391750802898878	Firmicutes; Clostridia; Clostridiales; Ruminococcaceae; Faecalibacterium; NA
denovo161042	0	5	0	5	0	0	1.03803461289068	0.0275053576847035	0.830367700543186	-0.0806014176650708	0.070767926499407	0.115710140948331	0.0121865872391762	0.391750802898878	Bacteroidetes; Bacteroidia; Bacteroidales; Prevotellaceae; Prevotella; OTU516|NN=Prevotella_copri_AB064923|D=96.6
denovo65670	0	5	0	5	0	0	1.03803461289068	0.0275053576847035	0.830367700543186	-0.0806145823877975	0.0706918898128823	0.115729040019419	0.0121930432717215	0.391750802898878	Proteobacteria; Betaproteobacteria; Burkholderiales; Comamonadaceae; Delftia; NA
denovo164426	0	5	0	5	0	0	1.03803461289068	0.0275053576847035	0.830367700543186	-0.11719355343432	0.0540002081073313	0.168241241642545	0.0326348250744968	0.391750802898878	Bacteroidetes; Bacteroidia; Bacteroidales; Bacteroidaceae; Bacteroides; Bacteroides_uniformis
denovo185430	0	4	0	416	0	0	1.45189569403627	0.0570374259356484	0.830367700543186	-0.0243494888746655	0.458124209358755	0.034955747322151	0.00729227160756207	0.391750802898878	Firmicutes; Negativicutes; Selenomonadales; NA; NA; NA
denovo12673	0	4	0	278	0	0	1.45189569403627	0.0570374259356484	0.830367700543186	-0.387555480651823	0.34239069466628	0.55636861721049	0.0259810384395004	0.391750802898878	Bacteroidetes; Bacteroidia; Bacteroidales; Prevotellaceae; Prevotella; NA
denovo102906	0	4	0	156	0	0	1.45189569403627	0.0570374259356484	0.830367700543186	0.0413401421610323	0.295557978794681	-0.059347264785766	0.013796258295115	0.391750802898878	Proteobacteria; Betaproteobacteria; Burkholderiales; Alcaligenaceae; Alcaligenes; Alcaligenes_faecalis
denovo45652	0	4	0	134	0	0	1.45189569403627	0.0570374259356484	0.830367700543186	-0.290064016519511	0.274054974802305	0.416411388382521	0.0287922035565516	0.391750802898878	Firmicutes; Clostridia; Clostridiales; Ruminococcaceae; Ruminococcus; OTU1340|NN=Anaerotruncus_colihominis_DQ002932|D=90.3
denovo132013	0	4	0	73	0	0	1.45189569403627	0.0570374259356484	0.830367700543186	-0.211808230333281	0.195758013361872	0.304068599484465	0.045517699126436	0.391750802898878	Firmicutes; Clostridia; Clostridiales; Ruminococcaceae; Anaerofilum; Anaerofilum_pentosovorans
denovo143332	0	4	0	48	0	0	1.45189569403627	0.0570374259356484	0.830367700543186	-0.142163665151133	0.178081092096218	0.204087945459272	0.0363192454748756	0.391750802898878	Firmicutes; NA; NA; NA; NA; NA
denovo10779	0	4	0	46	0	0	1.45189569403627	0.0570374259356484	0.830367700543186	-0.119443478112648	0.228184086553648	0.171471198499312	0.0145895889152952	0.391750802898878	Proteobacteria; Gammaproteobacteria; NA; NA; NA; NA
denovo57418	1	4	2	38	0.236666847073385	0.00473396486745739	2.44697829265967	0.207196829666935	0.830367700543186	0.163815333185545	0.226484192590657	-0.192415420210362	0.00973621854107922	0.391750802898878	Proteobacteria; Gammaproteobacteria; Enterobacteriales; Enterobacteriaceae; Yersinia; Yersinia_kristensenii
denovo83342	0	4	0	25	0	0	1.45189569403627	0.0570374259356484	0.830367700543186	-0.0537982423931625	0.166311457782199	0.0772319196165077	0.0227049657320872	0.391750802898878	Firmicutes; Clostridia; Clostridiales; Lachnospiraceae; NA; NA
denovo70065	0	4	0	22	0	0	1.45189569403627	0.0570374259356484	0.830367700543186	-0.066802912434427	0.147265554010883	0.0959012215599815	0.0299319676486444	0.391750802898878	Firmicutes; Clostridia; Clostridiales; Lachnospiraceae; Lachnoclostridium; OTU153|NN=Clostridium_aldenense_DQ279736|D=94.6
denovo138343	1	4	1	17	0.236666847073385	0.00473396486745739	2.44697829265967	0.207196829666935	0.830367700543186	-0.00631958085607643	0.132941483720342	0.0370037980348366	0.0350833917128021	0.391750802898878	Firmicutes; NA; NA; NA; NA; NA
denovo116500	7	4	28	16	1.74522632581563	0.427119050741388	8.40399307190863	0.537734866363103	0.895108194262021	-0.112425135154367	-0.175094504282048	0.493746077973461	0.0397292170323863	0.391750802898878	Bacteroidetes; Bacteroidia; Bacteroidales; Prevotellaceae; Prevotella; NA
denovo175177	0	4	0	16	0	0	1.45189569403627	0.0570374259356484	0.830367700543186	0.000467149438140336	0.163073866037804	-0.000670632464006571	0.00843873223464623	0.391750802898878	Firmicutes; NA; NA; NA; NA; NA
denovo177119	1	4	1	15	0.236666847073385	0.00473396486745739	2.44697829265967	0.207196829666935	0.830367700543186	-0.0311579904755085	0.124269605462596	0.0729411748184689	0.0404531011387753	0.391750802898878	Proteobacteria; Alphaproteobacteria; Rhizobiales; Bradyrhizobiaceae; Bradyrhizobium; Bradyrhizobium_japonicum
denovo43130	9	4	25	14	2.28929307304443	0.61274515762354	10.5325906293206	0.25151007846503	0.830367700543186	0.0686738928852542	-0.185985165065104	0.295509672261768	0.0327762771264142	0.391750802898878	Actinobacteria; Actinobacteria; Actinomycetales; Micrococcaceae; Kocuria; Kocuria_rhizophila
denovo123888	1	4	2	14	0.236666847073385	0.00473396486745739	2.44697829265967	0.207196829666935	0.830367700543186	0.0489175319846576	0.132523830894077	-0.0262531348703043	0.0320747252840511	0.391750802898878	Proteobacteria; Alphaproteobacteria; Sphingomonadales; Sphingomonadaceae; Blastomonas; NA
denovo176504	0	4	0	14	0	0	1.45189569403627	0.0570374259356484	0.830367700543186	-0.137215054643715	0.112074685574387	0.196983797220947	0.0389779698324433	0.391750802898878	Firmicutes; Clostridia; Clostridiales; Ruminococcaceae; Ruminococcus; NA
denovo166114	0	4	0	14	0	0	1.45189569403627	0.0570374259356484	0.830367700543186	-0.152747036786968	0.10865275196458	0.219281269090126	0.0454155360672196	0.391750802898878	Firmicutes; NA; NA; NA; NA; NA
denovo106423	0	4	0	13	0	0	1.45189569403627	0.0570374259356484	0.830367700543186	0.0472255092635471	0.144679342974293	-0.0677962062149907	0.00721480930560911	0.391750802898878	Firmicutes; Bacilli; Gemellales; Gemellaceae; Gemella; Gemella_haemolysans
denovo174496	0	4	0	12	0	0	1.45189569403627	0.0570374259356484	0.830367700543186	-0.085627802189726	0.121802098688692	0.122925940355547	0.0212038483485727	0.391750802898878	Firmicutes; NA; NA; NA; NA; NA
denovo40400	0	4	0	12	0	0	1.45189569403627	0.0570374259356484	0.830367700543186	-0.0705773852825183	0.11926347725686	0.101319796045521	0.0238618892490151	0.391750802898878	Bacteroidetes; Bacteroidia; Bacteroidales; Bacteroidaceae; Bacteroides; Bacteroides_fragilis
denovo18950	0	4	0	12	0	0	1.45189569403627	0.0570374259356484	0.830367700543186	-0.0967879039994934	0.104874741632831	0.138947208849507	0.0389996883161823	0.391750802898878	Bacteroidetes; Bacteroidia; Bacteroidales; Bacteroidaceae; Bacteroides; Bacteroides_fragilis
denovo144251	1	4	1	11	0.236666847073385	0.00473396486745739	2.44697829265967	0.207196829666935	0.830367700543186	0.0103917371561726	0.117469924878032	0.0130406391962446	0.0272092035091208	0.391750802898878	Proteobacteria; Alphaproteobacteria; Rhodobacterales; Rhodobacteraceae; Paracoccus; Paracoccus_yeei
denovo153710	0	4	0	11	0	0	1.45189569403627	0.0570374259356484	0.830367700543186	-0.0679644146052819	0.109005559936047	0.0975686560021383	0.0283418220570241	0.391750802898878	Firmicutes; NA; NA; NA; NA; NA
denovo100337	0	4	0	11	0	0	1.45189569403627	0.0570374259356484	0.830367700543186	-0.130403192889533	0.103237020003583	0.187204794487122	0.0341548205510412	0.391750802898878	Firmicutes; NA; NA; NA; NA; NA
denovo24872	0	4	0	11	0	0	1.45189569403627	0.0570374259356484	0.830367700543186	-0.122890115594857	0.102802709066004	0.176419137635091	0.0349037362933333	0.391750802898878	Firmicutes; NA; NA; NA; NA; NA
denovo96493	0	4	0	11	0	0	1.45189569403627	0.0570374259356484	0.830367700543186	-0.144322685141584	0.0961437241810478	0.207187400960705	0.0442960182604597	0.391750802898878	Bacteroidetes; Bacteroidia; Bacteroidales; Bacteroidaceae; Bacteroides; Bacteroides_fragilis
denovo46060	9	4	21	9	2.28929307304443	0.61274515762354	10.5325906293206	0.25151007846503	0.830367700543186	-0.0185290230474344	-0.184592339031643	0.359392303763867	0.0102780522596326	0.391750802898878	Firmicutes; Clostridia; Clostridiales; Ruminococcaceae; Faecalibacterium; OTU302|NN=Faecalibacterium_prausnitzii_X85022|D=94.1
denovo36756	8	4	14	9	2.014420524061	0.518479477601291	9.45724081757984	0.373468151355416	0.830367700543186	-0.00481389835302296	-0.135215461044043	0.280043078930507	0.0347374695179667	0.391750802898878	Firmicutes; Clostridia; Clostridiales; Ruminococcaceae; Faecalibacterium; OTU302|NN=Faecalibacterium_prausnitzii_X85022|D=94.1
denovo154159	0	4	0	9	0	0	1.45189569403627	0.0570374259356484	0.830367700543186	-0.0148271374317643	0.119033338609661	0.0212856077695666	0.00999940945084995	0.391750802898878	Firmicutes; Clostridia; Clostridiales; Lachnospiraceae; Lachnoclostridium; OTU2|NN=Clostridium_bolteae_AJ508452|D=94
denovo1534	0	4	0	9	0	0	1.45189569403627	0.0570374259356484	0.830367700543186	-0.0684255851223694	0.109210988901942	0.0982307052201205	0.0164079107301337	0.391750802898878	Bacteroidetes; Bacteroidia; Bacteroidales; Bacteroidaceae; Bacteroides; Bacteroides_fragilis
denovo24764	0	4	0	9	0	0	1.45189569403627	0.0570374259356484	0.830367700543186	-0.113881873056069	0.0945241756307581	0.16348704482512	0.0308430128715663	0.391750802898878	Bacteroidetes; Bacteroidia; Bacteroidales; Prevotellaceae; Prevotella; OTU516|NN=Prevotella_copri_AB064923|D=96.6
denovo38981	0	4	0	9	0	0	1.45189569403627	0.0570374259356484	0.830367700543186	-0.0637102398537811	0.0944715061576196	0.0914614289287824	0.0340532026872154	0.391750802898878	Firmicutes; Clostridia; Clostridiales; Lachnospiraceae; Lachnoclostridium; OTU53|NN=Clostridium_symbiosum_CLORR16SAA|D=94.4
denovo186724	0	4	0	9	0	0	1.45189569403627	0.0570374259356484	0.830367700543186	-0.13570153256686	0.0848886791589976	0.194811008479575	0.0463553494769604	0.391750802898878	Bacteroidetes; Bacteroidia; Bacteroidales; Prevotellaceae; Prevotella; NA
denovo32378	5	4	22	8	1.22299789307388	0.254686508216956	6.35851592240593	1	1	-0.0590009107065457	-0.150602596852353	0.355873192609308	0.0453535217754742	0.391750802898878	Bacteroidetes; Bacteroidia; Bacteroidales; Prevotellaceae; Prevotella; OTU516|NN=Prevotella_copri_AB064923|D=96.6
denovo157325	1	4	1	8	0.236666847073385	0.00473396486745739	2.44697829265967	0.207196829666935	0.830367700543186	-0.00454267076717376	0.0890707223676554	0.0344462580227131	0.0477210392295292	0.391750802898878	Proteobacteria; Alphaproteobacteria; Rhodobacterales; Rhodobacteraceae; Paracoccus; OTU1480|NN=Paracoccus_yeei_AY014171|D=97
denovo102687	0	4	0	8	0	0	1.45189569403627	0.0570374259356484	0.830367700543186	-0.08277408705579	0.095517595577521	0.118829191316389	0.0223055860224887	0.391750802898878	Actinobacteria; Actinobacteria; Bifidobacteriales; Bifidobacteriaceae; Bifidobacterium; Bifidobacterium_pseudocatenulatum
denovo89362	0	4	0	8	0	0	1.45189569403627	0.0570374259356484	0.830367700543186	-0.0414399864368926	0.096828242905988	0.0594905996744983	0.0224761912379842	0.391750802898878	Firmicutes; NA; NA; NA; NA; NA
denovo145144	0	4	0	8	0	0	1.45189569403627	0.0570374259356484	0.830367700543186	-0.109200897670204	0.0828373082662312	0.156767109402585	0.0403695970369945	0.391750802898878	Firmicutes; NA; NA; NA; NA; NA
denovo3315	0	4	0	8	0	0	1.45189569403627	0.0570374259356484	0.830367700543186	-0.100864543586432	0.083689753806227	0.14479956920327	0.0405644997058847	0.391750802898878	Bacteroidetes; Bacteroidia; Bacteroidales; Bacteroidaceae; Bacteroides; Bacteroides_fragilis
denovo167556	0	4	0	8	0	0	1.45189569403627	0.0570374259356484	0.830367700543186	-0.119267769736761	0.0782682298043346	0.171218954289116	0.049816756124889	0.391750802898878	Bacteroidetes; Bacteroidia; Bacteroidales; Bacteroidaceae; Bacteroides; Bacteroides_fragilis
denovo143989	9	4	23	7	2.28929307304443	0.61274515762354	10.5325906293206	0.25151007846503	0.830367700543186	0.18506325563437	-0.182389389191491	0.118071068721355	0.0199047632851134	0.391750802898878	Firmicutes; Clostridia; Clostridiales; Ruminococcaceae; Ruminococcus; OTU262|NN=Ruminococcus_bromii_DQ882649|D=96.8
denovo182728	1	4	1	7	0.236666847073385	0.00473396486745739	2.44697829265967	0.207196829666935	0.830367700543186	0.0144340012797658	0.0828516891697793	0.0070243130985508	0.047578101105238	0.391750802898878	Firmicutes; Bacilli; Bacillales; Staphylococcaceae; Staphylococcus; NA
denovo90952	0	4	0	7	0	0	1.45189569403627	0.0570374259356484	0.830367700543186	0.0463738543614966	0.11832196429866	-0.0665735836903462	0.00272487239960254	0.391750802898878	Proteobacteria; Alphaproteobacteria; Rhizobiales; Bradyrhizobiaceae; Bradyrhizobium; Bradyrhizobium_japonicum
denovo193328	0	4	0	7	0	0	1.45189569403627	0.0570374259356484	0.830367700543186	-0.0553299386923413	0.0926185062083976	0.0794307989886358	0.0182452171967951	0.391750802898878	Firmicutes; NA; NA; NA; NA; NA
denovo53760	0	4	0	7	0	0	1.45189569403627	0.0570374259356484	0.830367700543186	-0.066011216388343	0.0895965738557586	0.094764675035933	0.0215695171148625	0.391750802898878	Firmicutes; NA; NA; NA; NA; NA
denovo16468	0	4	0	7	0	0	1.45189569403627	0.0570374259356484	0.830367700543186	-0.0595520207247975	0.0865072281605566	0.0854919542539312	0.0264917388119716	0.391750802898878	Proteobacteria; Gammaproteobacteria; Pseudomonadales; Moraxellaceae; Acinetobacter; Acinetobacter_junii
denovo41313	0	4	0	7	0	0	1.45189569403627	0.0570374259356484	0.830367700543186	-0.0596098830184946	0.0861500934413556	0.0855750204623584	0.0268673570389387	0.391750802898878	Bacteroidetes; Bacteroidia; Bacteroidales; Porphyromonadaceae; Parabacteroides; OTU1346|NN=Parabacteroides_distasonis_BNRRR16S|D=96.9
denovo105720	0	4	0	7	0	0	1.45189569403627	0.0570374259356484	0.830367700543186	-0.0713560957186707	0.0826490124226065	0.102437700630023	0.0323132867212145	0.391750802898878	Bacteroidetes; Bacteroidia; Bacteroidales; Prevotellaceae; Prevotella; OTU1321|NN=Prevotella_copri_AB064923|D=96.2
denovo77310	0	4	0	7	0	0	1.45189569403627	0.0570374259356484	0.830367700543186	-0.102296371170821	0.0782252507286736	0.14685507860252	0.0363550864298299	0.391750802898878	Fusobacteria; Fusobacteriia; Fusobacteriales; Fusobacteriaceae; Fusobacterium; Fusobacterium_periodonticum
denovo130428	0	4	0	7	0	0	1.45189569403627	0.0570374259356484	0.830367700543186	-0.0859222776386529	0.0786117359689873	0.123348684727646	0.0387264317304816	0.391750802898878	Firmicutes; Clostridia; Clostridiales; Lachnospiraceae; Blautia; OTU512|NN=Ruminococcus_torques_AB910746|D=97
denovo27961	0	4	0	7	0	0	1.45189569403627	0.0570374259356484	0.830367700543186	-0.105795797217338	0.0729482049333095	0.151878800179766	0.0488334054538363	0.391750802898878	Firmicutes; Clostridia; Clostridiales; Lachnospiraceae; Fusicatenibacter; OTU1070|NN=Fusicatenibacter_saccharivorans_AB698912|D=95.5
denovo23551	9	4	16	6	2.28929307304443	0.61274515762354	10.5325906293206	0.25151007846503	0.830367700543186	0.133838220909082	-0.147498627280378	0.12205152797362	0.0249754906904515	0.391750802898878	Firmicutes; NA; NA; NA; NA; NA
denovo181865	6	4	15	6	1.48148724929634	0.33899743432331	7.36998687232764	0.747855381652602	1	-0.00837926467954163	-0.143632098364676	0.277075294308629	0.0229813499571942	0.391750802898878	Firmicutes; Bacilli; Bacillales; Staphylococcaceae; Staphylococcus; NA
denovo90972	7	4	12	6	1.74522632581563	0.427119050741388	8.40399307190863	0.537734866363103	0.895108194262021	0.00333693608141966	-0.114852444188094	0.236601100756728	0.0434108888839553	0.391750802898878	Firmicutes; Clostridia; Clostridiales; Ruminococcaceae; Faecalibacterium; OTU1008|NN=Faecalibacterium_prausnitzii_X85022|D=94.9
denovo13660	1	4	1	6	0.236666847073385	0.00473396486745739	2.44697829265967	0.207196829666935	0.830367700543186	0.0329056831792359	0.0843058729433498	-0.0195209624504316	0.0289845770948459	0.391750802898878	Proteobacteria; Alphaproteobacteria; Rhizobiales; Bradyrhizobiaceae; Bradyrhizobium; Bradyrhizobium_japonicum
denovo147004	0	4	0	6	0	0	1.45189569403627	0.0570374259356484	0.830367700543186	-0.00229218694575295	0.0965434500297808	0.00329062791023264	0.00770706517019123	0.391750802898878	Proteobacteria; Alphaproteobacteria; Rhizobiales; Bradyrhizobiaceae; Bradyrhizobium; Bradyrhizobium_japonicum
denovo11823	0	4	0	6	0	0	1.45189569403627	0.0570374259356484	0.830367700543186	-0.0413496219326122	0.0887926222509661	0.05936087379833	0.0131766605170808	0.391750802898878	Fusobacteria; Fusobacteriia; Fusobacteriales; Fusobacteriaceae; Fusobacterium; OTU23|NN=Fusobacterium_periodonticum_AB910749|D=96.5
denovo72808	0	4	0	6	0	0	1.45189569403627	0.0570374259356484	0.830367700543186	-0.0315224625421289	0.0888048117636473	0.0452531566993626	0.0136539426260913	0.391750802898878	Bacteroidetes; Bacteroidia; Bacteroidales; Bacteroidaceae; Bacteroides; NA
denovo51579	0	4	0	6	0	0	1.45189569403627	0.0570374259356484	0.830367700543186	-0.0333150252934629	0.0883886249543234	0.0478265318908198	0.0140356207208677	0.391750802898878	Proteobacteria; Alphaproteobacteria; Rhodobacterales; Rhodobacteraceae; Paracoccus; NA
denovo37476	0	4	0	6	0	0	1.45189569403627	0.0570374259356484	0.830367700543186	-0.0547423231414606	0.0855130189179333	0.0785872272477718	0.0160300429137534	0.391750802898878	Bacteroidetes; Bacteroidia; Bacteroidales; Bacteroidaceae; Bacteroides; Bacteroides_fragilis
denovo101295	0	4	0	6	0	0	1.45189569403627	0.0570374259356484	0.830367700543186	-0.0465374822395297	0.0845636964905437	0.0668084853258108	0.0179792289653731	0.391750802898878	Proteobacteria; Betaproteobacteria; Burkholderiales; Comamonadaceae; Acidovorax; OTU1609|NN=Acidovorax_facilis_AF078765|D=96.8
denovo20709	0	4	0	6	0	0	1.45189569403627	0.0570374259356484	0.830367700543186	-0.0502636004876336	0.0834950250917658	0.0721576427000625	0.0191161151400356	0.391750802898878	Proteobacteria; Gammaproteobacteria; Pseudomonadales; Moraxellaceae; Acinetobacter; Acinetobacter_junii
denovo11553	0	4	0	6	0	0	1.45189569403627	0.0570374259356484	0.830367700543186	-0.0488528361884147	0.0836214835572461	0.0701323714252343	0.0191246664518581	0.391750802898878	Proteobacteria; Gammaproteobacteria; Pseudomonadales; Moraxellaceae; Acinetobacter; Acinetobacter_junii
denovo131840	0	4	0	6	0	0	1.45189569403627	0.0570374259356484	0.830367700543186	-0.0837971931822598	0.0759797021644016	0.12029794655083	0.0275181524098551	0.391750802898878	Proteobacteria; Gammaproteobacteria; Pseudomonadales; Moraxellaceae; Acinetobacter; NA
denovo102604	0	4	0	6	0	0	1.45189569403627	0.0570374259356484	0.830367700543186	-0.0993503008120765	0.0705264735846365	0.142625745839781	0.0357164402385133	0.391750802898878	Fusobacteria; Fusobacteriia; Fusobacteriales; Fusobacteriaceae; Fusobacterium; OTU1067|NN=Fusobacterium_periodonticum_AB910749|D=97
denovo62606	0	4	0	6	0	0	1.45189569403627	0.0570374259356484	0.830367700543186	-0.0875320953296858	0.0714886587254817	0.125659713954261	0.0371704696250487	0.391750802898878	Bacteroidetes; Bacteroidia; Bacteroidales; Prevotellaceae; Prevotella; NA
denovo135107	0	4	0	6	0	0	1.45189569403627	0.0570374259356484	0.830367700543186	-0.103119933554823	0.0690176191293514	0.148037371945406	0.0386202542697848	0.391750802898878	Bacteroidetes; Bacteroidia; Bacteroidales; Bacteroidaceae; Bacteroides; Bacteroides_fragilis
denovo140754	0	4	0	6	0	0	1.45189569403627	0.0570374259356484	0.830367700543186	-0.105562131946124	0.0666583772590135	0.151543353952514	0.0445479619714658	0.391750802898878	Bacteroidetes; Bacteroidia; Bacteroidales; Bacteroidaceae; Bacteroides; NA
denovo61000	8	4	2492	5	2.014420524061	0.518479477601291	9.45724081757984	0.373468151355416	0.830367700543186	0.214422480412755	-0.380111961459819	0.281764048494973	0.0241077754492738	0.391750802898878	Proteobacteria; Alphaproteobacteria; Rhizobiales; NA; NA; NA
denovo116460	9	4	24	5	2.28929307304443	0.61274515762354	10.5325906293206	0.25151007846503	0.830367700543186	0.203053794708193	-0.173323969491652	0.0669882573901434	0.0224625375924215	0.391750802898878	Proteobacteria; Gammaproteobacteria; Pseudomonadales; Moraxellaceae; Acinetobacter; NA
denovo92486	5	4	16	5	1.22299789307388	0.254686508216956	6.35851592240593	1	1	-0.0308075113345878	-0.138737150096394	0.28861107354221	0.0281045369905626	0.391750802898878	Bacteroidetes; Bacteroidia; Bacteroidales; Prevotellaceae; Prevotella; NA
denovo153208	7	4	13	5	1.74522632581563	0.427119050741388	8.40399307190863	0.537734866363103	0.895108194262021	0.0222927115726607	-0.132186656901686	0.22424024843157	0.0208277669659185	0.391750802898878	Proteobacteria; Gammaproteobacteria; Pseudomonadales; Pseudomonadaceae; Pseudomonas; NA
denovo150966	8	4	12	5	2.014420524061	0.518479477601291	9.45724081757984	0.373468151355416	0.830367700543186	0.0354739824828784	-0.124166257428215	0.200710796813171	0.0226550929042492	0.391750802898878	Bacteroidetes; Flavobacteriia; Flavobacteriales; Flavobacteriaceae; Chryseobacterium; NA
denovo178545	8	4	12	5	2.014420524061	0.518479477601291	9.45724081757984	0.373468151355416	0.830367700543186	0.0343218230475522	-0.112745072134673	0.187153914483434	0.0387295964396848	0.391750802898878	Proteobacteria; Gammaproteobacteria; Pseudomonadales; Moraxellaceae; Acinetobacter; Acinetobacter_johnsonii
denovo46505	9	4	9	5	2.28929307304443	0.61274515762354	10.5325906293206	0.25151007846503	0.830367700543186	0.0480869860013615	-0.096194802935254	0.154697427231859	0.0409927544267172	0.391750802898878	Proteobacteria; Gammaproteobacteria; Pseudomonadales; Pseudomonadaceae; Pseudomonas; NA
denovo1790	1	4	1	5	0.236666847073385	0.00473396486745739	2.44697829265967	0.207196829666935	0.830367700543186	0.0300903528210127	0.0720133791571478	-0.0152412434803391	0.0382848257179226	0.391750802898878	Proteobacteria; Betaproteobacteria; Burkholderiales; Comamonadaceae; Comamonas; OTU250|NN=Comamonas_kerstersii_AJ430348|D=96.2
denovo14805	1	4	1	5	0.236666847073385	0.00473396486745739	2.44697829265967	0.207196829666935	0.830367700543186	0.0218301747922973	0.0700723128089107	-0.00338245742906653	0.0434779685603015	0.391750802898878	Firmicutes; Bacilli; Bacillales; Staphylococcaceae; Staphylococcus; Staphylococcus_equorum
denovo162859	1	4	1	5	0.236666847073385	0.00473396486745739	2.44697829265967	0.207196829666935	0.830367700543186	0.0151915424253658	0.0685365208529946	0.0060950313009155	0.0491221514354314	0.391750802898878	Proteobacteria; Gammaproteobacteria; Pseudomonadales; Moraxellaceae; Acinetobacter; Acinetobacter_junii
denovo51440	0	4	0	5	0	0	1.45189569403627	0.0570374259356484	0.830367700543186	-0.0109840824729244	0.0862796544821327	0.0157685778730535	0.00717679090849136	0.391750802898878	Actinobacteria; Actinobacteria; Bifidobacteriales; Bifidobacteriaceae; Bifidobacterium; Bifidobacterium_adolescentis
denovo142386	0	4	0	5	0	0	1.45189569403627	0.0570374259356484	0.830367700543186	-0.0176975373920868	0.0845042876436541	0.0254063092858494	0.00835542223916848	0.391750802898878	Proteobacteria; Gammaproteobacteria; Pseudomonadales; Moraxellaceae; Acinetobacter; Acinetobacter_junii
denovo144519	0	4	0	5	0	0	1.45189569403627	0.0570374259356484	0.830367700543186	-0.0202288428520533	0.0837126463359184	0.0290402120141253	0.00893928507209243	0.391750802898878	Bacteroidetes; Flavobacteriia; Flavobacteriales; Flavobacteriaceae; Chryseobacterium; Chryseobacterium_hominis
denovo87375	0	4	0	5	0	0	1.45189569403627	0.0570374259356484	0.830367700543186	-0.0276566501476239	0.0818359974541116	0.0397034565823406	0.0103455062064595	0.391750802898878	Proteobacteria; Gammaproteobacteria; Pseudomonadales; Moraxellaceae; Acinetobacter; Acinetobacter_junii
denovo184363	0	4	0	5	0	0	1.45189569403627	0.0570374259356484	0.830367700543186	-0.0296459621581105	0.081181686363525	0.0425592819485905	0.0109161659730398	0.391750802898878	Proteobacteria; Gammaproteobacteria; Pseudomonadales; Pseudomonadaceae; Pseudomonas; Pseudomonas_stutzeri
denovo10710	0	4	0	5	0	0	1.45189569403627	0.0570374259356484	0.830367700543186	-0.0305772683452187	0.0810000893011414	0.0438962506185974	0.0110427130412253	0.391750802898878	Proteobacteria; Gammaproteobacteria; Pseudomonadales; Moraxellaceae; Acinetobacter; Acinetobacter_junii
denovo193144	0	4	0	5	0	0	1.45189569403627	0.0570374259356484	0.830367700543186	-0.0356551399779805	0.0795034862332422	0.0511859641170118	0.01236480398367	0.391750802898878	Proteobacteria; Gammaproteobacteria; Pseudomonadales; Moraxellaceae; Acinetobacter; Acinetobacter_junii
denovo118274	0	4	0	5	0	0	1.45189569403627	0.0570374259356484	0.830367700543186	-0.0425464624429147	0.0777752589712688	0.0610790394106923	0.0138700711035785	0.391750802898878	Proteobacteria; Gammaproteobacteria; Pseudomonadales; Moraxellaceae; Acinetobacter; Acinetobacter_junii
denovo28181	0	4	0	5	0	0	1.45189569403627	0.0570374259356484	0.830367700543186	-0.0410413254184584	0.0778744587608047	0.0589182881200625	0.0139463521560703	0.391750802898878	Proteobacteria; Gammaproteobacteria; Pseudomonadales; Moraxellaceae; Acinetobacter; Acinetobacter_junii
denovo160546	0	4	0	5	0	0	1.45189569403627	0.0570374259356484	0.830367700543186	-0.0421610002565028	0.0771489721504169	0.0605256758941186	0.0147537202982588	0.391750802898878	Fusobacteria; Fusobacteriia; Fusobacteriales; Fusobacteriaceae; Fusobacterium; Fusobacterium_periodonticum
denovo113371	0	4	0	5	0	0	1.45189569403627	0.0570374259356484	0.830367700543186	-0.0424146847630564	0.0770644526591601	0.0608898614241014	0.0148288080477876	0.391750802898878	Proteobacteria; Gammaproteobacteria; Enterobacteriales; Enterobacteriaceae; NA; NA
denovo186265	0	4	0	5	0	0	1.45189569403627	0.0570374259356484	0.830367700543186	-0.04499154892249	0.0767195504235781	0.064589167512386	0.0151082121924132	0.391750802898878	Firmicutes; Bacilli; Bacillales; Staphylococcaceae; Staphylococcus; Staphylococcus_hominis
denovo136155	0	4	0	5	0	0	1.45189569403627	0.0570374259356484	0.830367700543186	-0.0467656238771795	0.0761715756726404	0.0671360019106721	0.0157176039145126	0.391750802898878	Proteobacteria; Gammaproteobacteria; Pseudomonadales; Moraxellaceae; Acinetobacter; Acinetobacter_junii
denovo154395	0	4	0	5	0	0	1.45189569403627	0.0570374259356484	0.830367700543186	-0.0472335540596751	0.0759317413027565	0.0678077551991258	0.016017922775177	0.391750802898878	Proteobacteria; Gammaproteobacteria; Pseudomonadales; Moraxellaceae; Acinetobacter; Acinetobacter_junii
denovo47090	0	4	0	5	0	0	1.45189569403627	0.0570374259356484	0.830367700543186	-0.0473561361282785	0.0758206816036267	0.0679837321092935	0.0161448154317206	0.391750802898878	Proteobacteria; Gammaproteobacteria; Pseudomonadales; Moraxellaceae; Acinetobacter; NA
denovo68057	0	4	0	5	0	0	1.45189569403627	0.0570374259356484	0.830367700543186	-0.0516640293918957	0.0744476734731048	0.0741680766427213	0.0176892298335942	0.391750802898878	Proteobacteria; Gammaproteobacteria; Pseudomonadales; Moraxellaceae; Acinetobacter; Acinetobacter_junii
denovo85443	0	4	0	5	0	0	1.45189569403627	0.0570374259356484	0.830367700543186	-0.0529096297125703	0.0738528895078161	0.0759562410800945	0.0183109578595579	0.391750802898878	Bacteroidetes; Bacteroidia; Bacteroidales; Porphyromonadaceae; Parabacteroides; Parabacteroides_johnsonii
denovo185281	0	4	0	5	0	0	1.45189569403627	0.0570374259356484	0.830367700543186	-0.057313432378402	0.0731005856937235	0.0822782716588797	0.0191295230589689	0.391750802898878	Proteobacteria; Gammaproteobacteria; Pseudomonadales; Moraxellaceae; Acinetobacter; Acinetobacter_junii
denovo181882	0	4	0	5	0	0	1.45189569403627	0.0570374259356484	0.830367700543186	-0.0582850083665954	0.072387688710421	0.0836730510286798	0.0203285637083045	0.391750802898878	Proteobacteria; Gammaproteobacteria; Pseudomonadales; Moraxellaceae; Acinetobacter; Acinetobacter_junii
denovo45892	0	4	0	5	0	0	1.45189569403627	0.0570374259356484	0.830367700543186	-0.0620994204887842	0.0715687373895751	0.0891489617146125	0.0209874678450025	0.391750802898878	Bacteroidetes; Bacteroidia; Bacteroidales; Prevotellaceae; Prevotella; NA
denovo25539	0	4	0	5	0	0	1.45189569403627	0.0570374259356484	0.830367700543186	-0.0641345943834568	0.0705610760222397	0.0920706256881356	0.0225812751736716	0.391750802898878	Firmicutes; Clostridia; Clostridiales; Lachnospiraceae; Roseburia; NA
denovo128783	0	4	0	5	0	0	1.45189569403627	0.0570374259356484	0.830367700543186	-0.0657420016994659	0.0697590577366554	0.0943781946178741	0.0240753830762028	0.391750802898878	Proteobacteria; Betaproteobacteria; Burkholderiales; Comamonadaceae; NA; NA
denovo14624	0	4	0	5	0	0	1.45189569403627	0.0570374259356484	0.830367700543186	-0.0663231581383905	0.0695493251426076	0.0952124937581253	0.024378090872335	0.391750802898878	Proteobacteria; Gammaproteobacteria; Pseudomonadales; Moraxellaceae; Acinetobacter; Acinetobacter_junii
denovo27647	0	4	0	5	0	0	1.45189569403627	0.0570374259356484	0.830367700543186	-0.0670973408250703	0.0686894701918359	0.0963238983759413	0.0259081275938711	0.391750802898878	Bacteroidetes; Bacteroidia; Bacteroidales; Prevotellaceae; Prevotella; OTU516|NN=Prevotella_copri_AB064923|D=96.6
denovo8445	0	4	0	5	0	0	1.45189569403627	0.0570374259356484	0.830367700543186	-0.0719895968404269	0.0678286953738357	0.103347144982403	0.0269038833799962	0.391750802898878	Proteobacteria; Gammaproteobacteria; Pseudomonadales; Moraxellaceae; Acinetobacter; Acinetobacter_junii
denovo23186	0	4	0	5	0	0	1.45189569403627	0.0570374259356484	0.830367700543186	-0.0806359080980334	0.0653086172658525	0.115759654877181	0.030256764317156	0.391750802898878	Bacteroidetes; Bacteroidia; Bacteroidales; Porphyromonadaceae; Parabacteroides; OTU1346|NN=Parabacteroides_distasonis_BNRRR16S|D=96.9
denovo71282	0	4	0	5	0	0	1.45189569403627	0.0570374259356484	0.830367700543186	-0.078878949050573	0.0653978184844307	0.113237391808969	0.031193909360135	0.391750802898878	Firmicutes; NA; NA; NA; NA; NA
denovo137882	0	4	0	5	0	0	1.45189569403627	0.0570374259356484	0.830367700543186	-0.0840953880075046	0.0630145104889247	0.120726030401694	0.035582395597366	0.391750802898878	Bacteroidetes; Bacteroidia; Bacteroidales; Bacteroidaceae; Bacteroides; Bacteroides_fragilis
denovo42157	0	4	0	5	0	0	1.45189569403627	0.0570374259356484	0.830367700543186	-0.0847923119504609	0.0627195610517439	0.121726523569256	0.0361751782909513	0.391750802898878	Bacteroidetes; Bacteroidia; Bacteroidales; Bacteroidaceae; Bacteroides; Bacteroides_fragilis
denovo191867	0	4	0	5	0	0	1.45189569403627	0.0570374259356484	0.830367700543186	-0.0877565736585926	0.0620766280370325	0.125981971550096	0.0376177033798846	0.391750802898878	Bacteroidetes; Bacteroidia; Bacteroidales; Bacteroidaceae; Bacteroides; OTU1000|NN=Bacteroides_vulgatus_BNRRR16SA|D=96.9
denovo82161	0	4	0	5	0	0	1.45189569403627	0.0570374259356484	0.830367700543186	-0.090636400000568	0.0615059224738867	0.130116205433194	0.0377988913852501	0.391750802898878	Firmicutes; Bacilli; Gemellales; Gemellaceae; Gemella; Gemella_morbillorum
denovo10275	0	4	0	5	0	0	1.45189569403627	0.0570374259356484	0.830367700543186	-0.0867543681570669	0.0615048340981551	0.124543220927587	0.0396669230286147	0.391750802898878	Firmicutes; Clostridia; Clostridiales; Ruminococcaceae; Faecalibacterium; NA
denovo35011	0	4	0	5	0	0	1.45189569403627	0.0570374259356484	0.830367700543186	-0.0891495101185252	0.0610551177817357	0.127981649456266	0.039750641706628	0.391750802898878	Firmicutes; NA; NA; NA; NA; NA
denovo105712	0	4	0	5	0	0	1.45189569403627	0.0570374259356484	0.830367700543186	-0.0937169381221264	0.0602586793176458	0.134538578023753	0.0405464200707948	0.391750802898878	Firmicutes; Clostridia; Clostridiales; Lachnospiraceae; Fusicatenibacter; OTU1070|NN=Fusicatenibacter_saccharivorans_AB698912|D=95.5
denovo112544	0	4	0	5	0	0	1.45189569403627	0.0570374259356484	0.830367700543186	-0.0979305134785303	0.0584896269912809	0.140587521237282	0.0446975127096595	0.391750802898878	Bacteroidetes; Bacteroidia; Bacteroidales; Bacteroidaceae; Bacteroides; Bacteroides_dorei
denovo164021	0	4	0	5	0	0	1.45189569403627	0.0570374259356484	0.830367700543186	-0.0986056613182285	0.0580117926587182	0.141556752969868	0.0456070361858663	0.391750802898878	Bacteroidetes; Bacteroidia; Bacteroidales; Bacteroidaceae; Bacteroides; OTU20|NN=Bacteroides_xylanisolvens_AB510713|D=96.4
denovo189546	0	4	0	5	0	0	1.45189569403627	0.0570374259356484	0.830367700543186	-0.0983922000050479	0.0572803676213838	0.141250311230372	0.0488824187423606	0.391750802898878	Bacteroidetes; Bacteroidia; Bacteroidales; Bacteroidaceae; Bacteroides; Bacteroides_uniformis
denovo36993	0	4	0	5	0	0	1.45189569403627	0.0570374259356484	0.830367700543186	-0.102601100790475	0.0563855951736894	0.147292543702548	0.0499742549205883	0.391750802898878	Fusobacteria; Fusobacteriia; Fusobacteriales; Fusobacteriaceae; Fusobacterium; OTU23|NN=Fusobacterium_periodonticum_AB910749|D=96.5
denovo26672	8	4	18	4	2.014420524061	0.518479477601291	9.45724081757984	0.373468151355416	0.830367700543186	0.135952555699404	-0.146577755603509	0.102071783628132	0.0251437268060758	0.391750802898878	Firmicutes; Bacilli; Bacillales; Staphylococcaceae; Staphylococcus; Staphylococcus_pasteuri
denovo194221	10	4	12	4	2.56999188397286	0.70969563501984	11.6311708361709	0.164767902434997	0.830367700543186	0.0714757602731238	-0.151974801770298	0.175269251896577	0.00254560966888381	0.391750802898878	Proteobacteria; Gammaproteobacteria; Pseudomonadales; Moraxellaceae; Acinetobacter; Acinetobacter_junii
denovo148665	9	4	10	4	2.28929307304443	0.61274515762354	10.5325906293206	0.25151007846503	0.830367700543186	0.0299429707117547	-0.118639683951233	0.188293021403114	0.0095618593062159	0.391750802898878	Proteobacteria; Betaproteobacteria; Burkholderiales; Comamonadaceae; Acidovorax; NA
denovo111857	8	4	9	4	2.014420524061	0.518479477601291	9.45724081757984	0.373468151355416	0.830367700543186	0.0122243318868568	-0.109965827984303	0.194479449132276	0.0130575534313104	0.391750802898878	Proteobacteria; Betaproteobacteria; Burkholderiales; Comamonadaceae; Delftia; OTU118|NN=Delftia_acidovorans_GU459215|D=95.8
denovo130696	8	4	9	4	2.014420524061	0.518479477601291	9.45724081757984	0.373468151355416	0.830367700543186	0.0451729411826592	-0.104809979652483	0.152952985519426	0.0220995603485677	0.391750802898878	Proteobacteria; Gammaproteobacteria; Pseudomonadales; Pseudomonadaceae; Pseudomonas; NA
denovo22259	8	4	9	4	2.014420524061	0.518479477601291	9.45724081757984	0.373468151355416	0.830367700543186	0.0373576207987159	-0.0974065070265357	0.157506920231827	0.0317005913625901	0.391750802898878	Proteobacteria; Gammaproteobacteria; Pseudomonadales; Pseudomonadaceae; Pseudomonas; OTU1061|NN=Pseudomonas_putida_EU620069|D=97
denovo79755	7	4	9	4	1.74522632581563	0.427119050741388	8.40399307190863	0.537734866363103	0.895108194262021	0.0202631626111734	-0.101715651328194	0.17719377829241	0.0282994415599695	0.391750802898878	Proteobacteria; Gammaproteobacteria; Enterobacteriales; Enterobacteriaceae; NA; NA
denovo80701	7	4	8	4	1.74522632581563	0.427119050741388	8.40399307190863	0.537734866363103	0.895108194262021	-0.0338374584263368	-0.0969610285084698	0.229953630437937	0.017844368243379	0.391750802898878	Proteobacteria; Alphaproteobacteria; Caulobacterales; Caulobacteraceae; Brevundimonas; Brevundimonas_vesicularis
denovo7060	7	4	8	4	1.74522632581563	0.427119050741388	8.40399307190863	0.537734866363103	0.895108194262021	0.00224926454340798	-0.0940135035790673	0.18699913791531	0.0291240487035874	0.391750802898878	Proteobacteria; Gammaproteobacteria; Pseudomonadales; Pseudomonadaceae; Pseudomonas; OTU1735|NN=Pseudomonas_monteilii_GQ284481|D=96.6
denovo153756	1	4	1	4	0.236666847073385	0.00473396486745739	2.44697829265967	0.207196829666935	0.830367700543186	0.0324110399490225	0.0614003756022102	-0.0187543188438984	0.0438565252430254	0.391750802898878	Proteobacteria; Gammaproteobacteria; Pseudomonadales; Moraxellaceae; Acinetobacter; Acinetobacter_johnsonii
denovo88200	0	4	0	4	0	0	1.45189569403627	0.0570374259356484	0.830367700543186	0.00957115309747103	0.0799017020184578	-0.0137401984484742	0.00343960232693061	0.391750802898878	Firmicutes; NA; NA; NA; NA; NA
denovo172696	0	4	0	4	0	0	1.45189569403627	0.0570374259356484	0.830367700543186	-0.00359188559410008	0.0767922648634057	0.00515645506497974	0.00496464986389646	0.391750802898878	Proteobacteria; Gammaproteobacteria; Pseudomonadales; Moraxellaceae; Acinetobacter; Acinetobacter_junii
denovo1842	0	4	0	4	0	0	1.45189569403627	0.0570374259356484	0.830367700543186	-0.00820293514368906	0.0756329931941006	0.0117760060450848	0.00562632971836705	0.391750802898878	Proteobacteria; Gammaproteobacteria; Pseudomonadales; Moraxellaceae; Acinetobacter; Acinetobacter_junii
denovo54768	0	4	0	4	0	0	1.45189569403627	0.0570374259356484	0.830367700543186	-0.011045691181842	0.0749013035468288	0.0158570223768726	0.00608024297567484	0.391750802898878	Proteobacteria; Gammaproteobacteria; Pseudomonadales; Moraxellaceae; Acinetobacter; Acinetobacter_junii
denovo85820	0	4	0	4	0	0	1.45189569403627	0.0570374259356484	0.830367700543186	-0.0126327417620629	0.0744865433534188	0.0181353674934879	0.00634546157112328	0.391750802898878	Firmicutes; NA; NA; NA; NA; NA
denovo99	0	4	0	4	0	0	1.45189569403627	0.0570374259356484	0.830367700543186	-0.0130064951496609	0.0743880053648686	0.0186719220406869	0.00640869437563041	0.391750802898878	Proteobacteria; Betaproteobacteria; Burkholderiales; Comamonadaceae; NA; NA
denovo46146	0	4	0	4	0	0	1.45189569403627	0.0570374259356484	0.830367700543186	-0.0134719028362017	0.0742611469149611	0.0193400540732009	0.00647738846342206	0.391750802898878	Proteobacteria; Alphaproteobacteria; Rhodobacterales; Rhodobacteraceae; Paracoccus; NA
denovo95500	0	4	0	4	0	0	1.45189569403627	0.0570374259356484	0.830367700543186	-0.0168687659051592	0.0733559444381505	0.0242165378358629	0.00710127267660915	0.391750802898878	Proteobacteria; Gammaproteobacteria; Pseudomonadales; Moraxellaceae; Acinetobacter; Acinetobacter_junii
denovo1664	0	4	0	4	0	0	1.45189569403627	0.0570374259356484	0.830367700543186	-0.0175055582067449	0.0731858484262446	0.0251307069547917	0.00722699538644114	0.391750802898878	Proteobacteria; Gammaproteobacteria; Pseudomonadales; Moraxellaceae; Acinetobacter; Acinetobacter_junii
denovo81878	0	4	0	4	0	0	1.45189569403627	0.0570374259356484	0.830367700543186	-0.0235335383984257	0.0715189970998017	0.0337843815155979	0.00847445885591759	0.391750802898878	Proteobacteria; Gammaproteobacteria; Pseudomonadales; Moraxellaceae; Acinetobacter; Acinetobacter_junii
denovo185727	0	4	0	4	0	0	1.45189569403627	0.0570374259356484	0.830367700543186	-0.0244114513564977	0.0712624162789473	0.035044699696861	0.00866328193601303	0.391750802898878	Proteobacteria; Gammaproteobacteria; Pseudomonadales; Moraxellaceae; Acinetobacter; Acinetobacter_junii
denovo128460	0	4	0	4	0	0	1.45189569403627	0.0570374259356484	0.830367700543186	-0.0260337642820269	0.0708076716762422	0.0373736668876779	0.00904818018501952	0.391750802898878	Firmicutes; NA; NA; NA; NA; NA
denovo31106	0	4	0	4	0	0	1.45189569403627	0.0570374259356484	0.830367700543186	-0.0263565137880704	0.070708733093844	0.037837001056197	0.00911904684152567	0.391750802898878	Bacteroidetes; Bacteroidia; Bacteroidales; Bacteroidaceae; Bacteroides; NA
denovo9747	0	4	0	4	0	0	1.45189569403627	0.0570374259356484	0.830367700543186	-0.0282507124450837	0.0701718643520635	0.0405562831722747	0.0095915291101207	0.391750802898878	Proteobacteria; Gammaproteobacteria; Pseudomonadales; Moraxellaceae; Acinetobacter; Acinetobacter_junii
denovo64554	0	4	0	4	0	0	1.45189569403627	0.0570374259356484	0.830367700543186	-0.0292348766386064	0.0698815214707697	0.0419691339737584	0.00983807056959158	0.391750802898878	Proteobacteria; Gammaproteobacteria; Pseudomonadales; Moraxellaceae; Acinetobacter; Acinetobacter_junii
denovo170792	0	4	0	4	0	0	1.45189569403627	0.0570374259356484	0.830367700543186	-0.0299048733653924	0.069688021026834	0.0429309708488054	0.0100135689110766	0.391750802898878	Firmicutes; NA; NA; NA; NA; NA
denovo33625	0	4	0	4	0	0	1.45189569403627	0.0570374259356484	0.830367700543186	-0.0300365438522248	0.0696334983147459	0.0431199949507563	0.0100362479658762	0.391750802898878	Firmicutes; NA; NA; NA; NA; NA
denovo191758	0	4	0	4	0	0	1.45189569403627	0.0570374259356484	0.830367700543186	-0.0300832952358352	0.0696371901197347	0.0431871105095616	0.0100614038917542	0.391750802898878	Proteobacteria; Gammaproteobacteria; Pseudomonadales; Moraxellaceae; Acinetobacter; Acinetobacter_junii
denovo183906	0	4	0	4	0	0	1.45189569403627	0.0570374259356484	0.830367700543186	-0.0317052831601949	0.0691583897319131	0.045515611133757	0.0104952253926756	0.391750802898878	Proteobacteria; Gammaproteobacteria; Pseudomonadales; Moraxellaceae; Acinetobacter; Acinetobacter_junii
denovo17225	0	4	0	4	0	0	1.45189569403627	0.0570374259356484	0.830367700543186	-0.0329778208433629	0.0687595121151754	0.0473424464295491	0.0108356885877621	0.391750802898878	Proteobacteria; Gammaproteobacteria; Pseudomonadales; Pseudomonadaceae; Pseudomonas; OTU1735|NN=Pseudomonas_monteilii_GQ284481|D=96.6
denovo92852	0	4	0	4	0	0	1.45189569403627	0.0570374259356484	0.830367700543186	-0.0345180317776019	0.0682999676375224	0.0495535492792722	0.0112809561376627	0.391750802898878	Proteobacteria; Gammaproteobacteria; Pseudomonadales; Moraxellaceae; Acinetobacter; Acinetobacter_junii
denovo129878	0	4	0	4	0	0	1.45189569403627	0.0570374259356484	0.830367700543186	-0.034782533286491	0.0682196069075307	0.0499332635294827	0.0113585581402598	0.391750802898878	Proteobacteria; Betaproteobacteria; Burkholderiales; Comamonadaceae; Diaphorobacter; OTU461|NN=Acidovorax_facilis_AF078765|D=95.3
denovo2860	0	4	0	4	0	0	1.45189569403627	0.0570374259356484	0.830367700543186	-0.0351841186187781	0.0680975017477531	0.0505097731833801	0.0114774625710636	0.391750802898878	Proteobacteria; Gammaproteobacteria; Pseudomonadales; Moraxellaceae; Acinetobacter; Acinetobacter_junii
denovo76002	0	4	0	4	0	0	1.45189569403627	0.0570374259356484	0.830367700543186	-0.0353093949314912	0.0680517907277479	0.0506896179084662	0.0115107332086312	0.391750802898878	Proteobacteria; Gammaproteobacteria; Pseudomonadales; Moraxellaceae; Acinetobacter; Acinetobacter_junii
denovo112925	0	4	0	4	0	0	1.45189569403627	0.0570374259356484	0.830367700543186	-0.0360429456679045	0.0678451190884944	0.0517426919307598	0.0117409715603545	0.391750802898878	Proteobacteria; Gammaproteobacteria; Pseudomonadales; Moraxellaceae; Acinetobacter; Acinetobacter_johnsonii
denovo40549	0	4	0	4	0	0	1.45189569403627	0.0570374259356484	0.830367700543186	-0.0364174053570661	0.0677420399665343	0.0522802604334927	0.0118614211570662	0.391750802898878	Firmicutes; NA; NA; NA; NA; NA
denovo144248	0	4	0	4	0	0	1.45189569403627	0.0570374259356484	0.830367700543186	-0.0368055555791196	0.0675980244424477	0.0528374828522046	0.0119683154335114	0.391750802898878	Proteobacteria; Betaproteobacteria; Burkholderiales; Comamonadaceae; Acidovorax; OTU1609|NN=Acidovorax_facilis_AF078765|D=96.8
denovo165995	0	4	0	4	0	0	1.45189569403627	0.0570374259356484	0.830367700543186	-0.0429719555383302	0.0656982279693513	0.0616898706773041	0.0140494089731249	0.391750802898878	Proteobacteria; Betaproteobacteria; Burkholderiales; Comamonadaceae; Acidovorax; OTU1609|NN=Acidovorax_facilis_AF078765|D=96.8
denovo145696	0	4	0	4	0	0	1.45189569403627	0.0570374259356484	0.830367700543186	-0.0432720270076004	0.0655966857859728	0.062120648609128	0.0141563552371131	0.391750802898878	Proteobacteria; Betaproteobacteria; Burkholderiales; Sutterellaceae; Sutterella; Sutterella_stercoricanis
denovo46374	0	4	0	4	0	0	1.45189569403627	0.0570374259356484	0.830367700543186	-0.0451272193929938	0.0649885716315472	0.0647839339286512	0.0148456085423355	0.391750802898878	Firmicutes; Bacilli; Lactobacillales; Streptococcaceae; Streptococcus; Streptococcus_parasanguinis
denovo519	0	4	0	4	0	0	1.45189569403627	0.0570374259356484	0.830367700543186	-0.0459742493411163	0.0647326478839018	0.0659999169414063	0.015178852387518	0.391750802898878	Proteobacteria; Gammaproteobacteria; Pseudomonadales; Moraxellaceae; Acinetobacter; Acinetobacter_junii
denovo186142	0	4	0	4	0	0	1.45189569403627	0.0570374259356484	0.830367700543186	-0.0460097501052269	0.0647378966708845	0.0660508812859305	0.0151979005488074	0.391750802898878	Proteobacteria; Gammaproteobacteria; Pseudomonadales; Moraxellaceae; Acinetobacter; Acinetobacter_junii
denovo147812	0	4	0	4	0	0	1.45189569403627	0.0570374259356484	0.830367700543186	-0.0502793481653157	0.063314895341808	0.0721802498210907	0.0169566966469363	0.391750802898878	Proteobacteria; Betaproteobacteria; Burkholderiales; Comamonadaceae; NA; NA
denovo191694	0	4	0	4	0	0	1.45189569403627	0.0570374259356484	0.830367700543186	-0.0512990773108422	0.0628111395290149	0.073644157114239	0.0173784666647614	0.391750802898878	Bacteroidetes; Bacteroidia; Bacteroidales; Bacteroidaceae; Bacteroides; NA
denovo193711	0	4	0	4	0	0	1.45189569403627	0.0570374259356484	0.830367700543186	-0.0517051705514242	0.0628404861690092	0.0742271382511362	0.0175908297637387	0.391750802898878	Proteobacteria; Gammaproteobacteria; Pseudomonadales; Moraxellaceae; Acinetobacter; Acinetobacter_junii
denovo29124	0	4	0	4	0	0	1.45189569403627	0.0570374259356484	0.830367700543186	-0.051790284932529	0.0628075505071983	0.0743493271321717	0.0176285493853979	0.391750802898878	Proteobacteria; Gammaproteobacteria; Pseudomonadales; Moraxellaceae; Acinetobacter; Acinetobacter_junii
denovo63748	0	4	0	4	0	0	1.45189569403627	0.0570374259356484	0.830367700543186	-0.0518074841998233	0.0627933671464543	0.0743740181326588	0.017634742545848	0.391750802898878	Proteobacteria; Gammaproteobacteria; Pseudomonadales; Moraxellaceae; Acinetobacter; Acinetobacter_junii
denovo87190	0	4	0	4	0	0	1.45189569403627	0.0570374259356484	0.830367700543186	-0.0520098221735649	0.0625741846599005	0.0746644913791485	0.0177018921886999	0.391750802898878	Firmicutes; Clostridia; Clostridiales; Lachnospiraceae; Lachnoclostridium; Lachnoclostridium_bolteae
denovo66882	0	4	0	4	0	0	1.45189569403627	0.0570374259356484	0.830367700543186	-0.0531073244165125	0.0623644433381938	0.0762400485207148	0.0182364502183897	0.391750802898878	Proteobacteria; Gammaproteobacteria; Pseudomonadales; Moraxellaceae; Acinetobacter; Acinetobacter_junii
denovo60525	0	4	0	4	0	0	1.45189569403627	0.0570374259356484	0.830367700543186	-0.0536571883302079	0.0620540752075973	0.0770294245986949	0.0184784882260992	0.391750802898878	Firmicutes; Clostridia; Clostridiales; Ruminococcaceae; Faecalibacterium; OTU1150|NN=Faecalibacterium_prausnitzii_X85022|D=95.6
denovo21539	0	4	0	4	0	0	1.45189569403627	0.0570374259356484	0.830367700543186	-0.0565722829480183	0.061205997757555	0.0812142890697667	0.0199404741299018	0.391750802898878	Proteobacteria; Betaproteobacteria; Burkholderiales; Comamonadaceae; NA; NA
denovo102613	0	4	0	4	0	0	1.45189569403627	0.0570374259356484	0.830367700543186	-0.0574099544343205	0.0609182427521516	0.082416837220361	0.020374973956286	0.391750802898878	Proteobacteria; Gammaproteobacteria; Pseudomonadales; Moraxellaceae; Acinetobacter; Acinetobacter_junii
denovo35517	0	4	0	4	0	0	1.45189569403627	0.0570374259356484	0.830367700543186	-0.05792248701082	0.0607380533300516	0.0831526210115818	0.0206451764675744	0.391750802898878	Proteobacteria; Gammaproteobacteria; Pseudomonadales; Pseudomonadaceae; Pseudomonas; NA
denovo160830	0	4	0	4	0	0	1.45189569403627	0.0570374259356484	0.830367700543186	-0.0581121783063433	0.0606043961095055	0.0834249388836182	0.0207407147737004	0.391750802898878	Firmicutes; Clostridia; Clostridiales; Lachnospiraceae; Roseburia; Roseburia_faecis
denovo32159	0	4	0	4	0	0	1.45189569403627	0.0570374259356484	0.830367700543186	-0.0591903818036539	0.0602913536451645	0.0849727910462591	0.0213295596358311	0.391750802898878	Proteobacteria; Gammaproteobacteria; Pseudomonadales; Pseudomonadaceae; Pseudomonas; OTU1735|NN=Pseudomonas_monteilii_GQ284481|D=96.6
denovo94768	0	4	0	4	0	0	1.45189569403627	0.0570374259356484	0.830367700543186	-0.062516017507848	0.0590596106843727	0.0897470219124471	0.0232368716537843	0.391750802898878	Bacteroidetes; Bacteroidia; Bacteroidales; Porphyromonadaceae; Odoribacter; Odoribacter_splanchnicus
denovo25306	0	4	0	4	0	0	1.45189569403627	0.0570374259356484	0.830367700543186	-0.0631317250212146	0.0586938746614593	0.0906309220375125	0.0236124914438338	0.391750802898878	Bacteroidetes; Bacteroidia; Bacteroidales; Bacteroidaceae; Bacteroides; NA
denovo12077	0	4	0	4	0	0	1.45189569403627	0.0570374259356484	0.830367700543186	-0.0643257896618416	0.0584250058421421	0.0923451026545643	0.0243482260451275	0.391750802898878	Proteobacteria; Gammaproteobacteria; Enterobacteriales; Enterobacteriaceae; Yokenella; NA
denovo122084	0	4	0	4	0	0	1.45189569403627	0.0570374259356484	0.830367700543186	-0.0643256977877772	0.0582718276891512	0.0923449707615872	0.0243545732478896	0.391750802898878	Firmicutes; Clostridia; Clostridiales; Ruminococcaceae; Faecalibacterium; OTU1150|NN=Faecalibacterium_prausnitzii_X85022|D=95.6
denovo122755	0	4	0	4	0	0	1.45189569403627	0.0570374259356484	0.830367700543186	-0.0668080590872061	0.0575350909278028	0.0959086100146231	0.0259603238955422	0.391750802898878	Bacteroidetes; Bacteroidia; Bacteroidales; Bacteroidaceae; Bacteroides; NA
denovo14535	0	4	0	4	0	0	1.45189569403627	0.0570374259356484	0.830367700543186	-0.0684777530005479	0.0566866945572761	0.0983055966142408	0.0271343999156913	0.391750802898878	Firmicutes; Clostridia; Clostridiales; Ruminococcaceae; Faecalibacterium; NA
denovo24363	0	4	0	4	0	0	1.45189569403627	0.0570374259356484	0.830367700543186	-0.0692552952537666	0.0565596982910633	0.0994218241735012	0.0276665291032382	0.391750802898878	Bacteroidetes; Bacteroidia; Bacteroidales; Prevotellaceae; Prevotella; OTU516|NN=Prevotella_copri_AB064923|D=96.6
denovo76324	0	4	0	4	0	0	1.45189569403627	0.0570374259356484	0.830367700543186	-0.071197698253678	0.0556993250448128	0.102210307694128	0.0291209774683714	0.391750802898878	Firmicutes; Clostridia; Clostridiales; Lachnospiraceae; Dorea; Dorea_longicatena
denovo139391	0	4	0	4	0	0	1.45189569403627	0.0570374259356484	0.830367700543186	-0.0723416639656217	0.055445140949472	0.10385256706876	0.0299671015967471	0.391750802898878	Bacteroidetes; Bacteroidia; Bacteroidales; Porphyromonadaceae; Parabacteroides; Parabacteroides_merdae
denovo193638	0	4	0	4	0	0	1.45189569403627	0.0570374259356484	0.830367700543186	-0.0745580222244118	0.0546068812141558	0.107034336495971	0.0317436705538016	0.391750802898878	Firmicutes; Clostridia; Clostridiales; Ruminococcaceae; Faecalibacterium; NA
denovo164593	0	4	0	4	0	0	1.45189569403627	0.0570374259356484	0.830367700543186	-0.0749190223092106	0.0544916547357081	0.107552582600127	0.0320377163143557	0.391750802898878	Proteobacteria; Gammaproteobacteria; Pseudomonadales; Pseudomonadaceae; Pseudomonas; OTU1735|NN=Pseudomonas_monteilii_GQ284481|D=96.6
denovo22168	0	4	0	4	0	0	1.45189569403627	0.0570374259356484	0.830367700543186	-0.0757000404692983	0.0541542532905576	0.1086738001172	0.0327055778659824	0.391750802898878	Firmicutes; Negativicutes; Selenomonadales; Veillonellaceae; Dialister; Dialister_invisus
denovo96857	0	4	0	4	0	0	1.45189569403627	0.0570374259356484	0.830367700543186	-0.0776906057700299	0.053401312403598	0.111531424687423	0.0344432502020837	0.391750802898878	Bacteroidetes; Bacteroidia; Bacteroidales; Prevotellaceae; Prevotella; NA
denovo156015	0	4	0	4	0	0	1.45189569403627	0.0570374259356484	0.830367700543186	-0.0810092714877319	0.0520846431113001	0.116295649549464	0.0375715351510828	0.391750802898878	Firmicutes; Clostridia; Clostridiales; Ruminococcaceae; Faecalibacterium; OTU302|NN=Faecalibacterium_prausnitzii_X85022|D=94.1
denovo98985	0	4	0	4	0	0	1.45189569403627	0.0570374259356484	0.830367700543186	-0.0811582069188576	0.0519542405062769	0.11650945893678	0.0377470328227562	0.391750802898878	Bacteroidetes; Bacteroidia; Bacteroidales; Bacteroidaceae; Bacteroides; OTU132|NN=Bacteroides_vulgatus_BNRRR16SA|D=97
denovo69152	0	4	0	4	0	0	1.45189569403627	0.0570374259356484	0.830367700543186	-0.081171606761544	0.0518204938714215	0.116528695542423	0.0378124101438385	0.391750802898878	Firmicutes; Clostridia; Clostridiales; Lachnospiraceae; NA; NA
denovo165931	0	4	0	4	0	0	1.45189569403627	0.0570374259356484	0.830367700543186	-0.081317423801716	0.0519434155559272	0.116738028216212	0.037883924686466	0.391750802898878	Bacteroidetes; Bacteroidia; Bacteroidales; Prevotellaceae; Prevotella; OTU516|NN=Prevotella_copri_AB064923|D=96.6
denovo142357	0	4	0	4	0	0	1.45189569403627	0.0570374259356484	0.830367700543186	-0.0813294446467334	0.051950708767432	0.116755285154261	0.0378910071147243	0.391750802898878	Bacteroidetes; Bacteroidia; Bacteroidales; Prevotellaceae; Prevotella; OTU516|NN=Prevotella_copri_AB064923|D=96.6
denovo98407	0	4	0	4	0	0	1.45189569403627	0.0570374259356484	0.830367700543186	-0.0822068804226346	0.0512921984980643	0.118014918300225	0.0389077325394521	0.391750802898878	Bacteroidetes; Bacteroidia; Bacteroidales; Bacteroidaceae; Bacteroides; Bacteroides_dorei
denovo57977	0	4	0	4	0	0	1.45189569403627	0.0570374259356484	0.830367700543186	-0.0857267223452245	0.0497898185757923	0.123067948591468	0.0427469981320866	0.391750802898878	Firmicutes; Clostridia; Clostridiales; Ruminococcaceae; Faecalibacterium; OTU1150|NN=Faecalibacterium_prausnitzii_X85022|D=95.6
denovo77744	0	4	0	4	0	0	1.45189569403627	0.0570374259356484	0.830367700543186	-0.0904983162218849	0.0478834002271934	0.12991797450926	0.0484935500307324	0.391750802898878	Firmicutes; Clostridia; Clostridiales; Lachnospiraceae; Dorea; Dorea_longicatena
denovo120940	0	3	0	494	0	0	2.33421346029766	0.117639690992275	0.830367700543186	-0.295569674045106	0.329096219975132	0.424315224651841	0.045243692101996	0.391750802898878	Proteobacteria; Gammaproteobacteria; Pseudomonadales; Pseudomonadaceae; Pseudomonas; NA
denovo148195	0	3	0	121	0	0	2.33421346029766	0.117639690992275	0.830367700543186	-0.121401605562333	0.227889820029298	0.174282255795344	0.0498965084449898	0.391750802898878	Firmicutes; Erysipelotrichia; Erysipelotrichales; Erysipelotrichaceae; Eubacterium; Eubacterium_biforme
denovo35712	0	3	0	82	0	0	2.33421346029766	0.117639690992275	0.830367700543186	-0.0382115785214599	0.235488891896479	0.0548559475088788	0.0249100612722109	0.391750802898878	Firmicutes; Negativicutes; Selenomonadales; Veillonellaceae; Selenomonas; Selenomonas_ruminantium
denovo26524	0	3	0	75	0	0	2.33421346029766	0.117639690992275	0.830367700543186	0.048152408582383	0.201343445804374	-0.069126848453482	0.0305353994794069	0.391750802898878	Proteobacteria; Gammaproteobacteria; Pseudomonadales; Moraxellaceae; Psychrobacter; Psychrobacter_arenosus
denovo112065	0	3	0	64	0	0	2.33421346029766	0.117639690992275	0.830367700543186	-0.147781967289751	0.199156365276852	0.212153492582167	0.0425344317128441	0.391750802898878	Bacteroidetes; Bacteroidia; Bacteroidales; Bacteroidaceae; Bacteroides; Bacteroides_fragilis
denovo7805	0	3	0	59	0	0	2.33421346029766	0.117639690992275	0.830367700543186	0.0376761535897879	0.229639835145898	-0.054087299808804	0.0166235167338346	0.391750802898878	Proteobacteria; Alphaproteobacteria; Rhodospirillales; Acetobacteraceae; Roseomonas; Roseomonas_mucosa
denovo36131	0	3	0	59	0	0	2.33421346029766	0.117639690992275	0.830367700543186	0.00263985610972172	0.226138169204614	-0.00378973635189031	0.0185893045309051	0.391750802898878	Firmicutes; Clostridia; Clostridiales; Clostridiaceae; Clostridium; Clostridium_cadaveris
denovo36274	0	3	0	53	0	0	2.33421346029766	0.117639690992275	0.830367700543186	0.038172409763902	0.212138516367705	-0.0547997174500399	0.0226267059228303	0.391750802898878	Firmicutes; Bacilli; Bacillales; Bacillaceae; Bacillus; NA
denovo106222	0	3	0	42	0	0	2.33421346029766	0.117639690992275	0.830367700543186	-0.0889528865939994	0.179451797682068	0.127699379784147	0.0383851964269743	0.391750802898878	Firmicutes; NA; NA; NA; NA; NA
denovo25571	0	3	0	37	0	0	2.33421346029766	0.117639690992275	0.830367700543186	-0.118485704222987	0.18083929152059	0.170096233207389	0.0356986078997758	0.391750802898878	Actinobacteria; Actinobacteria; Actinomycetales; Nocardioidaceae; Aeromicrobium; NA
denovo119301	0	3	0	35	0	0	2.33421346029766	0.117639690992275	0.830367700543186	0.000530035155898243	0.208832591803549	-0.000760910221844984	0.0149216581742507	0.391750802898878	Firmicutes; Clostridia; Clostridiales; NA; NA; NA
denovo121601	0	3	0	32	0	0	2.33421346029766	0.117639690992275	0.830367700543186	-0.0878905972540008	0.180059663605609	0.126174373738101	0.0291673820111095	0.391750802898878	Firmicutes; Clostridia; Clostridiales; Peptostreptococcaceae; Clostridium; Clostridium_hiranonis
denovo88002	0	3	0	28	0	0	2.33421346029766	0.117639690992275	0.830367700543186	0.0468989842132691	0.180590890667216	-0.0673274519339206	0.0178169625908778	0.391750802898878	Firmicutes; Bacilli; Bacillales; Paenibacillaceae; Paenibacillus; NA
denovo25294	0	3	0	26	0	0	2.33421346029766	0.117639690992275	0.830367700543186	-0.115227550583466	0.150866326844257	0.165418878543147	0.042886056931065	0.391750802898878	Firmicutes; Erysipelotrichia; Erysipelotrichales; Erysipelotrichaceae; Eubacterium; Eubacterium_biforme
denovo54526	7	3	29	24	2.34834529801376	0.517139456087624	14.4880463375605	0.331767108840873	0.830367700543186	-0.0681055918488275	-0.185481040393706	0.427539614295317	0.0441154355908995	0.391750802898878	Firmicutes; Clostridia; Clostridiales; Ruminococcaceae; Faecalibacterium; OTU302|NN=Faecalibacterium_prausnitzii_X85022|D=94.1
denovo184371	0	3	0	24	0	0	2.33421346029766	0.117639690992275	0.830367700543186	-0.123146775981273	0.14053481119269	0.176787595291897	0.0486023388605469	0.391750802898878	Firmicutes; Erysipelotrichia; Erysipelotrichales; Erysipelotrichaceae; Eubacterium; Eubacterium_biforme
denovo191069	0	3	0	23	0	0	2.33421346029766	0.117639690992275	0.830367700543186	-0.0904130862239726	0.144324546103544	0.129795619650535	0.0403035413072483	0.391750802898878	Firmicutes; NA; NA; NA; NA; NA
denovo59688	1	3	1	22	0.318494617484273	0.00598240719293099	4.04412470647053	0.363835595889897	0.830367700543186	-0.0354648318067171	0.143628534433506	0.0789014427185014	0.049777562883651	0.391750802898878	Firmicutes; NA; NA; NA; NA; NA
denovo169162	0	3	0	21	0	0	2.33421346029766	0.117639690992275	0.830367700543186	-0.0292724615244773	0.137703284228268	0.0420230902510502	0.0382977233649338	0.391750802898878	Firmicutes; NA; NA; NA; NA; NA
denovo177562	0	3	0	20	0	0	2.33421346029766	0.117639690992275	0.830367700543186	-0.0294464565049373	0.153556061120379	0.0422728747374346	0.0245482270664869	0.391750802898878	Firmicutes; Bacilli; Bacillales; Paenibacillaceae; Brevibacillus; Brevibacillus_agri
denovo175818	0	3	0	16	0	0	2.33421346029766	0.117639690992275	0.830367700543186	-0.0859184083803313	0.123100765759721	0.12334313008061	0.0437983415377615	0.391750802898878	Firmicutes; Erysipelotrichia; Erysipelotrichales; Erysipelotrichaceae; Eubacterium; Eubacterium_biforme
denovo137334	0	3	0	16	0	0	2.33421346029766	0.117639690992275	0.830367700543186	-0.0474543864075001	0.118538899808372	0.0681247786812555	0.0466033836016268	0.391750802898878	Bacteroidetes; Bacteroidia; Bacteroidales; Porphyromonadaceae; Parabacteroides; OTU1346|NN=Parabacteroides_distasonis_BNRRR16S|D=96.9
denovo7880	0	3	0	13	0	0	2.33421346029766	0.117639690992275	0.830367700543186	0.0253450964416921	0.129830709675832	-0.0363850260525645	0.0188933583180741	0.391750802898878	Proteobacteria; Alphaproteobacteria; Rhodobacterales; Rhodobacteraceae; Paracoccus; Paracoccus_yeei
denovo137846	0	3	0	12	0	0	2.33421346029766	0.117639690992275	0.830367700543186	-0.0227242532645019	0.123429397800023	0.0326225843707531	0.0230083492635226	0.391750802898878	Firmicutes; NA; NA; NA; NA; NA
denovo115449	0	3	0	12	0	0	2.33421346029766	0.117639690992275	0.830367700543186	-0.0493457715513848	0.112828971600439	0.0708400217616676	0.0370373177085475	0.391750802898878	Fusobacteria; Fusobacteriia; Fusobacteriales; Fusobacteriaceae; Fusobacterium; Fusobacterium_periodonticum
denovo20679	0	3	0	11	0	0	2.33421346029766	0.117639690992275	0.830367700543186	-0.0210068833132417	0.112358015041333	0.0301571547929944	0.0297125904284059	0.391750802898878	Firmicutes; Clostridia; Clostridiales; Clostridiaceae; Clostridium; Clostridium_perfringens
denovo160763	7	3	29	10	2.34834529801376	0.517139456087624	14.4880463375605	0.331767108840873	0.830367700543186	0.192095547168801	-0.200470482150224	0.134164575650346	0.0313867176028422	0.391750802898878	Firmicutes; Clostridia; Clostridiales; NA; NA; NA
denovo9588	0	3	0	10	0	0	2.33421346029766	0.117639690992275	0.830367700543186	-0.0564528266350883	0.100184663862149	0.0810427994458032	0.0427286574404468	0.391750802898878	Firmicutes; Erysipelotrichia; Erysipelotrichales; Erysipelotrichaceae; Eubacterium; Eubacterium_biforme
denovo45315	0	3	0	10	0	0	2.33421346029766	0.117639690992275	0.830367700543186	-0.0437094399374492	0.0975953617648094	0.0627485918045659	0.0448353764344725	0.391750802898878	Firmicutes; NA; NA; NA; NA; NA
denovo116773	0	3	0	9	0	0	2.33421346029766	0.117639690992275	0.830367700543186	-0.0417990305732598	0.0988426782805577	0.0600060378495234	0.0351010387965553	0.391750802898878	Firmicutes; Clostridia; Clostridiales; Clostridiaceae; Butyricicoccus; NA
denovo67439	0	3	0	9	0	0	2.33421346029766	0.117639690992275	0.830367700543186	-0.0610045856876176	0.0958258527593872	0.0875772339109584	0.0393523825223058	0.391750802898878	Firmicutes; NA; NA; NA; NA; NA
denovo104883	0	3	0	8	0	0	2.33421346029766	0.117639690992275	0.830367700543186	0.00171560793831795	0.109919149582876	-0.00246290005939771	0.0139426290581839	0.391750802898878	Firmicutes; NA; NA; NA; NA; NA
denovo186850	0	3	0	8	0	0	2.33421346029766	0.117639690992275	0.830367700543186	-0.0113491632091306	0.0984454223955947	0.0162926820968709	0.0257698171840641	0.391750802898878	Fusobacteria; Fusobacteriia; Fusobacteriales; Fusobacteriaceae; Fusobacterium; Fusobacterium_nucleatum
denovo74731	0	3	0	8	0	0	2.33421346029766	0.117639690992275	0.830367700543186	-0.0665416095898468	0.0895786676016854	0.0955260992624777	0.0402646707087183	0.391750802898878	Firmicutes; NA; NA; NA; NA; NA
denovo163812	0	3	0	8	0	0	2.33421346029766	0.117639690992275	0.830367700543186	-0.0568677540584336	0.088599881248256	0.0816384627980053	0.0436561126019404	0.391750802898878	Firmicutes; Erysipelotrichia; Erysipelotrichales; Erysipelotrichaceae; Eubacterium; Eubacterium_biforme
denovo161054	11	3	18	7	3.84471681807667	0.973406420322312	22.1440424303091	0.0493293320560655	0.830367700543186	0.0286622005779834	-0.198692540825601	0.295099039030063	0.00224502257251095	0.391750802898878	Firmicutes; Clostridia; Clostridiales; Ruminococcaceae; Faecalibacterium; OTU302|NN=Faecalibacterium_prausnitzii_X85022|D=94.1
denovo136927	0	3	0	7	0	0	2.33421346029766	0.117639690992275	0.830367700543186	-0.0527072705758732	0.083439967068495	0.0756657374523954	0.0411699468340829	0.391750802898878	Firmicutes; Erysipelotrichia; Erysipelotrichales; Erysipelotrichaceae; Eubacterium; Eubacterium_biforme
denovo29756	0	3	0	7	0	0	2.33421346029766	0.117639690992275	0.830367700543186	-0.0286154974287243	0.0823113242454295	0.0410799628183114	0.0429248324724379	0.391750802898878	Firmicutes; Clostridia; Clostridiales; Lachnospiraceae; Coprococcus; OTU782|NN=Coprococcus_comes_EF031542|D=96.5
denovo161756	0	3	0	7	0	0	2.33421346029766	0.117639690992275	0.830367700543186	-0.0557602307393014	0.0815644199039392	0.0800485195554079	0.0443907850226763	0.391750802898878	Spirochaetes; Spirochaetes; Spirochaetales; Spirochaetaceae; Treponema; NA
denovo64856	0	3	0	7	0	0	2.33421346029766	0.117639690992275	0.830367700543186	-0.0319153589565954	0.0813281535811039	0.0458171926780462	0.045276698601239	0.391750802898878	Actinobacteria; Actinobacteria; Bifidobacteriales; Bifidobacteriaceae; Bifidobacterium; Bifidobacterium_pseudocatenulatum
denovo20745	4	3	25	6	1.30439584278541	0.214528384006239	9.13800732459708	1	1	-0.019213418231332	-0.164698598482376	0.304336191793564	0.0373007643267215	0.391750802898878	Bacteroidetes; Bacteroidia; Bacteroidales; Prevotellaceae; Prevotella; NA
denovo133767	7	3	19	6	2.34834529801376	0.517139456087624	14.4880463375605	0.331767108840873	0.830367700543186	0.135878733430161	-0.152350171902748	0.121539544417359	0.0390106914569294	0.391750802898878	Firmicutes; NA; NA; NA; NA; NA
denovo194506	6	3	15	6	1.99333432707831	0.411554598492273	12.6707813271685	0.498202417965564	0.83096785586205	-0.0250843385933882	-0.1373708713842	0.283857050657734	0.0299953353248268	0.391750802898878	Firmicutes; Clostridia; Clostridiales; Ruminococcaceae; Faecalibacterium; OTU302|NN=Faecalibacterium_prausnitzii_X85022|D=94.1
denovo48345	8	3	12	6	2.71069769065056	0.62639389637649	16.3425204578021	0.214071247399598	0.830367700543186	0.0756302414243805	-0.118438775862781	0.153995680300158	0.0453630239804549	0.391750802898878	Proteobacteria; Gammaproteobacteria; Pseudomonadales; Moraxellaceae; Acinetobacter; Acinetobacter_junii
denovo50568	7	3	10	6	2.34834529801376	0.517139456087624	14.4880463375605	0.331767108840873	0.830367700543186	-0.078546644550374	-0.131045926270558	0.318897247095545	0.00737153442173877	0.391750802898878	Bacteroidetes; Bacteroidia; Bacteroidales; Bacteroidaceae; Bacteroides; Bacteroides_caccae
denovo95924	0	3	0	6	0	0	2.33421346029766	0.117639690992275	0.830367700543186	-0.00037546206231974	0.0898091719565926	0.000539007494040594	0.017710046548402	0.391750802898878	Firmicutes; NA; NA; NA; NA; NA
denovo64319	0	3	0	6	0	0	2.33421346029766	0.117639690992275	0.830367700543186	-0.00325712727571807	0.0839558974008681	0.00467588123233863	0.0256702260300535	0.391750802898878	Firmicutes; NA; NA; NA; NA; NA
denovo162995	0	3	0	6	0	0	2.33421346029766	0.117639690992275	0.830367700543186	-0.0291086712921518	0.0824206607665305	0.0417879555422899	0.0286057121273121	0.391750802898878	Fusobacteria; Fusobacteriia; Fusobacteriales; Fusobacteriaceae; Fusobacterium; Fusobacterium_periodonticum
denovo50202	0	3	0	6	0	0	2.33421346029766	0.117639690992275	0.830367700543186	-0.0183580492869313	0.0801199913369878	0.0263545298837563	0.0329267717973444	0.391750802898878	Fusobacteria; Fusobacteriia; Fusobacteriales; Leptotrichiaceae; Leptotrichia; Leptotrichia_buccalis
denovo149025	0	3	0	6	0	0	2.33421346029766	0.117639690992275	0.830367700543186	-0.0401041347717545	0.0794510061887781	0.0575728718114289	0.0340840321459063	0.391750802898878	Firmicutes; Clostridia; Clostridiales; Ruminococcaceae; Ruminococcus; OTU222|NN=Ruminococcus_bromii_DQ882649|D=89.9
denovo127017	0	3	0	6	0	0	2.33421346029766	0.117639690992275	0.830367700543186	-0.059376650271491	0.0769786402112716	0.0852401951601323	0.0377326774464148	0.391750802898878	Firmicutes; NA; NA; NA; NA; NA
denovo113404	0	3	0	6	0	0	2.33421346029766	0.117639690992275	0.830367700543186	-0.0471215024305148	0.0771684367879603	0.0676468956239567	0.0388991803264378	0.391750802898878	Firmicutes; Clostridia; Clostridiales; Oscillospiraceae; Oscillibacter; OTU905|NN=Oscillibacter_valericigenes_AB238598|D=92.8
denovo50858	0	3	0	6	0	0	2.33421346029766	0.117639690992275	0.830367700543186	-0.0317786195089365	0.0767851559331942	0.0456208916548116	0.0399827868099077	0.391750802898878	Firmicutes; NA; NA; NA; NA; NA
denovo10348	0	3	0	6	0	0	2.33421346029766	0.117639690992275	0.830367700543186	-0.0478477687482269	0.0764087614278554	0.068689512248117	0.0405796113769539	0.391750802898878	Bacteroidetes; Bacteroidia; Bacteroidales; Bacteroidaceae; Bacteroides; Bacteroides_fragilis
denovo125961	0	3	0	6	0	0	2.33421346029766	0.117639690992275	0.830367700543186	-0.0501378428636753	0.0763348322579378	0.0719771070120424	0.0406309950450964	0.391750802898878	Firmicutes; NA; NA; NA; NA; NA
denovo90552	0	3	0	6	0	0	2.33421346029766	0.117639690992275	0.830367700543186	-0.0524406781926097	0.075908379112803	0.0752830215754693	0.041355177360302	0.391750802898878	Firmicutes; Clostridia; Clostridiales; Lachnospiraceae; Blautia; OTU512|NN=Ruminococcus_torques_AB910746|D=97
denovo30695	0	3	0	6	0	0	2.33421346029766	0.117639690992275	0.830367700543186	-0.0709557450740633	0.0731872982844659	0.101862963474546	0.0455793051433721	0.391750802898878	Actinobacteria; Actinobacteria; Bifidobacteriales; Bifidobacteriaceae; Bifidobacterium; Bifidobacterium_pseudocatenulatum
denovo41700	4	3	21	5	1.30439584278541	0.214528384006239	9.13800732459708	1	1	-0.0369073966584996	-0.155502459687488	0.301677240321039	0.0309908640113922	0.391750802898878	Bacteroidetes; Bacteroidia; Bacteroidales; Prevotellaceae; Prevotella; OTU516|NN=Prevotella_copri_AB064923|D=96.6
denovo186125	4	3	19	5	1.30439584278541	0.214528384006239	9.13800732459708	1	1	-0.0379412388839856	-0.142917061356045	0.292364966914183	0.0399300892044671	0.391750802898878	Bacteroidetes; Bacteroidia; Bacteroidales; Prevotellaceae; Prevotella; NA
denovo58941	11	3	15	5	3.84471681807667	0.973406420322312	22.1440424303091	0.0493293320560655	0.830367700543186	0.0558269224143122	-0.186935416163367	0.23965473977214	0.00109366271872667	0.391750802898878	Bacteroidetes; Flavobacteriia; Flavobacteriales; Flavobacteriaceae; Chryseobacterium; NA
denovo78761	4	3	15	5	1.30439584278541	0.214528384006239	9.13800732459708	1	1	-0.0468175663464676	-0.124018995287879	0.279726615922925	0.0475727066031957	0.391750802898878	Bacteroidetes; Bacteroidia; Bacteroidales; Prevotellaceae; Prevotella; OTU516|NN=Prevotella_copri_AB064923|D=96.6
denovo96131	9	3	14	5	3.08069384212025	0.738966474756678	18.234402640068	0.134372795421689	0.830367700543186	0.0760051382879772	-0.154062362016783	0.178201657475853	0.00951817916862479	0.391750802898878	Bacteroidetes; Bacteroidia; Bacteroidales; Bacteroidaceae; Bacteroides; NA
denovo100653	9	3	13	5	3.08069384212025	0.738966474756678	18.234402640068	0.134372795421689	0.830367700543186	0.077952190577185	-0.145578544207684	0.168955030652546	0.0116158899589668	0.391750802898878	Bacteroidetes; Flavobacteriia; Flavobacteriales; Flavobacteriaceae; Chryseobacterium; NA
denovo593	7	3	11	5	2.34834529801376	0.517139456087624	14.4880463375605	0.331767108840873	0.830367700543186	0.0493874670411726	-0.115513135398617	0.163927063554094	0.0382894202417016	0.391750802898878	Proteobacteria; Betaproteobacteria; Burkholderiales; Comamonadaceae; Acidovorax; OTU1609|NN=Acidovorax_facilis_AF078765|D=96.8
denovo16041	1	3	1	5	0.318494617484273	0.00598240719293099	4.04412470647053	0.363835595889897	0.830367700543186	0.0684894003272034	0.0733223651439782	-0.0709114840216027	0.041138256037998	0.391750802898878	Proteobacteria; Betaproteobacteria; Burkholderiales; Comamonadaceae; Acidovorax; NA
denovo26398	0	3	0	5	0	0	2.33421346029766	0.117639690992275	0.830367700543186	0.0104750277384389	0.0841980055289641	-0.0150377868177088	0.0128819784857165	0.391750802898878	Firmicutes; Bacilli; Gemellales; Gemellaceae; Gemella; Gemella_haemolysans
denovo156973	0	3	0	5	0	0	2.33421346029766	0.117639690992275	0.830367700543186	0.0118558255133196	0.0812453792729594	-0.0170200386165108	0.0163845276827429	0.391750802898878	Proteobacteria; Alphaproteobacteria; Sphingomonadales; Sphingomonadaceae; Sphingomonas; OTU834|NN=Sphingomonas_panni_AJ575818|D=96.2
denovo86140	0	3	0	5	0	0	2.33421346029766	0.117639690992275	0.830367700543186	0.0105010556752108	0.0809540169244922	-0.0150751521187136	0.0168080410799935	0.391750802898878	Firmicutes; Bacilli; Bacillales; Staphylococcaceae; Staphylococcus; Staphylococcus_caprae
denovo186306	0	3	0	5	0	0	2.33421346029766	0.117639690992275	0.830367700543186	-0.00835783072799915	0.0796427345689655	0.0119983717355652	0.0187449427138266	0.391750802898878	Firmicutes; Bacilli; Lactobacillales; Streptococcaceae; Streptococcus; Streptococcus_parasanguinis
denovo134737	0	3	0	5	0	0	2.33421346029766	0.117639690992275	0.830367700543186	-0.0187095382488288	0.0770923560484116	0.02685912196788	0.0225454530710904	0.391750802898878	Firmicutes; Clostridia; Clostridiales; Lachnospiraceae; Tyzzerella; OTU858|NN=Clostridium_nexile_X73443|D=95.3
denovo94486	0	3	0	5	0	0	2.33421346029766	0.117639690992275	0.830367700543186	-0.00556283546494523	0.0770755607524084	0.00798592002929657	0.0228725532424911	0.391750802898878	Firmicutes; NA; NA; NA; NA; NA
denovo179621	0	3	0	5	0	0	2.33421346029766	0.117639690992275	0.830367700543186	-0.0235595949113431	0.0758086030436377	0.0338217878400724	0.0246763766610551	0.391750802898878	Firmicutes; NA; NA; NA; NA; NA
denovo60066	0	3	0	5	0	0	2.33421346029766	0.117639690992275	0.830367700543186	-0.0247977995682853	0.0755201189165333	0.0355993351776766	0.0250555483816288	0.391750802898878	Bacteroidetes; Bacteroidia; Bacteroidales; Prevotellaceae; Prevotella; OTU497|NN=Prevotella_copri_AB064923|D=94.1
denovo59184	0	3	0	5	0	0	2.33421346029766	0.117639690992275	0.830367700543186	-0.0103435404103554	0.0758105209013416	0.0148490256556076	0.0251696583484959	0.391750802898878	Firmicutes; NA; NA; NA; NA; NA
denovo152489	0	3	0	5	0	0	2.33421346029766	0.117639690992275	0.830367700543186	-0.0259018889361055	0.0751838000804562	0.0371843486932067	0.0257561907937226	0.391750802898878	Firmicutes; NA; NA; NA; NA; NA
denovo137796	0	3	0	5	0	0	2.33421346029766	0.117639690992275	0.830367700543186	-0.0315632584617866	0.0735082792510536	0.0453117226867912	0.028902191961658	0.391750802898878	Proteobacteria; Gammaproteobacteria; Pseudomonadales; Moraxellaceae; Acinetobacter; Acinetobacter_junii
denovo143090	0	3	0	5	0	0	2.33421346029766	0.117639690992275	0.830367700543186	-0.0371480001071542	0.0721068501938769	0.0533290908878165	0.0315276486967135	0.391750802898878	Firmicutes; NA; NA; NA; NA; NA
denovo113030	0	3	0	5	0	0	2.33421346029766	0.117639690992275	0.830367700543186	-0.0379938385965793	0.071508423145505	0.0545433634610063	0.0329494271551034	0.391750802898878	Firmicutes; Clostridia; Clostridiales; Ruminococcaceae; NA; NA
denovo48214	0	3	0	5	0	0	2.33421346029766	0.117639690992275	0.830367700543186	-0.0295025287278104	0.0711345381717185	0.0423533711480423	0.0343990919107793	0.391750802898878	Bacteroidetes; Flavobacteriia; Flavobacteriales; [Weeksellaceae]; Cloacibacterium; Cloacibacterium_normanense
denovo49102	0	3	0	5	0	0	2.33421346029766	0.117639690992275	0.830367700543186	-0.039745607225391	0.0680297794275167	0.0570581752449745	0.0421396396338338	0.391750802898878	Actinobacteria; Actinobacteria; Actinomycetales; Corynebacteriaceae; Corynebacterium; Corynebacterium_tuberculostearicum
denovo171853	0	3	0	5	0	0	2.33421346029766	0.117639690992275	0.830367700543186	-0.0525971928160376	0.0671779313497843	0.0755077115333131	0.0427127755400904	0.391750802898878	Bacteroidetes; Bacteroidia; Bacteroidales; Prevotellaceae; Prevotella; NA
denovo167031	0	3	0	5	0	0	2.33421346029766	0.117639690992275	0.830367700543186	-0.0377490063918004	0.0678138703532312	0.054191886157699	0.0429976750588342	0.391750802898878	Fusobacteria; Fusobacteriia; Fusobacteriales; Fusobacteriaceae; Fusobacterium; Fusobacterium_periodonticum
denovo138709	0	3	0	5	0	0	2.33421346029766	0.117639690992275	0.830367700543186	-0.0569273125827389	0.0657345245391718	0.0817239640886982	0.0467338361577594	0.391750802898878	Proteobacteria; Gammaproteobacteria; Pseudomonadales; Moraxellaceae; Acinetobacter; Acinetobacter_junii
denovo173000	0	3	0	5	0	0	2.33421346029766	0.117639690992275	0.830367700543186	-0.0480910938313961	0.0654171665125851	0.069038825951094	0.0494556405069805	0.391750802898878	Proteobacteria; Gammaproteobacteria; Pseudomonadales; Moraxellaceae; Acinetobacter; Acinetobacter_junii
denovo182353	7	3	26	4	2.34834529801376	0.517139456087624	14.4880463375605	0.331767108840873	0.830367700543186	0.221389852491948	-0.16561354228323	0.0168831403542834	0.0351320855625345	0.391750802898878	Firmicutes; Bacilli; Bacillales; Bacillaceae; Bacillus; Bacillus_halodurans
denovo3345	5	3	15	4	1.64545129982564	0.31025646392006	10.8913540802095	0.721223565536425	1	0.0130627815535069	-0.133750639260535	0.213420488992488	0.0315307442058678	0.391750802898878	Verrucomicrobia; Verrucomicrobiae; Verrucomicrobiales; Verrucomicrobiaceae; Akkermansia; Akkermansia_muciniphila
denovo142246	10	3	12	4	3.45859070847829	0.854660455395813	20.1680735726999	0.0823117807357602	0.830367700543186	0.0832832850094028	-0.153188342640561	0.158455690784076	0.00322593330254389	0.391750802898878	Proteobacteria; Gammaproteobacteria; Pseudomonadales; Moraxellaceae; Acinetobacter; Acinetobacter_junii
denovo180630	8	3	11	4	2.71069769065056	0.62639389637649	16.3425204578021	0.214071247399598	0.830367700543186	0.0143039398811613	-0.135464822752372	0.216422327139019	0.00688482349587403	0.391750802898878	Proteobacteria; Gammaproteobacteria; Pseudomonadales; Pseudomonadaceae; Pseudomonas; NA
denovo67668	8	3	10	4	2.71069769065056	0.62639389637649	16.3425204578021	0.214071247399598	0.830367700543186	0.010159093985537	-0.122398329456837	0.207440162600099	0.0104809735454095	0.391750802898878	Proteobacteria; Betaproteobacteria; Burkholderiales; Comamonadaceae; Delftia; NA
denovo68020	0	3	0	4	0	0	2.33421346029766	0.117639690992275	0.830367700543186	0.0367967938002557	0.0781959232824672	-0.052824904578811	0.00692992790851395	0.391750802898878	Proteobacteria; Alphaproteobacteria; Sphingomonadales; Sphingomonadaceae; Sphingomonas; NA
denovo179902	0	3	0	4	0	0	2.33421346029766	0.117639690992275	0.830367700543186	0.0320974652996379	0.0772808362031498	-0.0460786217103319	0.00781583116163989	0.391750802898878	Proteobacteria; Gammaproteobacteria; Pseudomonadales; Pseudomonadaceae; Pseudomonas; Pseudomonas_fluorescens
denovo56993	0	3	0	4	0	0	2.33421346029766	0.117639690992275	0.830367700543186	0.0155637852112843	0.0739210271277096	-0.0223431278587508	0.0116042612356062	0.391750802898878	Proteobacteria; Gammaproteobacteria; Pseudomonadales; Moraxellaceae; Acinetobacter; Acinetobacter_junii
denovo107013	0	3	0	4	0	0	2.33421346029766	0.117639690992275	0.830367700543186	0.0149093512154064	0.0737743204757957	-0.0214036325980214	0.0117868693948886	0.391750802898878	Proteobacteria; Betaproteobacteria; Burkholderiales; Comamonadaceae; Comamonas; OTU250|NN=Comamonas_kerstersii_AJ430348|D=96.2
denovo32902	0	3	0	4	0	0	2.33421346029766	0.117639690992275	0.830367700543186	0.00667039711766359	0.0719039208787647	-0.00957591830299372	0.0142692164602941	0.391750802898878	Proteobacteria; Gammaproteobacteria; Pseudomonadales; Moraxellaceae; Acinetobacter; Acinetobacter_johnsonii
denovo141474	0	3	0	4	0	0	2.33421346029766	0.117639690992275	0.830367700543186	0.00119517423161734	0.0705763703645414	-0.00171577352861108	0.016170737998222	0.391750802898878	Proteobacteria; Gammaproteobacteria; Pseudomonadales; Pseudomonadaceae; Pseudomonas; Pseudomonas_stutzeri
denovo149266	0	3	0	4	0	0	2.33421346029766	0.117639690992275	0.830367700543186	-0.00792249686561	0.0683464680253253	0.0113734132170197	0.0198128829080168	0.391750802898878	Bacteroidetes; Bacteroidia; Bacteroidales; Bacteroidaceae; Bacteroides; Bacteroides_fragilis
denovo37913	0	3	0	4	0	0	2.33421346029766	0.117639690992275	0.830367700543186	-0.0104698497168429	0.0677654470278773	0.0150303533304816	0.020750104857559	0.391750802898878	Proteobacteria; Gammaproteobacteria; Pseudomonadales; Pseudomonadaceae; Pseudomonas; NA
denovo10765	0	3	0	4	0	0	2.33421346029766	0.117639690992275	0.830367700543186	-0.0142305819529573	0.0666919933705751	0.0204292020072873	0.0228326262623242	0.391750802898878	Firmicutes; Clostridia; Clostridiales; Ruminococcaceae; Ruminococcus; OTU197|NN=Ruminococcus_albus_AY445596|D=93.7
denovo87579	0	3	0	4	0	0	2.33421346029766	0.117639690992275	0.830367700543186	-0.0157294227374987	0.0663185516393122	0.022580914513872	0.0235367277613622	0.391750802898878	Proteobacteria; Gammaproteobacteria; Pseudomonadales; Moraxellaceae; Acinetobacter; Acinetobacter_junii
denovo139230	0	3	0	4	0	0	2.33421346029766	0.117639690992275	0.830367700543186	-0.0163625935833266	0.0660309951176643	0.023489884727269	0.0241181983289147	0.391750802898878	Firmicutes; NA; NA; NA; NA; NA
denovo173395	0	3	0	4	0	0	2.33421346029766	0.117639690992275	0.830367700543186	-0.0199808264538555	0.0651319341336153	0.0286841635322957	0.025887481612148	0.391750802898878	Firmicutes; Clostridia; Clostridiales; NA; NA; NA
denovo112011	0	3	0	4	0	0	2.33421346029766	0.117639690992275	0.830367700543186	-0.021136656843099	0.0650424951251626	0.0303434556530308	0.0259328892564492	0.391750802898878	Proteobacteria; Gammaproteobacteria; Pseudomonadales; Pseudomonadaceae; Pseudomonas; NA
denovo47056	0	3	0	4	0	0	2.33421346029766	0.117639690992275	0.830367700543186	-0.020286314819726	0.065063853204792	0.0291227178765857	0.0260417150798901	0.391750802898878	Fusobacteria; Fusobacteriia; Fusobacteriales; Fusobacteriaceae; Fusobacterium; Fusobacterium_periodonticum
denovo9498	0	3	0	4	0	0	2.33421346029766	0.117639690992275	0.830367700543186	-0.0206350925500493	0.064860843142008	0.0296234177588514	0.0265373334195374	0.391750802898878	Proteobacteria; Betaproteobacteria; Burkholderiales; Comamonadaceae; Acidovorax; NA
denovo86710	0	3	0	4	0	0	2.33421346029766	0.117639690992275	0.830367700543186	-0.0231992583285898	0.0645159040318486	0.0333044942491273	0.0269996424864304	0.391750802898878	Bacteroidetes; Flavobacteriia; Flavobacteriales; [Weeksellaceae]; Cloacibacterium; Cloacibacterium_normanense
denovo110571	0	3	0	4	0	0	2.33421346029766	0.117639690992275	0.830367700543186	-0.0280395105380855	0.0629645563936914	0.040253085001135	0.0306490462799717	0.391750802898878	Proteobacteria; Betaproteobacteria; Burkholderiales; Comamonadaceae; Acidovorax; NA
denovo85539	0	3	0	4	0	0	2.33421346029766	0.117639690992275	0.830367700543186	-0.0291218900245753	0.0625774443916084	0.0418069321488583	0.0314991073272577	0.391750802898878	Firmicutes; NA; NA; NA; NA; NA
denovo152880	0	3	0	4	0	0	2.33421346029766	0.117639690992275	0.830367700543186	-0.0293190950341106	0.0625241945259973	0.0420900365918082	0.0317257512911101	0.391750802898878	Proteobacteria; Gammaproteobacteria; Pseudomonadales; Pseudomonadaceae; Pseudomonas; NA
denovo178518	0	3	0	4	0	0	2.33421346029766	0.117639690992275	0.830367700543186	-0.029455947121387	0.062498704458661	0.0422864993187249	0.0317848125309899	0.391750802898878	Proteobacteria; Gammaproteobacteria; Pseudomonadales; Moraxellaceae; Acinetobacter; Acinetobacter_junii
denovo74417	0	3	0	4	0	0	2.33421346029766	0.117639690992275	0.830367700543186	-0.0299430731251794	0.0624610454333191	0.042985809829523	0.0318098335558717	0.391750802898878	Proteobacteria; Gammaproteobacteria; Pseudomonadales; Moraxellaceae; Acinetobacter; Acinetobacter_junii
denovo95537	0	3	0	4	0	0	2.33421346029766	0.117639690992275	0.830367700543186	-0.0295743897203872	0.0624642722748124	0.0424565336707452	0.0318671451605561	0.391750802898878	Proteobacteria; Gammaproteobacteria; Pseudomonadales; Moraxellaceae; Acinetobacter; Acinetobacter_junii
denovo151781	0	3	0	4	0	0	2.33421346029766	0.117639690992275	0.830367700543186	-0.0323763603936508	0.0616127693168945	0.0464789991673654	0.0339468645923023	0.391750802898878	Firmicutes; NA; NA; NA; NA; NA
denovo28087	0	3	0	4	0	0	2.33421346029766	0.117639690992275	0.830367700543186	-0.0331400941442601	0.0614738653887968	0.0475754034551561	0.0342281795370928	0.391750802898878	Bacteroidetes; Bacteroidia; Bacteroidales; Porphyromonadaceae; Parabacteroides; OTU1346|NN=Parabacteroides_distasonis_BNRRR16S|D=96.9
denovo95281	0	3	0	4	0	0	2.33421346029766	0.117639690992275	0.830367700543186	-0.0343006937592431	0.0612537408246831	0.0492415422021481	0.034731676918166	0.391750802898878	Proteobacteria; Gammaproteobacteria; Pseudomonadales; Moraxellaceae; Acinetobacter; Acinetobacter_junii
denovo104554	0	3	0	4	0	0	2.33421346029766	0.117639690992275	0.830367700543186	-0.0354363584402552	0.0608538412070902	0.050871884745948	0.0358141123737831	0.391750802898878	Proteobacteria; Gammaproteobacteria; Pseudomonadales; Moraxellaceae; Acinetobacter; Acinetobacter_junii
denovo143887	0	3	0	4	0	0	2.33421346029766	0.117639690992275	0.830367700543186	-0.0369617123669686	0.06061923190881	0.0530616591068596	0.0362076694458807	0.391750802898878	Bacteroidetes; Bacteroidia; Bacteroidales; Bacteroidaceae; Bacteroides; Bacteroides_fragilis
denovo187735	0	3	0	4	0	0	2.33421346029766	0.117639690992275	0.830367700543186	-0.0378859721117399	0.060071774373549	0.0543885120138985	0.0378801401799954	0.391750802898878	Proteobacteria; Gammaproteobacteria; Pseudomonadales; Pseudomonadaceae; Pseudomonas; NA
denovo27557	0	3	0	4	0	0	2.33421346029766	0.117639690992275	0.830367700543186	-0.0440143887428845	0.0588823013309362	0.0631863715642913	0.0401444684365978	0.391750802898878	Firmicutes; Bacilli; Bacillales; Bacillaceae; Bacillus; Bacillus_timonensis
denovo91232	0	3	0	4	0	0	2.33421346029766	0.117639690992275	0.830367700543186	-0.042399814352914	0.0587878079205969	0.0608685136947018	0.0414234996541057	0.391750802898878	Proteobacteria; Gammaproteobacteria; Pseudomonadales; Pseudomonadaceae; Pseudomonas; OTU1061|NN=Pseudomonas_putida_EU620069|D=97
denovo42459	0	3	0	4	0	0	2.33421346029766	0.117639690992275	0.830367700543186	-0.0429509010709592	0.058407803732364	0.0616596452115782	0.0426445455154047	0.391750802898878	Firmicutes; NA; NA; NA; NA; NA
denovo135852	0	3	0	4	0	0	2.33421346029766	0.117639690992275	0.830367700543186	-0.0442044305699684	0.0582177686062326	0.0634591926539814	0.0430215175889668	0.391750802898878	Firmicutes; Clostridia; Clostridiales; Oscillospiraceae; Oscillibacter; NA
denovo23875	0	3	0	4	0	0	2.33421346029766	0.117639690992275	0.830367700543186	-0.0460562915273482	0.0579595396405721	0.0661176954272892	0.0434571069724846	0.391750802898878	Proteobacteria; Gammaproteobacteria; Pseudomonadales; Moraxellaceae; Acinetobacter; Acinetobacter_junii
denovo20299	0	3	0	4	0	0	2.33421346029766	0.117639690992275	0.830367700543186	-0.0450999579073579	0.0578383766409338	0.0647447977640927	0.0443033731337948	0.391750802898878	Firmicutes; Clostridia; Clostridiales; Ruminococcaceae; Ruminococcus; OTU262|NN=Ruminococcus_bromii_DQ882649|D=96.8
denovo40198	0	3	0	4	0	0	2.33421346029766	0.117639690992275	0.830367700543186	-0.044920924132439	0.0576027198911729	0.0644877796627924	0.044887712365758	0.391750802898878	Actinobacteria; Actinobacteria; Bifidobacteriales; Bifidobacteriaceae; Bifidobacterium; Bifidobacterium_pseudocatenulatum
denovo20640	0	3	0	4	0	0	2.33421346029766	0.117639690992275	0.830367700543186	-0.0456786520615056	0.0575847369178911	0.0655755620866341	0.0450101368843882	0.391750802898878	Bacteroidetes; Bacteroidia; Bacteroidales; Bacteroidaceae; Bacteroides; Bacteroides_oleiciplenus
denovo146578	0	3	0	4	0	0	2.33421346029766	0.117639690992275	0.830367700543186	-0.0477068854162634	0.0570949348507031	0.0684872623290585	0.0464326749556115	0.391750802898878	Proteobacteria; Betaproteobacteria; Burkholderiales; Comamonadaceae; Acidovorax; OTU1609|NN=Acidovorax_facilis_AF078765|D=96.8
denovo54031	0	3	0	4	0	0	2.33421346029766	0.117639690992275	0.830367700543186	-0.0489508121163548	0.0570030440743952	0.0702730241427659	0.0464988009062012	0.391750802898878	Firmicutes; Clostridia; Clostridiales; Ruminococcaceae; Faecalibacterium; NA
denovo132018	0	3	0	4	0	0	2.33421346029766	0.117639690992275	0.830367700543186	-0.0479339082876684	0.0570365713496906	0.068813172830508	0.0466812152639952	0.391750802898878	Proteobacteria; Gammaproteobacteria; Pseudomonadales; Pseudomonadaceae; Pseudomonas; NA
denovo147052	0	3	0	4	0	0	2.33421346029766	0.117639690992275	0.830367700543186	-0.0471065030382215	0.0569999876166927	0.0676253627297884	0.0469748285709729	0.391750802898878	Firmicutes; NA; NA; NA; NA; NA
denovo41016	0	3	0	4	0	0	2.33421346029766	0.117639690992275	0.830367700543186	-0.0508569443139347	0.0562196612503398	0.0730094378639815	0.0492223656836824	0.391750802898878	Firmicutes; Clostridia; Clostridiales; Ruminococcaceae; Oscillospira; OTU136|NN=Oscillospira[Pseudoflavonifractor]_capillosus_AY136666|D=91.2
denovo39124	10	3	17	3	3.45859070847829	0.854660455395813	20.1680735726999	0.0823117807357602	0.830367700543186	0.0724062042131425	-0.211581374253326	0.225079203140435	0.000316569392180217	0.391750802898878	Proteobacteria; Betaproteobacteria; Burkholderiales; Comamonadaceae; NA; NA
denovo92368	5	3	13	3	1.64545129982564	0.31025646392006	10.8913540802095	0.721223565536425	1	0.0271987771454952	-0.12527227102536	0.173775676217027	0.0264563284450662	0.391750802898878	Firmicutes; Bacilli; Lactobacillales; Streptococcaceae; Streptococcus; Streptococcus_thermophilus
denovo95563	3	3	13	3	0.969838077549434	0.126728902409416	7.42184828905896	1	1	-0.0532563395186429	-0.108276037069887	0.243242084291424	0.0497663908807169	0.391750802898878	Bacteroidetes; Bacteroidia; Bacteroidales; Prevotellaceae; Prevotella; OTU516|NN=Prevotella_copri_AB064923|D=96.6
denovo191785	10	3	11	3	3.45859070847829	0.854660455395813	20.1680735726999	0.0823117807357602	0.830367700543186	0.0966307661967745	-0.149385630834515	0.126412591637076	0.00166810696867448	0.391750802898878	Proteobacteria; Betaproteobacteria; Burkholderiales; Comamonadaceae; Diaphorobacter; OTU461|NN=Acidovorax_facilis_AF078765|D=95.3
denovo151607	8	3	10	3	2.71069769065056	0.62639389637649	16.3425204578021	0.214071247399598	0.830367700543186	0.0606942652708256	-0.127691141749901	0.143437881096746	0.00668587801320156	0.391750802898878	Proteobacteria; Gammaproteobacteria; Pseudomonadales; Pseudomonadaceae; Pseudomonas; OTU1735|NN=Pseudomonas_monteilii_GQ284481|D=96.6
denovo70197	6	3	10	3	1.99333432707831	0.411554598492273	12.6707813271685	0.498202417965564	0.83096785586205	0.0423955589157679	-0.110027131081647	0.146676416704889	0.0264828362804136	0.391750802898878	Firmicutes; Bacilli; Bacillales; Staphylococcaceae; Staphylococcus; Staphylococcus_xylosus
denovo144622	8	3	9	3	2.71069769065056	0.62639389637649	16.3425204578021	0.214071247399598	0.830367700543186	0.0442511538102872	-0.122727457608134	0.153661712103842	0.00535527994324037	0.391750802898878	Proteobacteria; Gammaproteobacteria; Pseudomonadales; Moraxellaceae; Acinetobacter; Acinetobacter_junii
denovo113445	6	3	9	3	1.99333432707831	0.411554598492273	12.6707813271685	0.498202417965564	0.83096785586205	0.0132070949344336	-0.109574681194956	0.174380505834543	0.0179244191914802	0.391750802898878	Proteobacteria; Betaproteobacteria; Burkholderiales; Comamonadaceae; Delftia; NA
denovo90315	6	3	9	3	1.99333432707831	0.411554598492273	12.6707813271685	0.498202417965564	0.83096785586205	0.0224025183707528	-0.107480886496019	0.164486638156041	0.0204697867894809	0.391750802898878	Proteobacteria; Gammaproteobacteria; Pseudomonadales; Pseudomonadaceae; Pseudomonas; OTU1735|NN=Pseudomonas_monteilii_GQ284481|D=96.6
denovo136657	4	3	9	3	1.30439584278541	0.214528384006239	9.13800732459708	1	1	-0.0419241403602383	-0.0963027722177948	0.217600289060487	0.0401722122006209	0.391750802898878	Bacteroidetes; Bacteroidia; Bacteroidales; Prevotellaceae; Prevotella; NA
denovo50733	8	3	8	3	2.71069769065056	0.62639389637649	16.3425204578021	0.214071247399598	0.830367700543186	0.0707204715593183	-0.100763974741648	0.101912705730073	0.0168965352113462	0.391750802898878	Proteobacteria; Gammaproteobacteria; Pseudomonadales; Pseudomonadaceae; Pseudomonas; NA
denovo159922	8	3	8	3	2.71069769065056	0.62639389637649	16.3425204578021	0.214071247399598	0.830367700543186	0.0953479462133778	-0.0956638760994764	0.0687252257202499	0.0250926124836504	0.391750802898878	Proteobacteria; Gammaproteobacteria; Pseudomonadales; Pseudomonadaceae; Pseudomonas; NA
denovo119864	6	3	8	3	1.99333432707831	0.411554598492273	12.6707813271685	0.498202417965564	0.83096785586205	0.0173377595823898	-0.0922990035922975	0.152213961450459	0.0356120359876881	0.391750802898878	Proteobacteria; Gammaproteobacteria; Pseudomonadales; Moraxellaceae; Moraxella; Moraxella_osloensis
denovo44098	4	3	8	3	1.30439584278541	0.214528384006239	9.13800732459708	1	1	-0.0558574502584109	-0.092109680387085	0.228998012821803	0.0354589920885563	0.391750802898878	Bacteroidetes; Bacteroidia; Bacteroidales; Prevotellaceae; Prevotella; NA
denovo83439	7	3	7	3	2.34834529801376	0.517139456087624	14.4880463375605	0.331767108840873	0.830367700543186	-0.00630791003844598	-0.10138752735975	0.182992457496677	0.00759763936386495	0.391750802898878	Bacteroidetes; Bacteroidia; Bacteroidales; Porphyromonadaceae; Parabacteroides; OTU1572|NN=Parabacteroides_distasonis_BNRRR16S|D=95.3
denovo120759	6	3	7	3	1.99333432707831	0.411554598492273	12.6707813271685	0.498202417965564	0.83096785586205	0.00847002855217991	-0.0834317245495518	0.152131122004974	0.0400785331284625	0.391750802898878	Proteobacteria; Betaproteobacteria; Burkholderiales; Comamonadaceae; NA; NA
denovo69851	6	3	7	3	1.99333432707831	0.411554598492273	12.6707813271685	0.498202417965564	0.83096785586205	0.0337758125861351	-0.0816777005466571	0.121183174870158	0.0497964026225412	0.391750802898878	Proteobacteria; Gammaproteobacteria; Pseudomonadales; Moraxellaceae; Acinetobacter; Acinetobacter_junii
denovo108825	5	3	7	3	1.64545129982564	0.31025646392006	10.8913540802095	0.721223565536425	1	-0.0123711070806666	-0.0843097992516182	0.173686331328716	0.04224624381403	0.391750802898878	Proteobacteria; Gammaproteobacteria; Enterobacteriales; Enterobacteriaceae; Enterobacter; Enterobacter_cancerogenus
denovo91443	6	3	6	3	1.99333432707831	0.411554598492273	12.6707813271685	0.498202417965564	0.83096785586205	0.0215963622494445	-0.0758514504505711	0.125302065544825	0.0473172030719761	0.391750802898878	Proteobacteria; Gammaproteobacteria; Pseudomonadales; Moraxellaceae; Acinetobacter; Acinetobacter_junii
denovo179666	0	3	0	3	0	0	2.33421346029766	0.117639690992275	0.830367700543186	0.034617189237294	0.0661467847281844	-0.0496958981854009	0.00488913266267088	0.391750802898878	Firmicutes; Bacilli; Bacillales; Staphylococcaceae; Staphylococcus; Staphylococcus_cohnii
denovo133049	0	3	0	3	0	0	2.33421346029766	0.117639690992275	0.830367700543186	0.0334638279169828	0.065936982117782	-0.0480401506216034	0.00508024766223108	0.391750802898878	Proteobacteria; Alphaproteobacteria; Sphingomonadales; Sphingomonadaceae; Sphingomonas; NA
denovo107569	0	3	0	3	0	0	2.33421346029766	0.117639690992275	0.830367700543186	0.0313495059167823	0.0655455700862618	-0.0450048628594208	0.00544575649312898	0.391750802898878	Firmicutes; Bacilli; Lactobacillales; NA; NA; NA
denovo181118	0	3	0	3	0	0	2.33421346029766	0.117639690992275	0.830367700543186	0.030765597100098	0.0654367170772279	-0.0441666124484879	0.00555072421966589	0.391750802898878	Proteobacteria; Gammaproteobacteria; Pseudomonadales; Moraxellaceae; Acinetobacter; Acinetobacter_junii
denovo136135	0	3	0	3	0	0	2.33421346029766	0.117639690992275	0.830367700543186	0.0306499314195061	0.0654150089680681	-0.0440005645973225	0.00557166629613871	0.391750802898878	Firmicutes; Bacilli; Bacillales; Staphylococcaceae; Staphylococcus; NA
denovo67200	0	3	0	3	0	0	2.33421346029766	0.117639690992275	0.830367700543186	0.0295900058628116	0.0652146756981574	-0.0424789519618044	0.00576637686465254	0.391750802898878	Proteobacteria; Alphaproteobacteria; Sphingomonadales; Sphingomonadaceae; Sphingomonas; NA
denovo110447	0	3	0	3	0	0	2.33421346029766	0.117639690992275	0.830367700543186	0.0292744060667231	0.0651543553967427	-0.042025881805639	0.00582521133464504	0.391750802898878	Firmicutes; Bacilli; Bacillales; Staphylococcaceae; Staphylococcus; NA
denovo125262	0	3	0	3	0	0	2.33421346029766	0.117639690992275	0.830367700543186	0.0290571622584727	0.065113149265985	-0.0417140099750806	0.00586628034365044	0.391750802898878	Proteobacteria; Gammaproteobacteria; Pseudomonadales; Moraxellaceae; Acinetobacter; Acinetobacter_junii
denovo6456	0	3	0	3	0	0	2.33421346029766	0.117639690992275	0.830367700543186	0.0289706761227855	0.0650966402230879	-0.0415898518245127	0.00588263940106681	0.391750802898878	Proteobacteria; Gammaproteobacteria; Pseudomonadales; Moraxellaceae; Acinetobacter; Acinetobacter_junii
denovo193603	0	3	0	3	0	0	2.33421346029766	0.117639690992275	0.830367700543186	0.0281905300252205	0.0649469513026658	-0.0404698862268274	0.00603176509269973	0.391750802898878	Firmicutes; Bacilli; Bacillales; Staphylococcaceae; Staphylococcus; Staphylococcus_equorum
denovo64804	0	3	0	3	0	0	2.33421346029766	0.117639690992275	0.830367700543186	0.0279841191848941	0.0649070408046745	-0.0401735660364472	0.00607163500755832	0.391750802898878	Proteobacteria; Gammaproteobacteria; Pseudomonadales; Moraxellaceae; Acinetobacter; Acinetobacter_junii
denovo128846	0	3	0	3	0	0	2.33421346029766	0.117639690992275	0.830367700543186	0.0274609222034928	0.0648058682583537	-0.0394224725915	0.0061739066873975	0.391750802898878	Proteobacteria; Gammaproteobacteria; Pseudomonadales; Pseudomonadaceae; Pseudomonas; NA
denovo140802	0	3	0	3	0	0	2.33421346029766	0.117639690992275	0.830367700543186	0.0253980342264337	0.0644007489836073	-0.0364610227125661	0.00658954446787879	0.391750802898878	Proteobacteria; Gammaproteobacteria; Pseudomonadales; Moraxellaceae; Acinetobacter; Acinetobacter_junii
denovo159021	0	3	0	3	0	0	2.33421346029766	0.117639690992275	0.830367700543186	0.0243766403171739	0.0641988699532962	-0.0349947255105078	0.00680507005439785	0.391750802898878	Proteobacteria; Betaproteobacteria; Burkholderiales; Comamonadaceae; Diaphorobacter; OTU461|NN=Acidovorax_facilis_AF078765|D=95.3
denovo144991	0	3	0	3	0	0	2.33421346029766	0.117639690992275	0.830367700543186	0.0122798098368174	0.0616572675353839	-0.017628703913636	0.00981357417329529	0.391750802898878	Proteobacteria; Gammaproteobacteria; Pseudomonadales; Moraxellaceae; Acinetobacter; Acinetobacter_junii
denovo66530	0	3	0	3	0	0	2.33421346029766	0.117639690992275	0.830367700543186	0.0103538460163779	0.0612303206346534	-0.0148638202232463	0.0103864845739911	0.391750802898878	Fusobacteria; Fusobacteriia; Fusobacteriales; Fusobacteriaceae; Fusobacterium; Fusobacterium_periodonticum
denovo109406	0	3	0	3	0	0	2.33421346029766	0.117639690992275	0.830367700543186	0.00947582442487605	0.0610331674907445	-0.0136033460895217	0.010654308036718	0.391750802898878	Proteobacteria; Gammaproteobacteria; Pseudomonadales; Moraxellaceae; Acinetobacter; Acinetobacter_junii
denovo57978	0	3	0	3	0	0	2.33421346029766	0.117639690992275	0.830367700543186	0.00754314498260309	0.0605953633738339	-0.0108288215569307	0.0112738193346461	0.391750802898878	Proteobacteria; Gammaproteobacteria; Pseudomonadales; Moraxellaceae; Acinetobacter; Acinetobacter_junii
denovo91456	0	3	0	3	0	0	2.33421346029766	0.117639690992275	0.830367700543186	0.00700415319569979	0.0604719548174516	-0.0100550533349904	0.0114502996885661	0.391750802898878	Firmicutes; Bacilli; Gemellales; Gemellaceae; Gemella; Gemella_haemolysans
denovo5508	0	3	0	3	0	0	2.33421346029766	0.117639690992275	0.830367700543186	0.00652165294473196	0.0603610214447679	-0.00936238348296512	0.0116094701380318	0.391750802898878	Proteobacteria; Gammaproteobacteria; Pseudomonadales; Moraxellaceae; Acinetobacter; Acinetobacter_junii
denovo112716	0	3	0	3	0	0	2.33421346029766	0.117639690992275	0.830367700543186	0.00632891473863383	0.0603165684073577	-0.00908569151352093	0.011672887304983	0.391750802898878	Bacteroidetes; Bacteroidia; Bacteroidales; Porphyromonadaceae; Parabacteroides; OTU1346|NN=Parabacteroides_distasonis_BNRRR16S|D=96.9
denovo17678	0	3	0	3	0	0	2.33421346029766	0.117639690992275	0.830367700543186	0.00468702509165534	0.0599358681311259	-0.00672862028602789	0.0122385377368666	0.391750802898878	Firmicutes; Clostridia; Clostridiales; Ruminococcaceae; Faecalibacterium; NA
denovo93178	0	3	0	3	0	0	2.33421346029766	0.117639690992275	0.830367700543186	0.00393009264427236	0.0597585783440869	-0.00564197984331264	0.0124958870481627	0.391750802898878	Proteobacteria; Gammaproteobacteria; Pseudomonadales; Moraxellaceae; Acinetobacter; Acinetobacter_junii
denovo56756	0	3	0	3	0	0	2.33421346029766	0.117639690992275	0.830367700543186	0.00220476170372236	0.0593513085607263	-0.00316512159321176	0.0131166928650777	0.391750802898878	Proteobacteria; Gammaproteobacteria; Xanthomonadales; Xanthomonadaceae; Stenotrophomonas; OTU1371|NN=Stenotrophomonas_maltophilia_HE646776|D=96.2
denovo145797	0	3	0	3	0	0	2.33421346029766	0.117639690992275	0.830367700543186	0.000907450045022811	0.0590417770542475	-0.0013027211636584	0.0136121714842271	0.391750802898878	Proteobacteria; Gammaproteobacteria; Pseudomonadales; Moraxellaceae; Acinetobacter; Acinetobacter_junii
denovo80283	0	3	0	3	0	0	2.33421346029766	0.117639690992275	0.830367700543186	0.000871510171393245	0.0590331683009906	-0.00125112644034196	0.0136361587977879	0.391750802898878	Actinobacteria; Actinobacteria; NA; NA; NA; NA
denovo103636	0	3	0	3	0	0	2.33421346029766	0.117639690992275	0.830367700543186	-0.000541517329313102	0.0586926148071485	0.000777393851323494	0.0141622229616467	0.391750802898878	Proteobacteria; Gammaproteobacteria; Pseudomonadales; Moraxellaceae; Acinetobacter; OTU598|NN=Acinetobacter_haemolyticus_HE651915|D=96.6
denovo3585	0	3	0	3	0	0	2.33421346029766	0.117639690992275	0.830367700543186	-0.000738776010893103	0.0586448119173419	0.00106057534502563	0.0142624916710058	0.391750802898878	Proteobacteria; Gammaproteobacteria; Pseudomonadales; Pseudomonadaceae; Pseudomonas; NA
denovo8210	0	3	0	3	0	0	2.33421346029766	0.117639690992275	0.830367700543186	-0.00224839741947725	0.0582767415523573	0.0032277643477271	0.0148776739147273	0.391750802898878	Firmicutes; NA; NA; NA; NA; NA
denovo159998	0	3	0	3	0	0	2.33421346029766	0.117639690992275	0.830367700543186	-0.00269516886268318	0.0581669063667835	0.00386914247931113	0.015041557804565	0.391750802898878	Proteobacteria; Alphaproteobacteria; Rhodobacterales; Rhodobacteraceae; Paracoccus; Paracoccus_yeei
denovo131203	0	3	0	3	0	0	2.33421346029766	0.117639690992275	0.830367700543186	-0.00382484910200661	0.0578882006110963	0.00549089385174766	0.0155405605753518	0.391750802898878	Proteobacteria; Betaproteobacteria; Burkholderiales; Comamonadaceae; Diaphorobacter; OTU461|NN=Acidovorax_facilis_AF078765|D=95.3
denovo28162	0	3	0	3	0	0	2.33421346029766	0.117639690992275	0.830367700543186	-0.00534233204555868	0.0575102842091803	0.00766936875171446	0.0162095692185932	0.391750802898878	Proteobacteria; Gammaproteobacteria; Pseudomonadales; Moraxellaceae; Acinetobacter; Acinetobacter_junii
denovo134385	0	3	0	3	0	0	2.33421346029766	0.117639690992275	0.830367700543186	-0.00545948036965711	0.0574809684532725	0.00783754506282622	0.0162629417268691	0.391750802898878	Proteobacteria; Gammaproteobacteria; Pseudomonadales; Moraxellaceae; Acinetobacter; Acinetobacter_junii
denovo106702	0	3	0	3	0	0	2.33421346029766	0.117639690992275	0.830367700543186	-0.00561653560557622	0.0574413938706323	0.00806301111554987	0.0163266003783802	0.391750802898878	Bacteroidetes; Bacteroidia; Bacteroidales; Porphyromonadaceae; Parabacteroides; OTU1346|NN=Parabacteroides_distasonis_BNRRR16S|D=96.9
denovo45	0	3	0	3	0	0	2.33421346029766	0.117639690992275	0.830367700543186	-0.00563316023522242	0.057437293866856	0.00808687717517142	0.0163364799274987	0.391750802898878	Proteobacteria; Gammaproteobacteria; Pseudomonadales; Moraxellaceae; Acinetobacter; Acinetobacter_junii
denovo138500	0	3	0	3	0	0	2.33421346029766	0.117639690992275	0.830367700543186	-0.00585988868295529	0.0573806381915281	0.00841236500657882	0.0164474940437043	0.391750802898878	Proteobacteria; Gammaproteobacteria; Pseudomonadales; Moraxellaceae; Acinetobacter; Acinetobacter_junii
denovo80267	0	3	0	3	0	0	2.33421346029766	0.117639690992275	0.830367700543186	-0.00595446720749844	0.0573567902629377	0.00854814046466132	0.0164878143966171	0.391750802898878	Proteobacteria; Gammaproteobacteria; Pseudomonadales; Moraxellaceae; Acinetobacter; Acinetobacter_junii
denovo110286	0	3	0	3	0	0	2.33421346029766	0.117639690992275	0.830367700543186	-0.00628507823223554	0.0572733739175018	0.00902276050708248	0.0166325670812171	0.391750802898878	Firmicutes; Bacilli; Bacillales; Bacillaceae; Bacillus; Bacillus_flexus
denovo6990	0	3	0	3	0	0	2.33421346029766	0.117639690992275	0.830367700543186	-0.00649595461318334	0.0572204587330528	0.00932549135808981	0.016736207980311	0.391750802898878	Proteobacteria; Gammaproteobacteria; Pseudomonadales; Moraxellaceae; Acinetobacter; Acinetobacter_junii
denovo68263	0	3	0	3	0	0	2.33421346029766	0.117639690992275	0.830367700543186	-0.0074574422739413	0.0569768376794391	0.0107057880820096	0.017178528609598	0.391750802898878	Proteobacteria; Gammaproteobacteria; Pseudomonadales; Moraxellaceae; Acinetobacter; OTU598|NN=Acinetobacter_haemolyticus_HE651915|D=96.6
denovo168083	0	3	0	3	0	0	2.33421346029766	0.117639690992275	0.830367700543186	-0.00789207374320393	0.0568664357099894	0.0113297382559127	0.0173870978010212	0.391750802898878	Proteobacteria; Gammaproteobacteria; Pseudomonadales; Pseudomonadaceae; Pseudomonas; OTU1061|NN=Pseudomonas_putida_EU620069|D=97
denovo109148	0	3	0	3	0	0	2.33421346029766	0.117639690992275	0.830367700543186	-0.00895989165512572	0.0565922022746498	0.012862681033781	0.0178841110530575	0.391750802898878	Proteobacteria; Gammaproteobacteria; Pseudomonadales; Pseudomonadaceae; Pseudomonas; NA
denovo55768	0	3	0	3	0	0	2.33421346029766	0.117639690992275	0.830367700543186	-0.00929878777180908	0.0565067409455363	0.0133491950252746	0.0180723530243466	0.391750802898878	Proteobacteria; Gammaproteobacteria; Pseudomonadales; Moraxellaceae; Acinetobacter; Acinetobacter_junii
denovo14663	0	3	0	3	0	0	2.33421346029766	0.117639690992275	0.830367700543186	-0.00935842863101074	0.0564907421698401	0.0134348145146635	0.018092982151314	0.391750802898878	Proteobacteria; Gammaproteobacteria; Pseudomonadales; Moraxellaceae; Acinetobacter; Acinetobacter_junii
denovo26544	0	3	0	3	0	0	2.33421346029766	0.117639690992275	0.830367700543186	-0.00961754327204407	0.0564239367610323	0.0138067954612063	0.0182202487936556	0.391750802898878	Proteobacteria; Gammaproteobacteria; Pseudomonadales; Moraxellaceae; Acinetobacter; Acinetobacter_junii
denovo175466	0	3	0	3	0	0	2.33421346029766	0.117639690992275	0.830367700543186	-0.00962839406086131	0.056420936444936	0.0138223726847814	0.0182231225941579	0.391750802898878	Proteobacteria; Betaproteobacteria; Burkholderiales; Comamonadaceae; Delftia; NA
denovo183764	0	3	0	3	0	0	2.33421346029766	0.117639690992275	0.830367700543186	-0.00971554448095201	0.0563994655671135	0.0139474844717019	0.0182787903793365	0.391750802898878	Proteobacteria; Gammaproteobacteria; Pseudomonadales; Moraxellaceae; Acinetobacter; Acinetobacter_junii
denovo174516	0	3	0	3	0	0	2.33421346029766	0.117639690992275	0.830367700543186	-0.00980535273584344	0.0563761769363902	0.0140764118049033	0.0183219335692323	0.391750802898878	Proteobacteria; Betaproteobacteria; Burkholderiales; Comamonadaceae; Diaphorobacter; OTU461|NN=Acidovorax_facilis_AF078765|D=95.3
denovo179011	0	3	0	3	0	0	2.33421346029766	0.117639690992275	0.830367700543186	-0.00981450482486132	0.0563739155816649	0.0140895504014803	0.0183277123835094	0.391750802898878	Proteobacteria; Betaproteobacteria; Burkholderiales; Comamonadaceae; Diaphorobacter; OTU461|NN=Acidovorax_facilis_AF078765|D=95.3
denovo54862	0	3	0	3	0	0	2.33421346029766	0.117639690992275	0.830367700543186	-0.00990717057296168	0.0563476427606849	0.0142225799074665	0.0183464573703621	0.391750802898878	Firmicutes; Clostridia; Clostridiales; Lachnospiraceae; Roseburia; NA
denovo83875	0	3	0	3	0	0	2.33421346029766	0.117639690992275	0.830367700543186	-0.0100567860890321	0.0563112979650476	0.0144373656141461	0.0184481291457656	0.391750802898878	Firmicutes; Clostridia; Clostridiales; Ruminococcaceae; Faecalibacterium; OTU1150|NN=Faecalibacterium_prausnitzii_X85022|D=95.6
denovo186607	0	3	0	3	0	0	2.33421346029766	0.117639690992275	0.830367700543186	-0.0103547840887535	0.0562342865760309	0.0148651669053512	0.0185989225280228	0.391750802898878	Bacteroidetes; Bacteroidia; Bacteroidales; Bacteroidaceae; Bacteroides; Bacteroides_fragilis
denovo52844	0	3	0	3	0	0	2.33421346029766	0.117639690992275	0.830367700543186	-0.0109745948941843	0.0560736123049964	0.0157549576526519	0.0189158137131255	0.391750802898878	Bacteroidetes; Bacteroidia; Bacteroidales; Bacteroidaceae; Bacteroides; NA
denovo122762	0	3	0	3	0	0	2.33421346029766	0.117639690992275	0.830367700543186	-0.0114021511508369	0.0559620729634854	0.0163687507614306	0.0191341490003716	0.391750802898878	Firmicutes; NA; NA; NA; NA; NA
denovo117751	0	3	0	3	0	0	2.33421346029766	0.117639690992275	0.830367700543186	-0.0116451039716607	0.055898979811584	0.0167175300503772	0.019263206927083	0.391750802898878	Proteobacteria; Gammaproteobacteria; Pseudomonadales; Moraxellaceae; Acinetobacter; Acinetobacter_junii
denovo129124	0	3	0	3	0	0	2.33421346029766	0.117639690992275	0.830367700543186	-0.0119315452655344	0.0558242008133114	0.0171287407145033	0.0194138578640375	0.391750802898878	Proteobacteria; Gammaproteobacteria; Pseudomonadales; Pseudomonadaceae; Pseudomonas; OTU1735|NN=Pseudomonas_monteilii_GQ284481|D=96.6
denovo69867	0	3	0	3	0	0	2.33421346029766	0.117639690992275	0.830367700543186	-0.0122874793288666	0.0557307937285827	0.0176397141170756	0.019600111390502	0.391750802898878	Proteobacteria; Gammaproteobacteria; Pseudomonadales; Moraxellaceae; Acinetobacter; Acinetobacter_junii
denovo69574	0	3	0	3	0	0	2.33421346029766	0.117639690992275	0.830367700543186	-0.0126436580950537	0.0556364055542957	0.0181510388112586	0.0197829800994299	0.391750802898878	Proteobacteria; Gammaproteobacteria; Pseudomonadales; Moraxellaceae; Acinetobacter; Acinetobacter_junii
denovo76129	0	3	0	3	0	0	2.33421346029766	0.117639690992275	0.830367700543186	-0.0127474574433765	0.0556096643700148	0.0183000515404724	0.0198427871640579	0.391750802898878	Proteobacteria; Gammaproteobacteria; Pseudomonadales; Moraxellaceae; Acinetobacter; Acinetobacter_junii
denovo41220	0	3	0	3	0	0	2.33421346029766	0.117639690992275	0.830367700543186	-0.0128033320628301	0.0555942347244347	0.0183802642746861	0.019867332321856	0.391750802898878	Firmicutes; NA; NA; NA; NA; NA
denovo144773	0	3	0	3	0	0	2.33421346029766	0.117639690992275	0.830367700543186	-0.0129101997169517	0.0555656166733179	0.0185336818159583	0.0199213251875702	0.391750802898878	Proteobacteria; Gammaproteobacteria; Pseudomonadales; Pseudomonadaceae; Pseudomonas; Pseudomonas_stutzeri
denovo157181	0	3	0	3	0	0	2.33421346029766	0.117639690992275	0.830367700543186	-0.0129450050972587	0.0555581491846862	0.0185836478783149	0.019952521801004	0.391750802898878	Proteobacteria; Gammaproteobacteria; Pseudomonadales; Moraxellaceae; Acinetobacter; Acinetobacter_junii
denovo132399	0	3	0	3	0	0	2.33421346029766	0.117639690992275	0.830367700543186	-0.0130066696431194	0.0555414142905413	0.0186721725407806	0.0199821618156509	0.391750802898878	Proteobacteria; Gammaproteobacteria; Pseudomonadales; Moraxellaceae; Acinetobacter; Acinetobacter_junii
denovo74047	0	3	0	3	0	0	2.33421346029766	0.117639690992275	0.830367700543186	-0.0133393899887098	0.0554524549797726	0.0191498206913953	0.0201542034636499	0.391750802898878	Proteobacteria; Gammaproteobacteria; Pseudomonadales; Moraxellaceae; Acinetobacter; Acinetobacter_junii
denovo80002	0	3	0	3	0	0	2.33421346029766	0.117639690992275	0.830367700543186	-0.013364701894336	0.0554468783267331	0.0191861580692296	0.0201756214856796	0.391750802898878	Proteobacteria; Betaproteobacteria; Burkholderiales; Comamonadaceae; NA; NA
denovo127788	0	3	0	3	0	0	2.33421346029766	0.117639690992275	0.830367700543186	-0.0136164597892828	0.0553775619477286	0.0195475777855701	0.0202949098984673	0.391750802898878	Proteobacteria; Alphaproteobacteria; Sphingomonadales; Sphingomonadaceae; Sphingomonas; OTU1329|NN=Sphingomonas_panni_AJ575818|D=96.6
denovo105873	0	3	0	3	0	0	2.33421346029766	0.117639690992275	0.830367700543186	-0.0137622799269436	0.0553423818080267	0.0197569149060653	0.0203974132068593	0.391750802898878	Proteobacteria; Betaproteobacteria; Burkholderiales; Comamonadaceae; Diaphorobacter; OTU461|NN=Acidovorax_facilis_AF078765|D=95.3
denovo177505	0	3	0	3	0	0	2.33421346029766	0.117639690992275	0.830367700543186	-0.0140171614577786	0.0552718537528569	0.0201228188654795	0.0205191149175253	0.391750802898878	Firmicutes; NA; NA; NA; NA; NA
denovo59241	0	3	0	3	0	0	2.33421346029766	0.117639690992275	0.830367700543186	-0.0140700798289977	0.055260683508502	0.0201987876557303	0.0205664214644105	0.391750802898878	Proteobacteria; Gammaproteobacteria; Pseudomonadales; Moraxellaceae; Acinetobacter; Acinetobacter_junii
denovo82160	0	3	0	3	0	0	2.33421346029766	0.117639690992275	0.830367700543186	-0.014662904172691	0.0551035103309479	0.0210498370585013	0.0208995389159192	0.391750802898878	Bacteroidetes; Bacteroidia; Bacteroidales; Bacteroidaceae; Bacteroides; Bacteroides_fragilis
denovo117889	0	3	0	3	0	0	2.33421346029766	0.117639690992275	0.830367700543186	-0.0147250849122034	0.0550866390462211	0.0211391027605407	0.0209326840113105	0.391750802898878	Proteobacteria; Gammaproteobacteria; Pseudomonadales; Moraxellaceae; Acinetobacter; Acinetobacter_junii
denovo127791	0	3	0	3	0	0	2.33421346029766	0.117639690992275	0.830367700543186	-0.0148255117645106	0.0550587899317361	0.0212832739869546	0.0209830341450518	0.391750802898878	Proteobacteria; Betaproteobacteria; Burkholderiales; Comamonadaceae; Diaphorobacter; OTU461|NN=Acidovorax_facilis_AF078765|D=95.3
denovo78851	0	3	0	3	0	0	2.33421346029766	0.117639690992275	0.830367700543186	-0.0148318717624042	0.0550579297186117	0.0212924043009616	0.0209914247008244	0.391750802898878	Proteobacteria; Gammaproteobacteria; Pseudomonadales; Moraxellaceae; Acinetobacter; Acinetobacter_junii
denovo164994	0	3	0	3	0	0	2.33421346029766	0.117639690992275	0.830367700543186	-0.0149952207183349	0.0550135544410131	0.0215269055201963	0.0210792968575531	0.391750802898878	Bacteroidetes; Flavobacteriia; Flavobacteriales; Flavobacteriaceae; Chryseobacterium; NA
denovo161079	0	3	0	3	0	0	2.33421346029766	0.117639690992275	0.830367700543186	-0.0151845578961231	0.0549622999300887	0.0217987150263228	0.021183174397473	0.391750802898878	Proteobacteria; Gammaproteobacteria; Pseudomonadales; Moraxellaceae; Acinetobacter; Acinetobacter_junii
denovo75662	0	3	0	3	0	0	2.33421346029766	0.117639690992275	0.830367700543186	-0.0152508689722699	0.0549435857443788	0.0218939101753618	0.0212156980515639	0.391750802898878	Firmicutes; Bacilli; Bacillales; Staphylococcaceae; Staphylococcus; Staphylococcus_cohnii
denovo102176	0	3	0	3	0	0	2.33421346029766	0.117639690992275	0.830367700543186	-0.0157113182833948	0.0548191390335729	0.0225549240412867	0.0214745764051138	0.391750802898878	Proteobacteria; Gammaproteobacteria; Pseudomonadales; Moraxellaceae; Acinetobacter; Acinetobacter_junii
denovo58011	0	3	0	3	0	0	2.33421346029766	0.117639690992275	0.830367700543186	-0.016128969804896	0.0547038840519281	0.0231544980664113	0.0217028153675832	0.391750802898878	Proteobacteria; Gammaproteobacteria; Pseudomonadales; Moraxellaceae; Acinetobacter; Acinetobacter_junii
denovo166423	0	3	0	3	0	0	2.33421346029766	0.117639690992275	0.830367700543186	-0.0161719290477173	0.0546974012905853	0.0232161696869099	0.0217521035070926	0.391750802898878	Fusobacteria; Fusobacteriia; Fusobacteriales; Fusobacteriaceae; Fusobacterium; NA
denovo165624	0	3	0	3	0	0	2.33421346029766	0.117639690992275	0.830367700543186	-0.0162421988520895	0.0546758514442037	0.0233170479245869	0.0217805709387489	0.391750802898878	Proteobacteria; Gammaproteobacteria; Pseudomonadales; Moraxellaceae; Acinetobacter; Acinetobacter_junii
denovo23550	0	3	0	3	0	0	2.33421346029766	0.117639690992275	0.830367700543186	-0.016318440694428	0.0546603741896684	0.0234264995270363	0.0218494448902339	0.391750802898878	Proteobacteria; Gammaproteobacteria; Pseudomonadales; Pseudomonadaceae; Pseudomonas; OTU1735|NN=Pseudomonas_monteilii_GQ284481|D=96.6
denovo191008	0	3	0	3	0	0	2.33421346029766	0.117639690992275	0.830367700543186	-0.016318440694428	0.0546603741896684	0.0234264995270363	0.0218494448902339	0.391750802898878	Proteobacteria; Betaproteobacteria; Burkholderiales; Comamonadaceae; Delftia; NA
denovo171359	0	3	0	3	0	0	2.33421346029766	0.117639690992275	0.830367700543186	-0.0167715315092635	0.0545367707847928	0.024076949650195	0.0221093004523803	0.391750802898878	Firmicutes; Bacilli; Lactobacillales; Streptococcaceae; Streptococcus; Streptococcus_thermophilus
denovo163817	0	3	0	3	0	0	2.33421346029766	0.117639690992275	0.830367700543186	-0.017056387919446	0.0544586852992153	0.0244858850799566	0.0222737168735204	0.391750802898878	Proteobacteria; Gammaproteobacteria; Pseudomonadales; Moraxellaceae; Acinetobacter; Acinetobacter_junii
denovo150651	0	3	0	3	0	0	2.33421346029766	0.117639690992275	0.830367700543186	-0.0170886150049857	0.0544517680867585	0.0245321497824665	0.0223009592062386	0.391750802898878	Proteobacteria; Gammaproteobacteria; Pseudomonadales; Moraxellaceae; Acinetobacter; Acinetobacter_junii
denovo166660	0	3	0	3	0	0	2.33421346029766	0.117639690992275	0.830367700543186	-0.0174227600391205	0.0543622935068574	0.0250118431937857	0.0225055937148328	0.391750802898878	Proteobacteria; Betaproteobacteria; Burkholderiales; Comamonadaceae; Delftia; NA
denovo6998	0	3	0	3	0	0	2.33421346029766	0.117639690992275	0.830367700543186	-0.0175313743988768	0.0543303611430736	0.0251677682784863	0.0225604220758349	0.391750802898878	Proteobacteria; Gammaproteobacteria; Pseudomonadales; Moraxellaceae; Acinetobacter; Acinetobacter_junii
denovo79055	0	3	0	3	0	0	2.33421346029766	0.117639690992275	0.830367700543186	-0.017622877763425	0.054305802414675	0.0252991290847331	0.0226168879680963	0.391750802898878	Firmicutes; NA; NA; NA; NA; NA
denovo89110	0	3	0	3	0	0	2.33421346029766	0.117639690992275	0.830367700543186	-0.0180148015883924	0.0542011727478482	0.0258617688290665	0.0228628951028367	0.391750802898878	Firmicutes; Clostridia; Clostridiales; Peptostreptococcaceae; Terrisporobacter; OTU1147|NN=Clostridium_glycolicum_AY007244|D=96.3
denovo186207	0	3	0	3	0	0	2.33421346029766	0.117639690992275	0.830367700543186	-0.0184498730474647	0.0540824634302703	0.0264863506454936	0.0231292496973684	0.391750802898878	Proteobacteria; Betaproteobacteria; Burkholderiales; Comamonadaceae; Diaphorobacter; OTU461|NN=Acidovorax_facilis_AF078765|D=95.3
denovo149332	0	3	0	3	0	0	2.33421346029766	0.117639690992275	0.830367700543186	-0.0185492510911803	0.0540551091076631	0.026629016218614	0.023189753967387	0.391750802898878	Proteobacteria; Gammaproteobacteria; Pseudomonadales; Moraxellaceae; Acinetobacter; Acinetobacter_junii
denovo109817	0	3	0	3	0	0	2.33421346029766	0.117639690992275	0.830367700543186	-0.0186082575905347	0.0540387120780612	0.0267137250308776	0.0232251938419353	0.391750802898878	Proteobacteria; Gammaproteobacteria; Pseudomonadales; Moraxellaceae; Acinetobacter; Acinetobacter_junii
denovo148855	0	3	0	3	0	0	2.33421346029766	0.117639690992275	0.830367700543186	-0.0186996875500098	0.0540106332377169	0.0268449804579437	0.0232702397929472	0.391750802898878	Bacteroidetes; Bacteroidia; Bacteroidales; Prevotellaceae; Prevotella; OTU497|NN=Prevotella_copri_AB064923|D=94.1
denovo33332	0	3	0	3	0	0	2.33421346029766	0.117639690992275	0.830367700543186	-0.0188795118421857	0.0539653905623896	0.0271031334135166	0.0233969523489721	0.391750802898878	Proteobacteria; Gammaproteobacteria; Pseudomonadales; Moraxellaceae; Acinetobacter; Acinetobacter_junii
denovo157598	0	3	0	3	0	0	2.33421346029766	0.117639690992275	0.830367700543186	-0.0189242702434203	0.0539527506616986	0.0271673878778363	0.0234234068589153	0.391750802898878	Proteobacteria; Gammaproteobacteria; Pseudomonadales; Moraxellaceae; Moraxella; Moraxella_osloensis
denovo189573	0	3	0	3	0	0	2.33421346029766	0.117639690992275	0.830367700543186	-0.0189675032064823	0.0539409143656861	0.027229452446853	0.0234504027765902	0.391750802898878	Proteobacteria; Gammaproteobacteria; Pseudomonadales; Moraxellaceae; Acinetobacter; Acinetobacter_junii
denovo48335	0	3	0	3	0	0	2.33421346029766	0.117639690992275	0.830367700543186	-0.0190269812397729	0.0539184859865549	0.0273148381858978	0.0234653333907453	0.391750802898878	Bacteroidetes; Bacteroidia; Bacteroidales; Bacteroidaceae; Bacteroides; Bacteroides_caccae
denovo44508	0	3	0	3	0	0	2.33421346029766	0.117639690992275	0.830367700543186	-0.0190921915464853	0.0539018285828258	0.027408453087466	0.0235105860289542	0.391750802898878	Fusobacteria; Fusobacteriia; Fusobacteriales; Fusobacteriaceae; Fusobacterium; NA
denovo103187	0	3	0	3	0	0	2.33421346029766	0.117639690992275	0.830367700543186	-0.0193283490914594	0.0538377036970059	0.0277474771841453	0.0236616336065607	0.391750802898878	Proteobacteria; Betaproteobacteria; Burkholderiales; Comamonadaceae; Delftia; NA
denovo150307	0	3	0	3	0	0	2.33421346029766	0.117639690992275	0.830367700543186	-0.0194103904698737	0.0538182094045597	0.0278652545103377	0.0237241300562714	0.391750802898878	Firmicutes; NA; NA; NA; NA; NA
denovo58396	0	3	0	3	0	0	2.33421346029766	0.117639690992275	0.830367700543186	-0.0195988866779211	0.0537674686493792	0.0281358567333907	0.0238472108546833	0.391750802898878	Proteobacteria; Gammaproteobacteria; Pseudomonadales; Pseudomonadaceae; Pseudomonas; OTU1735|NN=Pseudomonas_monteilii_GQ284481|D=96.6
denovo155351	0	3	0	3	0	0	2.33421346029766	0.117639690992275	0.830367700543186	-0.0196689189240144	0.0537484112979818	0.0282363939360991	0.0238923928723349	0.391750802898878	Proteobacteria; Gammaproteobacteria; Pseudomonadales; Moraxellaceae; Acinetobacter; Acinetobacter_junii
denovo64025	0	3	0	3	0	0	2.33421346029766	0.117639690992275	0.830367700543186	-0.0197419827126462	0.0537219888583074	0.0283412831741016	0.0239174283841931	0.391750802898878	Proteobacteria; Gammaproteobacteria; Pseudomonadales; Pseudomonadaceae; Pseudomonas; OTU1735|NN=Pseudomonas_monteilii_GQ284481|D=96.6
denovo41906	0	3	0	3	0	0	2.33421346029766	0.117639690992275	0.830367700543186	-0.0199907969170476	0.0536535691266951	0.0286984769741023	0.0240771718538938	0.391750802898878	Proteobacteria; Gammaproteobacteria; Pseudomonadales; Pseudomonadaceae; Pseudomonas; OTU1735|NN=Pseudomonas_monteilii_GQ284481|D=96.6
denovo62857	0	3	0	3	0	0	2.33421346029766	0.117639690992275	0.830367700543186	-0.0203218497682447	0.0535686439076285	0.0291737312957142	0.0243114421181198	0.391750802898878	Proteobacteria; Gammaproteobacteria; Pseudomonadales; Moraxellaceae; Acinetobacter; Acinetobacter_junii
denovo167379	0	3	0	3	0	0	2.33421346029766	0.117639690992275	0.830367700543186	-0.0204812880490487	0.0535168174747939	0.0294026184105916	0.0243900239437428	0.391750802898878	Proteobacteria; Betaproteobacteria; Burkholderiales; Comamonadaceae; Diaphorobacter; OTU461|NN=Acidovorax_facilis_AF078765|D=95.3
denovo64335	0	3	0	3	0	0	2.33421346029766	0.117639690992275	0.830367700543186	-0.0206221357485027	0.0534856295569917	0.0296048171761739	0.0245061373349219	0.391750802898878	Proteobacteria; Gammaproteobacteria; Pseudomonadales; Moraxellaceae; Acinetobacter; Acinetobacter_junii
denovo125123	0	3	0	3	0	0	2.33421346029766	0.117639690992275	0.830367700543186	-0.0207085687061886	0.0534620418107218	0.0297288989852306	0.0245635141732512	0.391750802898878	Proteobacteria; Gammaproteobacteria; Pseudomonadales; Moraxellaceae; Acinetobacter; Acinetobacter_junii
denovo180578	0	3	0	3	0	0	2.33421346029766	0.117639690992275	0.830367700543186	-0.0212465476196687	0.0533066655623246	0.0305012131418461	0.0248982307402541	0.391750802898878	Fusobacteria; Fusobacteriia; Fusobacteriales; Fusobacteriaceae; Fusobacterium; OTU23|NN=Fusobacterium_periodonticum_AB910749|D=96.5
denovo24131	0	3	0	3	0	0	2.33421346029766	0.117639690992275	0.830367700543186	-0.0214219649126379	0.0532634073330811	0.030753039477936	0.0250308207690175	0.391750802898878	Proteobacteria; Betaproteobacteria; Burkholderiales; Comamonadaceae; Diaphorobacter; OTU461|NN=Acidovorax_facilis_AF078765|D=95.3
denovo145004	0	3	0	3	0	0	2.33421346029766	0.117639690992275	0.830367700543186	-0.0219536668165682	0.0531162903024793	0.0315163424573193	0.025388997816125	0.391750802898878	Proteobacteria; Gammaproteobacteria; Pseudomonadales; Moraxellaceae; Acinetobacter; Acinetobacter_junii
denovo20010	0	3	0	3	0	0	2.33421346029766	0.117639690992275	0.830367700543186	-0.0220741487087484	0.0530826627805348	0.0316893043868951	0.0254701465852931	0.391750802898878	Proteobacteria; Gammaproteobacteria; Pseudomonadales; Moraxellaceae; Acinetobacter; Acinetobacter_junii
denovo59901	0	3	0	3	0	0	2.33421346029766	0.117639690992275	0.830367700543186	-0.0223365205477818	0.0530084004675961	0.032065961316201	0.0256450914381357	0.391750802898878	Proteobacteria; Gammaproteobacteria; Pseudomonadales; Moraxellaceae; Acinetobacter; Acinetobacter_junii
denovo138512	0	3	0	3	0	0	2.33421346029766	0.117639690992275	0.830367700543186	-0.0224597198228644	0.052973689514678	0.0322428242783859	0.025728229059699	0.391750802898878	Proteobacteria; Gammaproteobacteria; Pseudomonadales; Moraxellaceae; Acinetobacter; Acinetobacter_junii
denovo9795	0	3	0	3	0	0	2.33421346029766	0.117639690992275	0.830367700543186	-0.0226385765210603	0.0529235796337471	0.032499588171098	0.0258502908777941	0.391750802898878	Proteobacteria; Gammaproteobacteria; Pseudomonadales; Moraxellaceae; Acinetobacter; Acinetobacter_junii
denovo177863	0	3	0	3	0	0	2.33421346029766	0.117639690992275	0.830367700543186	-0.0226370793579606	0.0529251919342769	0.0324974388670496	0.0258524823085424	0.391750802898878	Proteobacteria; Betaproteobacteria; Burkholderiales; Comamonadaceae; Acidovorax; OTU1609|NN=Acidovorax_facilis_AF078765|D=96.8
denovo167099	0	3	0	3	0	0	2.33421346029766	0.117639690992275	0.830367700543186	-0.0226643726783509	0.0529170562717112	0.0325366207330862	0.02586984399118	0.391750802898878	Firmicutes; NA; NA; NA; NA; NA
denovo111935	0	3	0	3	0	0	2.33421346029766	0.117639690992275	0.830367700543186	-0.0226821148935176	0.0529117539421091	0.03256209118109	0.025881106838793	0.391750802898878	Proteobacteria; Gammaproteobacteria; Pseudomonadales; Moraxellaceae; Moraxella; Moraxella_osloensis
denovo147224	0	3	0	3	0	0	2.33421346029766	0.117639690992275	0.830367700543186	-0.0228057494952327	0.0528770896361159	0.0327395790914143	0.025965923418817	0.391750802898878	Proteobacteria; Gammaproteobacteria; Pseudomonadales; Moraxellaceae; Acinetobacter; Acinetobacter_junii
denovo190606	0	3	0	3	0	0	2.33421346029766	0.117639690992275	0.830367700543186	-0.022816370026458	0.0528749231002714	0.0327548257607736	0.025975382023465	0.391750802898878	Proteobacteria; Gammaproteobacteria; Pseudomonadales; Moraxellaceae; Acinetobacter; Acinetobacter_junii
denovo150040	0	3	0	3	0	0	2.33421346029766	0.117639690992275	0.830367700543186	-0.0228811949756054	0.052856374856091	0.032847887449018	0.0260190019000244	0.391750802898878	Proteobacteria; Gammaproteobacteria; Pseudomonadales; Moraxellaceae; Moraxella; Moraxella_osloensis
denovo186836	0	3	0	3	0	0	2.33421346029766	0.117639690992275	0.830367700543186	-0.0230049237516966	0.0528216458082578	0.0330255105546111	0.0261043025684414	0.391750802898878	Proteobacteria; Gammaproteobacteria; Pseudomonadales; Moraxellaceae; Acinetobacter; NA
denovo108732	0	3	0	3	0	0	2.33421346029766	0.117639690992275	0.830367700543186	-0.0231196524185176	0.0527889444532026	0.0331902132433882	0.0261824016199679	0.391750802898878	Bacteroidetes; Bacteroidia; Bacteroidales; Bacteroidaceae; Bacteroides; Bacteroides_eggerthii
denovo186862	0	3	0	3	0	0	2.33421346029766	0.117639690992275	0.830367700543186	-0.0232487707836938	0.0527456820654073	0.0333755735592034	0.0262543990415988	0.391750802898878	Bacteroidetes; Bacteroidia; Bacteroidales; Porphyromonadaceae; Parabacteroides; Parabacteroides_johnsonii
denovo134175	0	3	0	3	0	0	2.33421346029766	0.117639690992275	0.830367700543186	-0.0237774472708393	0.0526048500904541	0.0341345332973294	0.0266444307522449	0.391750802898878	Proteobacteria; Gammaproteobacteria; Pseudomonadales; Moraxellaceae; Acinetobacter; Acinetobacter_junii
denovo148075	0	3	0	3	0	0	2.33421346029766	0.117639690992275	0.830367700543186	-0.0239723520478274	0.0525482350428164	0.034414335562229	0.0267780565105295	0.391750802898878	Proteobacteria; Gammaproteobacteria; Pseudomonadales; Moraxellaceae; Acinetobacter; Acinetobacter_junii
denovo77939	0	3	0	3	0	0	2.33421346029766	0.117639690992275	0.830367700543186	-0.0243750296843181	0.0524189492425587	0.0349924133110435	0.0270294665469945	0.391750802898878	Proteobacteria; Gammaproteobacteria; Pseudomonadales; Moraxellaceae; Acinetobacter; Acinetobacter_junii
denovo122603	0	3	0	3	0	0	2.33421346029766	0.117639690992275	0.830367700543186	-0.0245672327034574	0.0523755276928165	0.0352683369744177	0.0271920270234842	0.391750802898878	Proteobacteria; Gammaproteobacteria; Pseudomonadales; Pseudomonadaceae; Pseudomonas; NA
denovo15907	0	3	0	3	0	0	2.33421346029766	0.117639690992275	0.830367700543186	-0.0246850469534603	0.0523291118297983	0.0354374692783953	0.0272484307420481	0.391750802898878	Firmicutes; Bacilli; Bacillales; Staphylococcaceae; Staphylococcus; NA
denovo109774	0	3	0	3	0	0	2.33421346029766	0.117639690992275	0.830367700543186	-0.0249939804105429	0.0522438640009584	0.0358809693420199	0.0274777677586367	0.391750802898878	Firmicutes; Clostridia; Clostridiales; Lachnospiraceae; Coprococcus; OTU782|NN=Coprococcus_comes_EF031542|D=96.5
denovo70213	0	3	0	3	0	0	2.33421346029766	0.117639690992275	0.830367700543186	-0.025024408126984	0.0522379385134815	0.035924650898252	0.0275056627085931	0.391750802898878	Proteobacteria; Gammaproteobacteria; Pseudomonadales; Moraxellaceae; Acinetobacter; Acinetobacter_johnsonii
denovo25595	0	3	0	3	0	0	2.33421346029766	0.117639690992275	0.830367700543186	-0.0250978229862932	0.0522294358838572	0.0360300441278559	0.0275858901357355	0.391750802898878	Proteobacteria; Gammaproteobacteria; Pseudomonadales; Moraxellaceae; Acinetobacter; Acinetobacter_junii
denovo89156	0	3	0	3	0	0	2.33421346029766	0.117639690992275	0.830367700543186	-0.0251523089177977	0.0522064643720528	0.0361082632832594	0.027609313035241	0.391750802898878	Proteobacteria; Gammaproteobacteria; Pseudomonadales; Moraxellaceae; Acinetobacter; OTU598|NN=Acinetobacter_haemolyticus_HE651915|D=96.6
denovo86062	0	3	0	3	0	0	2.33421346029766	0.117639690992275	0.830367700543186	-0.0253149235253073	0.0521662858151337	0.0363417102833281	0.0277412692571832	0.391750802898878	Bacteroidetes; Bacteroidia; Bacteroidales; Bacteroidaceae; Bacteroides; NA
denovo17260	0	3	0	3	0	0	2.33421346029766	0.117639690992275	0.830367700543186	-0.0253669762402198	0.0521525453618375	0.0364164363508558	0.0277817210577444	0.391750802898878	Proteobacteria; Gammaproteobacteria; Pseudomonadales; Moraxellaceae; Acinetobacter; Acinetobacter_junii
denovo59356	0	3	0	3	0	0	2.33421346029766	0.117639690992275	0.830367700543186	-0.0254178012786184	0.0521381763956614	0.0364893999850842	0.0278192059845833	0.391750802898878	Bacteroidetes; Flavobacteriia; Flavobacteriales; Flavobacteriaceae; Chryseobacterium; Chryseobacterium_hominis
denovo173495	0	3	0	3	0	0	2.33421346029766	0.117639690992275	0.830367700543186	-0.0254833005444162	0.0521201131243284	0.0365834297118189	0.027868572579358	0.391750802898878	Proteobacteria; Gammaproteobacteria; Pseudomonadales; Moraxellaceae; Acinetobacter; Acinetobacter_junii
denovo151574	0	3	0	3	0	0	2.33421346029766	0.117639690992275	0.830367700543186	-0.0258698620730776	0.0519977032869368	0.037138371427019	0.0281290867079912	0.391750802898878	Proteobacteria; Gammaproteobacteria; Pseudomonadales; Moraxellaceae; Acinetobacter; Acinetobacter_junii
denovo82112	0	3	0	3	0	0	2.33421346029766	0.117639690992275	0.830367700543186	-0.0260041501238084	0.0519650133205279	0.0373311532629701	0.0282404481879934	0.391750802898878	Proteobacteria; Alphaproteobacteria; Caulobacterales; Caulobacteraceae; Brevundimonas; Brevundimonas_terrae
denovo28272	0	3	0	3	0	0	2.33421346029766	0.117639690992275	0.830367700543186	-0.0260809823986	0.051949144661154	0.0374414524810616	0.0283101542479711	0.391750802898878	Proteobacteria; Gammaproteobacteria; Pseudomonadales; Moraxellaceae; Acinetobacter; Acinetobacter_junii
denovo29510	0	3	0	3	0	0	2.33421346029766	0.117639690992275	0.830367700543186	-0.0264489953645615	0.0518429427972934	0.0379697661682868	0.0285841079640086	0.391750802898878	Firmicutes; Clostridia; Clostridiales; Ruminococcaceae; Oscillospira; NA
denovo41250	0	3	0	3	0	0	2.33421346029766	0.117639690992275	0.830367700543186	-0.0266414861703056	0.0517900979570473	0.0382461029736327	0.0287339681479453	0.391750802898878	Proteobacteria; Gammaproteobacteria; Pseudomonadales; Moraxellaceae; Acinetobacter; Acinetobacter_junii
denovo182192	0	3	0	3	0	0	2.33421346029766	0.117639690992275	0.830367700543186	-0.0267330208672372	0.0517626850128762	0.0383775087601614	0.0288009818369576	0.391750802898878	Proteobacteria; Gammaproteobacteria; Pseudomonadales; Moraxellaceae; Acinetobacter; Acinetobacter_junii
denovo105870	0	3	0	3	0	0	2.33421346029766	0.117639690992275	0.830367700543186	-0.026887232520292	0.051716531823723	0.0385988926095745	0.0289144486077854	0.391750802898878	Proteobacteria; Gammaproteobacteria; Pseudomonadales; Pseudomonadaceae; Pseudomonas; NA
denovo128326	0	3	0	3	0	0	2.33421346029766	0.117639690992275	0.830367700543186	-0.026887232520292	0.051716531823723	0.0385988926095745	0.0289144486077854	0.391750802898878	Proteobacteria; Gammaproteobacteria; Pseudomonadales; Pseudomonadaceae; Pseudomonas; NA
denovo102456	0	3	0	3	0	0	2.33421346029766	0.117639690992275	0.830367700543186	-0.0271393299873276	0.0516329198536069	0.0389607998103216	0.0290862208791653	0.391750802898878	Actinobacteria; Actinobacteria; Bifidobacteriales; Bifidobacteriaceae; Bifidobacterium; Bifidobacterium_adolescentis
denovo137242	0	3	0	3	0	0	2.33421346029766	0.117639690992275	0.830367700543186	-0.0272998454948206	0.0515927970295552	0.0391912333750708	0.0292206749257828	0.391750802898878	Proteobacteria; Gammaproteobacteria; Pseudomonadales; Moraxellaceae; Acinetobacter; Acinetobacter_junii
denovo154115	0	3	0	3	0	0	2.33421346029766	0.117639690992275	0.830367700543186	-0.0275901848940018	0.0515153939187044	0.0396080400985173	0.029456321496932	0.391750802898878	Proteobacteria; Gammaproteobacteria; Pseudomonadales; Moraxellaceae; Acinetobacter; Acinetobacter_junii
denovo1504	0	3	0	3	0	0	2.33421346029766	0.117639690992275	0.830367700543186	-0.0276247161781058	0.0514952448235255	0.03965761267263	0.0294646903512501	0.391750802898878	Firmicutes; NA; NA; NA; NA; NA
denovo37433	0	3	0	3	0	0	2.33421346029766	0.117639690992275	0.830367700543186	-0.0276975817947256	0.0514858790927499	0.0397622174179759	0.0295422810129463	0.391750802898878	Proteobacteria; Gammaproteobacteria; Pseudomonadales; Moraxellaceae; Acinetobacter; Acinetobacter_junii
denovo74688	0	3	0	3	0	0	2.33421346029766	0.117639690992275	0.830367700543186	-0.0280991469806883	0.0513550585494122	0.0403386981501234	0.0298297869523855	0.391750802898878	Proteobacteria; Gammaproteobacteria; Pseudomonadales; Moraxellaceae; Acinetobacter; Acinetobacter_junii
denovo46278	0	3	0	3	0	0	2.33421346029766	0.117639690992275	0.830367700543186	-0.0281476722507934	0.0513539629301968	0.0404083602727767	0.0298903048475832	0.391750802898878	Proteobacteria; Gammaproteobacteria; Pseudomonadales; Moraxellaceae; Acinetobacter; Acinetobacter_junii
denovo68395	0	3	0	3	0	0	2.33421346029766	0.117639690992275	0.830367700543186	-0.0286312675936914	0.0512151864804969	0.041102602221736	0.0302745819748427	0.391750802898878	Proteobacteria; Gammaproteobacteria; Pseudomonadales; Moraxellaceae; Acinetobacter; Acinetobacter_junii
denovo11084	0	3	0	3	0	0	2.33421346029766	0.117639690992275	0.830367700543186	-0.0288858068083837	0.0511411104059623	0.0414680147574225	0.0304771624008812	0.391750802898878	Proteobacteria; Gammaproteobacteria; Pseudomonadales; Moraxellaceae; Acinetobacter; Acinetobacter_junii
denovo147029	0	3	0	3	0	0	2.33421346029766	0.117639690992275	0.830367700543186	-0.0289153960433588	0.0511244664474765	0.0415104926027099	0.0304875003641195	0.391750802898878	Proteobacteria; Betaproteobacteria; Burkholderiales; Comamonadaceae; NA; NA
denovo191638	0	3	0	3	0	0	2.33421346029766	0.117639690992275	0.830367700543186	-0.0289956963689703	0.0510939655941588	0.0416257705005915	0.0305403851003361	0.391750802898878	Proteobacteria; Gammaproteobacteria; Pseudomonadales; Moraxellaceae; Acinetobacter; Acinetobacter_junii
denovo176953	0	3	0	3	0	0	2.33421346029766	0.117639690992275	0.830367700543186	-0.0294030021221957	0.0509822372360965	0.0422104923017714	0.0308799556927941	0.391750802898878	Proteobacteria; Gammaproteobacteria; Pseudomonadales; Moraxellaceae; Acinetobacter; Acinetobacter_junii
denovo173211	0	3	0	3	0	0	2.33421346029766	0.117639690992275	0.830367700543186	-0.0294860365690196	0.0509659551721545	0.0423296952615194	0.0309599409827803	0.391750802898878	Proteobacteria; Gammaproteobacteria; Pseudomonadales; Moraxellaceae; Acinetobacter; Acinetobacter_junii
denovo70786	0	3	0	3	0	0	2.33421346029766	0.117639690992275	0.830367700543186	-0.0295321218533802	0.050949746246662	0.0423958545786069	0.0309929410396562	0.391750802898878	Proteobacteria; Gammaproteobacteria; Pseudomonadales; Moraxellaceae; Acinetobacter; Acinetobacter_junii
denovo176391	0	3	0	3	0	0	2.33421346029766	0.117639690992275	0.830367700543186	-0.0296354439491222	0.0509177893691674	0.0425441821714424	0.0310741769326046	0.391750802898878	Firmicutes; Clostridia; Clostridiales; Oscillospiraceae; Oscillibacter; OTU605|NN=Oscillibacter_valericigenes_AB238598|D=93.9
denovo22226	0	3	0	3	0	0	2.33421346029766	0.117639690992275	0.830367700543186	-0.0297565448888723	0.0508621388362751	0.0427180327960764	0.0311424297410855	0.391750802898878	Firmicutes; Clostridia; Clostridiales; Lachnospiraceae; Roseburia; Roseburia_faecis
denovo16247	0	3	0	3	0	0	2.33421346029766	0.117639690992275	0.830367700543186	-0.0297539971654812	0.0508819999458328	0.0427143753240218	0.0311691188445685	0.391750802898878	Proteobacteria; Gammaproteobacteria; Pseudomonadales; Pseudomonadaceae; Pseudomonas; NA
denovo25619	0	3	0	3	0	0	2.33421346029766	0.117639690992275	0.830367700543186	-0.0297539971654812	0.0508819999458328	0.0427143753240218	0.0311691188445685	0.391750802898878	Bacteroidetes; Flavobacteriia; Flavobacteriales; Flavobacteriaceae; Chryseobacterium; NA
denovo110395	0	3	0	3	0	0	2.33421346029766	0.117639690992275	0.830367700543186	-0.0297999325539505	0.050872407848114	0.0427803194529002	0.0312126445916735	0.391750802898878	Proteobacteria; Gammaproteobacteria; Pseudomonadales; Pseudomonadaceae; Pseudomonas; NA
denovo35533	0	3	0	3	0	0	2.33421346029766	0.117639690992275	0.830367700543186	-0.0298025538596198	0.0508727464343013	0.0427840825585285	0.0312165193198722	0.391750802898878	Proteobacteria; Gammaproteobacteria; Pseudomonadales; Moraxellaceae; Acinetobacter; Acinetobacter_junii
denovo99441	0	3	0	3	0	0	2.33421346029766	0.117639690992275	0.830367700543186	-0.0298025538596198	0.0508727464343013	0.0427840825585285	0.0312165193198722	0.391750802898878	Proteobacteria; Gammaproteobacteria; Pseudomonadales; Moraxellaceae; Acinetobacter; Acinetobacter_junii
denovo93114	0	3	0	3	0	0	2.33421346029766	0.117639690992275	0.830367700543186	-0.0299669504461828	0.0508198028108998	0.0430200877399967	0.0313437406715048	0.391750802898878	Firmicutes; Clostridia; Clostridiales; Eubacteriaceae; Eubacterium; OTU1535|NN=Eubacterium_hallii_EUBRRDR|D=96.5
denovo37360	0	3	0	3	0	0	2.33421346029766	0.117639690992275	0.830367700543186	-0.0304809969939814	0.0506688727919945	0.0437580449648552	0.0317683590685793	0.391750802898878	Proteobacteria; Betaproteobacteria; Burkholderiales; Comamonadaceae; Delftia; NA
denovo180325	0	3	0	3	0	0	2.33421346029766	0.117639690992275	0.830367700543186	-0.0304861702590751	0.0506689899580349	0.0437654716237216	0.0317750763129546	0.391750802898878	Firmicutes; NA; NA; NA; NA; NA
denovo73389	0	3	0	3	0	0	2.33421346029766	0.117639690992275	0.830367700543186	-0.0307174706346333	0.0505937622228872	0.0440975228435706	0.0319575993409349	0.391750802898878	Bacteroidetes; Bacteroidia; Bacteroidales; Bacteroidaceae; Bacteroides; Bacteroides_fragilis
denovo78076	0	3	0	3	0	0	2.33421346029766	0.117639690992275	0.830367700543186	-0.0308231333441652	0.0505546342578649	0.0442492105851401	0.0320349670601226	0.391750802898878	Proteobacteria; Betaproteobacteria; Burkholderiales; Comamonadaceae; Diaphorobacter; OTU461|NN=Acidovorax_facilis_AF078765|D=95.3
denovo71876	0	3	0	3	0	0	2.33421346029766	0.117639690992275	0.830367700543186	-0.0309320307111023	0.0505368468638419	0.0444055419505456	0.0321465415562313	0.391750802898878	Proteobacteria; Gammaproteobacteria; Pseudomonadales; Moraxellaceae; Acinetobacter; Acinetobacter_junii
denovo126230	0	3	0	3	0	0	2.33421346029766	0.117639690992275	0.830367700543186	-0.0309512859791905	0.0505347941478241	0.0444331845137786	0.0321679268285992	0.391750802898878	Proteobacteria; Gammaproteobacteria; Pseudomonadales; Moraxellaceae; Acinetobacter; NA
denovo105198	0	3	0	3	0	0	2.33421346029766	0.117639690992275	0.830367700543186	-0.0309749092724769	0.0505167470065029	0.0444670977460147	0.032172113229703	0.391750802898878	Bacteroidetes; Bacteroidia; Bacteroidales; Prevotellaceae; Prevotella; NA
denovo9675	0	3	0	3	0	0	2.33421346029766	0.117639690992275	0.830367700543186	-0.031073321094378	0.0504933803152541	0.0446083762261338	0.0322630006829173	0.391750802898878	Proteobacteria; Betaproteobacteria; Burkholderiales; Comamonadaceae; Delftia; NA
denovo116166	0	3	0	3	0	0	2.33421346029766	0.117639690992275	0.830367700543186	-0.0313639628722118	0.0504052840187295	0.0450256170396684	0.0325060310819905	0.391750802898878	Proteobacteria; Gammaproteobacteria; Pseudomonadales; Moraxellaceae; Acinetobacter; Acinetobacter_junii
denovo21950	0	3	0	3	0	0	2.33421346029766	0.117639690992275	0.830367700543186	-0.031377409127717	0.0504093554864019	0.0450449202748324	0.0325285804583617	0.391750802898878	Proteobacteria; Gammaproteobacteria; Pseudomonadales; Moraxellaceae; Acinetobacter; Acinetobacter_junii
denovo186562	0	3	0	3	0	0	2.33421346029766	0.117639690992275	0.830367700543186	-0.0315294573149425	0.0503547094080558	0.045263198286367	0.0326448147898373	0.391750802898878	Proteobacteria; Gammaproteobacteria; Pseudomonadales; Moraxellaceae; Moraxella; Moraxella_osloensis
denovo190639	0	3	0	3	0	0	2.33421346029766	0.117639690992275	0.830367700543186	-0.031772351105883	0.0502879522807356	0.0456118928329317	0.0328596908407218	0.391750802898878	Bacteroidetes; Flavobacteriia; Flavobacteriales; Flavobacteriaceae; Flavobacterium; OTU1460|NN=Flavobacterium_sakaeratica_AB465580.1|D=91
denovo118173	0	3	0	3	0	0	2.33421346029766	0.117639690992275	0.830367700543186	-0.0325262654859116	0.0500672175458485	0.0466942005851176	0.0335170250505052	0.391750802898878	Proteobacteria; Gammaproteobacteria; Pseudomonadales; Pseudomonadaceae; Pseudomonas; NA
denovo97007	0	3	0	3	0	0	2.33421346029766	0.117639690992275	0.830367700543186	-0.0327815002254751	0.0499919812501974	0.0470606116054861	0.033741909520469	0.391750802898878	Proteobacteria; Gammaproteobacteria; Pseudomonadales; Moraxellaceae; Acinetobacter; Acinetobacter_junii
denovo6374	0	3	0	3	0	0	2.33421346029766	0.117639690992275	0.830367700543186	-0.0327893056509426	0.0499858405617824	0.0470718169528258	0.0337440109470179	0.391750802898878	Proteobacteria; Gammaproteobacteria; Pseudomonadales; Pseudomonadaceae; Pseudomonas; NA
denovo174091	0	3	0	3	0	0	2.33421346029766	0.117639690992275	0.830367700543186	-0.0330516253287153	0.0499095133329376	0.0474483990002375	0.0339780890821275	0.391750802898878	Proteobacteria; Gammaproteobacteria; Pseudomonadales; Pseudomonadaceae; Pseudomonas; NA
denovo184049	0	3	0	3	0	0	2.33421346029766	0.117639690992275	0.830367700543186	-0.033065813195685	0.0499073520812999	0.0474687668812795	0.0339932103440603	0.391750802898878	Proteobacteria; Betaproteobacteria; Burkholderiales; Comamonadaceae; Acidovorax; OTU1609|NN=Acidovorax_facilis_AF078765|D=96.8
denovo28816	0	3	0	3	0	0	2.33421346029766	0.117639690992275	0.830367700543186	-0.0330832773626327	0.0498908429605409	0.0474938381675869	0.0339950134252982	0.391750802898878	Bacteroidetes; Bacteroidia; Bacteroidales; Bacteroidaceae; Bacteroides; OTU1556|NN=Bacteroides_thetaiotaomicron_BNRRR16SB|D=95.9
denovo138658	0	3	0	3	0	0	2.33421346029766	0.117639690992275	0.830367700543186	-0.0331024502772888	0.0498962098168697	0.0475213625055145	0.0340254443968856	0.391750802898878	Proteobacteria; Gammaproteobacteria; Pseudomonadales; Moraxellaceae; Acinetobacter; Acinetobacter_junii
denovo22489	0	3	0	3	0	0	2.33421346029766	0.117639690992275	0.830367700543186	-0.0331469738512701	0.0498531800352864	0.0475852798554835	0.0340300301211231	0.391750802898878	Bacteroidetes; Bacteroidia; Bacteroidales; Porphyromonadaceae; Parabacteroides; OTU1346|NN=Parabacteroides_distasonis_BNRRR16S|D=96.9
denovo50450	0	3	0	3	0	0	2.33421346029766	0.117639690992275	0.830367700543186	-0.0331779709284378	0.0498563208127447	0.0476297787771149	0.0340718396145201	0.391750802898878	Proteobacteria; Gammaproteobacteria; Xanthomonadales; Xanthomonadaceae; Stenotrophomonas; NA
denovo91077	0	3	0	3	0	0	2.33421346029766	0.117639690992275	0.830367700543186	-0.0333724697178753	0.0498066969764323	0.0479089982126043	0.0342552965852645	0.391750802898878	Proteobacteria; Gammaproteobacteria; Pseudomonadales; Moraxellaceae; Acinetobacter; NA
denovo98534	0	3	0	3	0	0	2.33421346029766	0.117639690992275	0.830367700543186	-0.0334160079256784	0.0498018223137173	0.0479715009862214	0.0343038761591388	0.391750802898878	Firmicutes; NA; NA; NA; NA; NA
denovo108162	0	3	0	3	0	0	2.33421346029766	0.117639690992275	0.830367700543186	-0.0335153221070885	0.0497551421005722	0.0481140748796098	0.0343730963979429	0.391750802898878	Proteobacteria; Gammaproteobacteria; Pseudomonadales; Moraxellaceae; Acinetobacter; Acinetobacter_junii
denovo130750	0	3	0	3	0	0	2.33421346029766	0.117639690992275	0.830367700543186	-0.0335153221070885	0.0497551421005722	0.0481140748796098	0.0343730963979429	0.391750802898878	Proteobacteria; Gammaproteobacteria; Pseudomonadales; Moraxellaceae; Acinetobacter; Acinetobacter_junii
denovo42752	0	3	0	3	0	0	2.33421346029766	0.117639690992275	0.830367700543186	-0.034039073861071	0.0496073410530003	0.0488659647474417	0.0348565575779723	0.391750802898878	Bacteroidetes; Bacteroidia; Bacteroidales; Bacteroidaceae; Bacteroides; NA
denovo70719	0	3	0	3	0	0	2.33421346029766	0.117639690992275	0.830367700543186	-0.034039073861071	0.0496073410530003	0.0488659647474417	0.0348565575779723	0.391750802898878	Bacteroidetes; Bacteroidia; Bacteroidales; Bacteroidaceae; Bacteroides; Bacteroides_fragilis
denovo85413	0	3	0	3	0	0	2.33421346029766	0.117639690992275	0.830367700543186	-0.0341266732841511	0.0495883151116883	0.0489917211160667	0.0349444161057824	0.391750802898878	Proteobacteria; Gammaproteobacteria; Pseudomonadales; Moraxellaceae; Acinetobacter; Acinetobacter_junii
denovo137614	0	3	0	3	0	0	2.33421346029766	0.117639690992275	0.830367700543186	-0.0349374673370663	0.0493429305564866	0.0501556844415349	0.0356885452661549	0.391750802898878	Proteobacteria; Gammaproteobacteria; Pseudomonadales; Pseudomonadaceae; Pseudomonas; NA
denovo60490	0	3	0	3	0	0	2.33421346029766	0.117639690992275	0.830367700543186	-0.0349692778502766	0.049333151767924	0.0502013511192911	0.03571791752032	0.391750802898878	Proteobacteria; Betaproteobacteria; Burkholderiales; Comamonadaceae; Diaphorobacter; OTU461|NN=Acidovorax_facilis_AF078765|D=95.3
denovo11936	0	3	0	3	0	0	2.33421346029766	0.117639690992275	0.830367700543186	-0.0352520157078932	0.0492316808643821	0.0506072451879562	0.0359654450297657	0.391750802898878	Proteobacteria; Gammaproteobacteria; Pseudomonadales; Moraxellaceae; Acinetobacter; Acinetobacter_junii
denovo170902	0	3	0	3	0	0	2.33421346029766	0.117639690992275	0.830367700543186	-0.0352520157078932	0.0492316808643821	0.0506072451879562	0.0359654450297657	0.391750802898878	Proteobacteria; Gammaproteobacteria; Pseudomonadales; Moraxellaceae; Moraxella; Moraxella_osloensis
denovo53959	0	3	0	3	0	0	2.33421346029766	0.117639690992275	0.830367700543186	-0.0352860704526683	0.0492319779119347	0.0506561336496238	0.0360079997174102	0.391750802898878	Proteobacteria; Gammaproteobacteria; Pseudomonadales; Pseudomonadaceae; Pseudomonas; NA
denovo79207	0	3	0	3	0	0	2.33421346029766	0.117639690992275	0.830367700543186	-0.0352979258393067	0.0492215204722521	0.0506731530581984	0.036012203260202	0.391750802898878	Firmicutes; NA; NA; NA; NA; NA
denovo23899	0	3	0	3	0	0	2.33421346029766	0.117639690992275	0.830367700543186	-0.0354722539866183	0.0491769240884449	0.0509234158337306	0.0361842283324099	0.391750802898878	Proteobacteria; Betaproteobacteria; Burkholderiales; Comamonadaceae; Delftia; NA
denovo31281	0	3	0	3	0	0	2.33421346029766	0.117639690992275	0.830367700543186	-0.0355189178071679	0.0491616003983655	0.0509904056883683	0.0362270045336611	0.391750802898878	Proteobacteria; Gammaproteobacteria; Pseudomonadales; Pseudomonadaceae; Pseudomonas; NA
denovo85401	0	3	0	3	0	0	2.33421346029766	0.117639690992275	0.830367700543186	-0.0356843228139375	0.0490735465606065	0.0512278585421927	0.0363477049272583	0.391750802898878	Proteobacteria; Betaproteobacteria; Burkholderiales; Comamonadaceae; Delftia; OTU118|NN=Delftia_acidovorans_GU459215|D=95.8
denovo127416	0	3	0	3	0	0	2.33421346029766	0.117639690992275	0.830367700543186	-0.0356895610366467	0.0491054049121713	0.0512353784532013	0.0363838511647587	0.391750802898878	Firmicutes; Clostridia; Clostridiales; Lachnospiraceae; NA; NA
denovo107054	0	3	0	3	0	0	2.33421346029766	0.117639690992275	0.830367700543186	-0.0357588480493748	0.0490941312914079	0.0513348458104873	0.0364590746042315	0.391750802898878	Proteobacteria; Gammaproteobacteria; Pseudomonadales; Pseudomonadaceae; Pseudomonas; NA
denovo107374	0	3	0	3	0	0	2.33421346029766	0.117639690992275	0.830367700543186	-0.03603363131711	0.0489934565286586	0.0517293203937014	0.0367041125975727	0.391750802898878	Proteobacteria; Gammaproteobacteria; Pseudomonadales; Moraxellaceae; Acinetobacter; Acinetobacter_junii
denovo93493	0	3	0	3	0	0	2.33421346029766	0.117639690992275	0.830367700543186	-0.0361399565495491	0.0488996418924161	0.0518819592428469	0.0367535141654481	0.391750802898878	Bacteroidetes; Bacteroidia; Bacteroidales; Bacteroidaceae; Bacteroides; Bacteroides_dorei
denovo175953	0	3	0	3	0	0	2.33421346029766	0.117639690992275	0.830367700543186	-0.0362566553655518	0.0489265844440572	0.0520494902471313	0.0369187512182123	0.391750802898878	Proteobacteria; Gammaproteobacteria; Pseudomonadales; Moraxellaceae; Acinetobacter; Acinetobacter_junii
denovo160679	0	3	0	3	0	0	2.33421346029766	0.117639690992275	0.830367700543186	-0.0365440378338741	0.0488477068468923	0.0524620520466499	0.0372037472702312	0.391750802898878	Proteobacteria; Gammaproteobacteria; Xanthomonadales; Xanthomonadaceae; Stenotrophomonas; NA
denovo155803	0	3	0	3	0	0	2.33421346029766	0.117639690992275	0.830367700543186	-0.0366823440289342	0.048794758828763	0.0526606022680732	0.037328193488771	0.391750802898878	Proteobacteria; Gammaproteobacteria; Pseudomonadales; Moraxellaceae; Acinetobacter; Acinetobacter_junii
denovo50526	0	3	0	3	0	0	2.33421346029766	0.117639690992275	0.830367700543186	-0.0371084646090245	0.0486835284296255	0.0532723343419198	0.0377607857758886	0.391750802898878	Proteobacteria; Gammaproteobacteria; Pseudomonadales; Moraxellaceae; Acinetobacter; Acinetobacter_junii
denovo171665	0	3	0	3	0	0	2.33421346029766	0.117639690992275	0.830367700543186	-0.0371084646090245	0.0486835284296255	0.0532723343419198	0.0377607857758886	0.391750802898878	Proteobacteria; Gammaproteobacteria; Pseudomonadales; Moraxellaceae; Acinetobacter; Acinetobacter_junii
denovo58913	0	3	0	3	0	0	2.33421346029766	0.117639690992275	0.830367700543186	-0.0375724353557378	0.0485294700773491	0.0539384035259779	0.0382083070371994	0.391750802898878	Proteobacteria; Gammaproteobacteria; Pseudomonadales; Pseudomonadaceae; Pseudomonas; OTU815|NN=Pseudomonas_monteilii_GQ284481|D=96.2
denovo143945	0	3	0	3	0	0	2.33421346029766	0.117639690992275	0.830367700543186	-0.0381572185428676	0.0483592139637878	0.0547779091695161	0.0388006176300443	0.391750802898878	Bacteroidetes; Flavobacteriia; Flavobacteriales; Flavobacteriaceae; Wautersiella; NA
denovo156882	0	3	0	3	0	0	2.33421346029766	0.117639690992275	0.830367700543186	-0.0381821013914282	0.0483337246440748	0.0548136305997036	0.0388116884070589	0.391750802898878	Proteobacteria; Gammaproteobacteria; Pseudomonadales; Moraxellaceae; Acinetobacter; Acinetobacter_junii
denovo107190	0	3	0	3	0	0	2.33421346029766	0.117639690992275	0.830367700543186	-0.0384050986943204	0.0482286828713336	0.0551337620576387	0.0390111305065917	0.391750802898878	Proteobacteria; Gammaproteobacteria; Enterobacteriales; Enterobacteriaceae; NA; NA
denovo8461	0	3	0	3	0	0	2.33421346029766	0.117639690992275	0.830367700543186	-0.0383876940079025	0.0482710717386483	0.0551087761606543	0.0390200939166333	0.391750802898878	Proteobacteria; Gammaproteobacteria; Pseudomonadales; Moraxellaceae; Acinetobacter; Acinetobacter_junii
denovo56773	0	3	0	3	0	0	2.33421346029766	0.117639690992275	0.830367700543186	-0.0383876940079025	0.0482710717386483	0.0551087761606543	0.0390200939166333	0.391750802898878	Proteobacteria; Gammaproteobacteria; Pseudomonadales; Moraxellaceae; Acinetobacter; Acinetobacter_junii
denovo66191	0	3	0	3	0	0	2.33421346029766	0.117639690992275	0.830367700543186	-0.0384307943008218	0.0482691209292295	0.0551706502704786	0.039072446415231	0.391750802898878	Proteobacteria; Gammaproteobacteria; Pseudomonadales; Moraxellaceae; Acinetobacter; Acinetobacter_junii
denovo100842	0	3	0	3	0	0	2.33421346029766	0.117639690992275	0.830367700543186	-0.0385032436716575	0.0482352855528253	0.0552746574598541	0.0391372836047627	0.391750802898878	Proteobacteria; Gammaproteobacteria; Pseudomonadales; Moraxellaceae; Acinetobacter; Acinetobacter_junii
denovo174544	0	3	0	3	0	0	2.33421346029766	0.117639690992275	0.830367700543186	-0.0385032436716575	0.0482352855528253	0.0552746574598541	0.0391372836047627	0.391750802898878	Proteobacteria; Gammaproteobacteria; Pseudomonadales; Moraxellaceae; Moraxella; Moraxella_osloensis
denovo184063	0	3	0	3	0	0	2.33421346029766	0.117639690992275	0.830367700543186	-0.0387663124923315	0.0480840267166995	0.0556523149651573	0.0393589165955192	0.391750802898878	Fusobacteria; Fusobacteriia; Fusobacteriales; Fusobacteriaceae; Fusobacterium; Fusobacterium_periodonticum
denovo10064	0	3	0	3	0	0	2.33421346029766	0.117639690992275	0.830367700543186	-0.0387593793435911	0.0481524999069772	0.0556423618447134	0.0393958321314281	0.391750802898878	Firmicutes; Clostridia; Clostridiales; Ruminococcaceae; Faecalibacterium; NA
denovo160599	0	3	0	3	0	0	2.33421346029766	0.117639690992275	0.830367700543186	-0.0389993891160954	0.0480481052984664	0.0559869161392898	0.0396217159183664	0.391750802898878	Proteobacteria; Gammaproteobacteria; Pseudomonadales; Moraxellaceae; Acinetobacter; Acinetobacter_junii
denovo78963	0	3	0	3	0	0	2.33421346029766	0.117639690992275	0.830367700543186	-0.0390882480328827	0.0479834591592385	0.0561144806174818	0.0396905376186909	0.391750802898878	Fusobacteria; Fusobacteriia; Fusobacteriales; Fusobacteriaceae; Fusobacterium; Fusobacterium_periodonticum
denovo185043	0	3	0	3	0	0	2.33421346029766	0.117639690992275	0.830367700543186	-0.0392146252062933	0.0480143783661334	0.0562959057210546	0.0398662971067496	0.391750802898878	Proteobacteria; Gammaproteobacteria; Pseudomonadales; Moraxellaceae; Acinetobacter; Acinetobacter_junii
denovo77285	0	3	0	3	0	0	2.33421346029766	0.117639690992275	0.830367700543186	-0.0397071441123822	0.0478763138154996	0.0570029581984697	0.0403891430506808	0.391750802898878	Bacteroidetes; Bacteroidia; Bacteroidales; Prevotellaceae; Prevotella; OTU516|NN=Prevotella_copri_AB064923|D=96.6
denovo34862	0	3	0	3	0	0	2.33421346029766	0.117639690992275	0.830367700543186	-0.0397701493597594	0.0478431297633187	0.0570934075511696	0.0404460161710194	0.391750802898878	Firmicutes; Clostridia; Clostridiales; Ruminococcaceae; Faecalibacterium; NA
denovo135583	0	3	0	3	0	0	2.33421346029766	0.117639690992275	0.830367700543186	-0.039822375606371	0.0478207521767266	0.0571683827381042	0.0404968580571595	0.391750802898878	Proteobacteria; Gammaproteobacteria; Pseudomonadales; Moraxellaceae; Acinetobacter; Acinetobacter_junii
denovo25143	0	3	0	3	0	0	2.33421346029766	0.117639690992275	0.830367700543186	-0.0399622976335791	0.047773812371437	0.057369252623015	0.0406420318661634	0.391750802898878	Bacteroidetes; Bacteroidia; Bacteroidales; Porphyromonadaceae; Barnesiella; Barnesiella_intestinihominis
denovo150163	0	3	0	3	0	0	2.33421346029766	0.117639690992275	0.830367700543186	-0.0400523528362568	0.0477491270049276	0.0574985344706156	0.0407392572843191	0.391750802898878	Proteobacteria; Gammaproteobacteria; Pseudomonadales; Moraxellaceae; Acinetobacter; Acinetobacter_junii
denovo148201	0	3	0	3	0	0	2.33421346029766	0.117639690992275	0.830367700543186	-0.0404929515840251	0.0476074929715569	0.0581310511766836	0.0412051027322391	0.391750802898878	Firmicutes; Erysipelotrichia; Erysipelotrichales; Erysipelotrichaceae; Eubacterium; Eubacterium_biforme
denovo129035	0	3	0	3	0	0	2.33421346029766	0.117639690992275	0.830367700543186	-0.0405804378831633	0.047600426284193	0.0582566451463381	0.0413110170428708	0.391750802898878	Bacteroidetes; Flavobacteriia; Flavobacteriales; Flavobacteriaceae; Chryseobacterium; NA
denovo2315	0	3	0	3	0	0	2.33421346029766	0.117639690992275	0.830367700543186	-0.0408838510204479	0.0474949944461182	0.0586922203247631	0.0416307199922286	0.391750802898878	Bacteroidetes; Bacteroidia; Bacteroidales; Bacteroidaceae; Bacteroides; Bacteroides_uniformis
denovo16092	0	3	0	3	0	0	2.33421346029766	0.117639690992275	0.830367700543186	-0.0408839041555095	0.0475099809335913	0.0586922966046307	0.0416397287938549	0.391750802898878	Bacteroidetes; Flavobacteriia; Flavobacteriales; Flavobacteriaceae; Chryseobacterium; NA
denovo21119	0	3	0	3	0	0	2.33421346029766	0.117639690992275	0.830367700543186	-0.0409462314608158	0.04748206443694	0.0587817727142432	0.0417019553894835	0.391750802898878	Proteobacteria; Alphaproteobacteria; Rhodobacterales; Rhodobacteraceae; Paracoccus; Paracoccus_marinus
denovo81405	0	3	0	3	0	0	2.33421346029766	0.117639690992275	0.830367700543186	-0.0410534358708363	0.047353901310022	0.0589356736970435	0.041769080551145	0.391750802898878	Firmicutes; Clostridia; Clostridiales; Oscillospiraceae; Oscillibacter; NA
denovo146419	0	3	0	3	0	0	2.33421346029766	0.117639690992275	0.830367700543186	-0.041230517560622	0.0473965439652257	0.0591898894153032	0.0420122431295281	0.391750802898878	Firmicutes; NA; NA; NA; NA; NA
denovo129483	0	3	0	3	0	0	2.33421346029766	0.117639690992275	0.830367700543186	-0.0416419818451947	0.0472708629870992	0.0597805811393737	0.0424641501743085	0.391750802898878	Bacteroidetes; Bacteroidia; Bacteroidales; Prevotellaceae; Paraprevotella; Paraprevotella_clara
denovo117142	0	3	0	3	0	0	2.33421346029766	0.117639690992275	0.830367700543186	-0.0418685063454171	0.0472005773509214	0.0601057761869087	0.0427143422649643	0.391750802898878	Proteobacteria; Gammaproteobacteria; Pseudomonadales; Moraxellaceae; Moraxella; Moraxella_osloensis
denovo7974	0	3	0	3	0	0	2.33421346029766	0.117639690992275	0.830367700543186	-0.0421718674677473	0.0470512595148971	0.0605412766934747	0.043024799855064	0.391750802898878	Firmicutes; Clostridia; Clostridiales; Ruminococcaceae; Ruminococcus; OTU262|NN=Ruminococcus_bromii_DQ882649|D=96.8
denovo139315	0	3	0	3	0	0	2.33421346029766	0.117639690992275	0.830367700543186	-0.0421789801031401	0.047053081652986	0.0605514874821637	0.0430345867225205	0.391750802898878	Firmicutes; Clostridia; Clostridiales; Lachnospiraceae; Blautia; NA
denovo98204	0	3	0	3	0	0	2.33421346029766	0.117639690992275	0.830367700543186	-0.0424351915068685	0.046925948652139	0.0609193005864093	0.0433026408267728	0.391750802898878	Firmicutes; Bacilli; Lactobacillales; Streptococcaceae; Streptococcus; OTU931|NN=Streptococcus_oralis_GU045378|D=96.6
denovo131089	0	3	0	3	0	0	2.33421346029766	0.117639690992275	0.830367700543186	-0.0424351915068685	0.046925948652139	0.0609193005864093	0.0433026408267728	0.391750802898878	Firmicutes; Clostridia; Clostridiales; Ruminococcaceae; Ruminococcus; OTU197|NN=Ruminococcus_albus_AY445596|D=93.7
denovo133874	0	3	0	3	0	0	2.33421346029766	0.117639690992275	0.830367700543186	-0.0424727883332644	0.0469936176889138	0.060973274005333	0.0433792671313241	0.391750802898878	Proteobacteria; Gammaproteobacteria; Pseudomonadales; Moraxellaceae; Acinetobacter; Acinetobacter_junii
denovo77839	0	3	0	3	0	0	2.33421346029766	0.117639690992275	0.830367700543186	-0.0427881073929663	0.0468894921455154	0.0614259411407103	0.0437328389814675	0.391750802898878	Proteobacteria; Betaproteobacteria; Burkholderiales; Comamonadaceae; NA; NA
denovo145291	0	3	0	3	0	0	2.33421346029766	0.117639690992275	0.830367700543186	-0.0429158814657431	0.0468531234600286	0.0616093716112757	0.0438796145847037	0.391750802898878	Proteobacteria; Gammaproteobacteria; Pseudomonadales; Moraxellaceae; Acinetobacter; Acinetobacter_junii
denovo102015	0	3	0	3	0	0	2.33421346029766	0.117639690992275	0.830367700543186	-0.0429748928386744	0.0468314430180799	0.0616940874199705	0.0439453609742595	0.391750802898878	Proteobacteria; Gammaproteobacteria; Pseudomonadales; Moraxellaceae; Acinetobacter; Acinetobacter_junii
denovo12818	0	3	0	3	0	0	2.33421346029766	0.117639690992275	0.830367700543186	-0.0429896799618744	0.0468296544716282	0.0617153155839316	0.0439634801535678	0.391750802898878	Proteobacteria; Gammaproteobacteria; Pseudomonadales; Moraxellaceae; Acinetobacter; Acinetobacter_junii
denovo127624	0	3	0	3	0	0	2.33421346029766	0.117639690992275	0.830367700543186	-0.0431279165875735	0.046787916569096	0.0619137659326629	0.0441219880723645	0.391750802898878	Bacteroidetes; Bacteroidia; Bacteroidales; Bacteroidaceae; Bacteroides; OTU507|NN=Bacteroides_xylanisolvens_AB510713|D=97
denovo187844	0	3	0	3	0	0	2.33421346029766	0.117639690992275	0.830367700543186	-0.0438930439302296	0.0465519868642793	0.06301217083951	0.0450070436566903	0.391750802898878	Proteobacteria; Gammaproteobacteria; Pseudomonadales; Moraxellaceae; Acinetobacter; Acinetobacter_junii
denovo133971	0	3	0	3	0	0	2.33421346029766	0.117639690992275	0.830367700543186	-0.0439331217704828	0.0464918215037133	0.0630697059633198	0.0450360492767186	0.391750802898878	Bacteroidetes; Bacteroidia; Bacteroidales; Rikenellaceae; Alistipes; Alistipes_finegoldii
denovo74849	0	3	0	3	0	0	2.33421346029766	0.117639690992275	0.830367700543186	-0.0439720571387092	0.0465275022154497	0.0631256009720661	0.0450993574278352	0.391750802898878	Proteobacteria; Gammaproteobacteria; Pseudomonadales; Moraxellaceae; Acinetobacter; Acinetobacter_junii
denovo1091	0	3	0	3	0	0	2.33421346029766	0.117639690992275	0.830367700543186	-0.0440138951138841	0.0464825259260254	0.0631856629181796	0.0451362234433548	0.391750802898878	Bacteroidetes; Bacteroidia; Bacteroidales; Prevotellaceae; Prevotella; OTU516|NN=Prevotella_copri_AB064923|D=96.6
denovo31011	0	3	0	3	0	0	2.33421346029766	0.117639690992275	0.830367700543186	-0.0442186397386883	0.0464485431445862	0.0634795911154846	0.045387642971538	0.391750802898878	Proteobacteria; Gammaproteobacteria; Pseudomonadales; Moraxellaceae; Acinetobacter; Acinetobacter_junii
denovo191798	0	3	0	3	0	0	2.33421346029766	0.117639690992275	0.830367700543186	-0.0444075243584284	0.0463435261434796	0.0637507509363195	0.0455943328070788	0.391750802898878	Bacteroidetes; Bacteroidia; Bacteroidales; Porphyromonadaceae; Parabacteroides; OTU1572|NN=Parabacteroides_distasonis_BNRRR16S|D=95.3
denovo122694	0	3	0	3	0	0	2.33421346029766	0.117639690992275	0.830367700543186	-0.0444270980781464	0.0463795536087748	0.0637788506637568	0.045631979981257	0.391750802898878	Proteobacteria; Gammaproteobacteria; Pseudomonadales; Pseudomonadaceae; Pseudomonas; NA
denovo192005	0	3	0	3	0	0	2.33421346029766	0.117639690992275	0.830367700543186	-0.0447680907540579	0.0461760440711788	0.0642683744430534	0.0460080447923749	0.391750802898878	Firmicutes; Clostridia; Clostridiales; Ruminococcaceae; Ruminococcus; OTU197|NN=Ruminococcus_albus_AY445596|D=93.7
denovo152073	0	3	0	3	0	0	2.33421346029766	0.117639690992275	0.830367700543186	-0.0447574179009296	0.0462758771000166	0.0642530526611843	0.0460239608090152	0.391750802898878	Proteobacteria; Gammaproteobacteria; Pseudomonadales; Moraxellaceae; Acinetobacter; NA
denovo183150	0	3	0	3	0	0	2.33421346029766	0.117639690992275	0.830367700543186	-0.044895895117678	0.0462368828521779	0.0644518483986822	0.0461907976014006	0.391750802898878	Proteobacteria; Betaproteobacteria; Burkholderiales; Oxalobacteraceae; Massilia; OTU743|NN=Massilia_aurea_AM231588|D=95.3
denovo73348	0	3	0	3	0	0	2.33421346029766	0.117639690992275	0.830367700543186	-0.0449105144525952	0.0462036210751654	0.0644728356883954	0.0461988300454484	0.391750802898878	Bacteroidetes; Bacteroidia; Bacteroidales; Bacteroidaceae; Bacteroides; NA
denovo116955	0	3	0	3	0	0	2.33421346029766	0.117639690992275	0.830367700543186	-0.0450428005647605	0.0461832009874803	0.0646627435724944	0.0463642256079537	0.391750802898878	Firmicutes; Clostridia; Clostridiales; Ruminococcaceae; Faecalibacterium; NA
denovo192423	0	3	0	3	0	0	2.33421346029766	0.117639690992275	0.830367700543186	-0.0451126477928613	0.0461253325034326	0.0647630151662519	0.0464371189016099	0.391750802898878	Bacteroidetes; Bacteroidia; Bacteroidales; Prevotellaceae; Prevotella; NA
denovo107178	0	3	0	3	0	0	2.33421346029766	0.117639690992275	0.830367700543186	-0.0451065873812713	0.046159086044412	0.0647543149336804	0.0464395289666857	0.391750802898878	Firmicutes; Erysipelotrichia; Erysipelotrichales; Erysipelotrichaceae; Eubacterium; OTU214|NN=Eubacterium_biforme_JF298897|D=96.8
denovo148062	0	3	0	3	0	0	2.33421346029766	0.117639690992275	0.830367700543186	-0.0456124139835258	0.0459491774994254	0.0654804717326277	0.047037939067998	0.391750802898878	Firmicutes; Clostridia; Clostridiales; Ruminococcaceae; Faecalibacterium; OTU169|NN=Faecalibacterium_prausnitzii_X85022|D=96.7
denovo180046	0	3	0	3	0	0	2.33421346029766	0.117639690992275	0.830367700543186	-0.0466833156492525	0.0455438743795823	0.0670178414994716	0.0483514834976161	0.391750802898878	Bacteroidetes; Bacteroidia; Bacteroidales; Bacteroidaceae; Bacteroides; OTU20|NN=Bacteroides_xylanisolvens_AB510713|D=96.4
denovo85914	0	3	0	3	0	0	2.33421346029766	0.117639690992275	0.830367700543186	-0.0470955069617986	0.0454131552569037	0.0676095769335874	0.0488719763198537	0.391750802898878	Bacteroidetes; Bacteroidia; Bacteroidales; Porphyromonadaceae; Parabacteroides; NA
denovo169699	0	3	0	3	0	0	2.33421346029766	0.117639690992275	0.830367700543186	-0.0470955069617986	0.0454131552569037	0.0676095769335874	0.0488719763198537	0.391750802898878	Firmicutes; Clostridia; Clostridiales; Lachnospiraceae; Lachnoclostridium; Lachnoclostridium_symbiosum
denovo102190	0	3	0	3	0	0	2.33421346029766	0.117639690992275	0.830367700543186	-0.0471309531786427	0.0454903588276934	0.0676604629709045	0.0489298845961611	0.391750802898878	Bacteroidetes; Bacteroidia; Bacteroidales; Bacteroidaceae; Bacteroides; NA
denovo160254	0	2	0	735	0	0	5.15898257868217	0.24134328358209	0.830367700543186	0.0812256897299786	0.317446681543672	-0.116606336210314	0.0375634025682323	0.391750802898878	Proteobacteria; Gammaproteobacteria; Xanthomonadales; Xanthomonadaceae; Pseudoxanthomonas; Pseudoxanthomonas_mexicana
denovo44447	0	2	0	310	0	0	5.15898257868217	0.24134328358209	0.830367700543186	-0.008468210417382	0.284727339325036	0.0121568311000072	0.0459734772384676	0.391750802898878	Deinococcus-Thermus; Deinococci; Deinococcales; Deinococcaceae; Deinococcus; Deinococcus_aquaticus
denovo87463	0	2	0	223	0	0	5.15898257868217	0.24134328358209	0.830367700543186	0.0830637680153354	0.282064982101938	-0.11924505279414	0.0312749442876823	0.391750802898878	Bacteroidetes; Bacteroidia; Bacteroidales; Bacteroidaceae; Bacteroides; NA
denovo39920	0	2	0	209	0	0	5.15898257868217	0.24134328358209	0.830367700543186	-0.0225017305968816	0.260637554320657	0.0323031342918286	0.0486802824426486	0.391750802898878	Fusobacteria; Fusobacteriia; Fusobacteriales; Leptotrichiaceae; Leptotrichia; Leptotrichia_buccalis
denovo96163	0	2	0	92	0	0	5.15898257868217	0.24134328358209	0.830367700543186	0.043227292148777	0.222997523558511	-0.0620564279419275	0.0365335670726768	0.391750802898878	Actinobacteria; Actinobacteria; Coriobacteriales; Coriobacteriaceae; Olsenella; Olsenella_uli
denovo94329	5	2	173	29	2.48939171586274	0.395890617097908	26.7453201448047	0.445175057041401	0.830367700543186	0.118299056622431	-0.386064877264066	0.436784410602644	0.0127385677262368	0.391750802898878	Bacteroidetes; Bacteroidia; Bacteroidales; Porphyromonadaceae; Parabacteroides; NA
denovo101996	0	2	0	27	0	0	5.15898257868217	0.24134328358209	0.830367700543186	0.0392069427145197	0.140890530956097	-0.0562848768554129	0.0452478547105141	0.391750802898878	Proteobacteria; Alphaproteobacteria; Rhodobacterales; Rhodobacteraceae; Paracoccus; NA
denovo172664	0	2	0	14	0	0	5.15898257868217	0.24134328358209	0.830367700543186	0.0313243271345377	0.124246297637994	-0.0449687165914415	0.0335847729515102	0.391750802898878	Fusobacteria; Fusobacteriia; Fusobacteriales; Fusobacteriaceae; Fusobacterium; OTU1067|NN=Fusobacterium_periodonticum_AB910749|D=97
denovo16397	0	2	0	12	0	0	5.15898257868217	0.24134328358209	0.830367700543186	0.0272897434431053	0.111707274188797	-0.0391767310268279	0.0382548805545117	0.391750802898878	Proteobacteria; Gammaproteobacteria; Pseudomonadales; Moraxellaceae; Psychrobacter; Psychrobacter_arenosus
denovo14024	6	2	45	11	3.01595873763471	0.522600045735663	31.271629352108	0.279545951944386	0.830367700543186	0.360336673659288	-0.219882844152792	-0.0605165824099289	0.0447125559577845	0.391750802898878	Proteobacteria; Alphaproteobacteria; Sphingomonadales; Sphingomonadaceae; Sphingomonas; NA
denovo141317	4	2	31	8	1.97310722660082	0.275503941634962	22.2870719017269	0.682957175452229	1	-0.039467494459523	-0.17221825745158	0.339513562875111	0.0470153042869345	0.391750802898878	Bacteroidetes; Bacteroidia; Bacteroidales; Prevotellaceae; Prevotella; OTU516|NN=Prevotella_copri_AB064923|D=96.6
denovo169494	0	2	0	7	0	0	5.15898257868217	0.24134328358209	0.830367700543186	0.00419518507574442	0.0835855081445217	-0.00602254241278788	0.0479774652483944	0.391750802898878	Proteobacteria; Gammaproteobacteria; Enterobacteriales; Enterobacteriaceae; Morganella; Morganella_morganii
denovo57467	0	2	0	6	0	0	5.15898257868217	0.24134328358209	0.830367700543186	0.0353004189344213	0.0853516873188581	-0.0506767321067494	0.0282751837327835	0.391750802898878	Proteobacteria; Alphaproteobacteria; Rhodobacterales; Rhodobacteraceae; Paracoccus; OTU1480|NN=Paracoccus_yeei_AY014171|D=97
denovo177803	0	2	0	6	0	0	5.15898257868217	0.24134328358209	0.830367700543186	0.0148758668879821	0.0808561162682984	-0.021355563018626	0.0388104560244082	0.391750802898878	Firmicutes; NA; NA; NA; NA; NA
denovo131950	0	2	0	6	0	0	5.15898257868217	0.24134328358209	0.830367700543186	0.00640575405972181	0.0788761354112519	-0.00919600084716573	0.0440066178601524	0.391750802898878	Firmicutes; Bacilli; Lactobacillales; Streptococcaceae; Streptococcus; Streptococcus_sanguinis
denovo86012	8	2	11	5	4.10250512720807	0.790260448565245	40.645855967751	0.100982266116479	0.830367700543186	0.0486420074190051	-0.129846177911281	0.174551111744188	0.0187511853268842	0.391750802898878	Proteobacteria; Gammaproteobacteria; Pseudomonadales; Moraxellaceae; Acinetobacter; Acinetobacter_junii
denovo110601	0	2	0	5	0	0	5.15898257868217	0.24134328358209	0.830367700543186	0.0096741261576703	0.0732692480238737	-0.0138880249713159	0.0392294238570592	0.391750802898878	Firmicutes; NA; NA; NA; NA; NA
denovo144307	4	2	20	4	1.97310722660082	0.275503941634962	22.2870719017269	0.682957175452229	1	-0.00580984009078268	-0.155682108756764	0.252272754880983	0.0287163322890074	0.391750802898878	Bacteroidetes; Bacteroidia; Bacteroidales; Prevotellaceae; Prevotella; NA
denovo102239	7	2	14	4	3.55356891993785	0.654281358161718	35.9104887235833	0.170217718933797	0.830367700543186	-0.0256565888160942	-0.17052446585396	0.284525013062476	0.00271268393370815	0.391750802898878	Firmicutes; Clostridia; Clostridiales; Ruminococcaceae; Faecalibacterium; OTU302|NN=Faecalibacterium_prausnitzii_X85022|D=94.1
denovo17431	4	2	13	4	1.97310722660082	0.275503941634962	22.2870719017269	0.682957175452229	1	-0.0417934269461942	-0.13131729379883	0.261651352082804	0.0265387957279151	0.391750802898878	Bacteroidetes; Bacteroidia; Bacteroidales; Prevotellaceae; Prevotella; NA
denovo140995	5	2	12	4	2.48939171586274	0.395890617097908	26.7453201448047	0.445175057041401	0.830367700543186	-0.0215515419755858	-0.112625875462493	0.222547712075554	0.0451599441064734	0.391750802898878	Firmicutes; Clostridia; Clostridiales; Ruminococcaceae; Faecalibacterium; OTU302|NN=Faecalibacterium_prausnitzii_X85022|D=94.1
denovo15087	5	2	7	4	2.48939171586274	0.395890617097908	26.7453201448047	0.445175057041401	0.830367700543186	-0.0440582517681862	-0.090996508471916	0.216907364731489	0.0402348077894663	0.391750802898878	Bacteroidetes; Bacteroidia; Bacteroidales; Bacteroidaceae; Bacteroides; NA
denovo148573	0	2	0	4	0	0	5.15898257868217	0.24134328358209	0.830367700543186	0.032305423729245	0.0665883325842446	-0.0463771635958012	0.031309981033402	0.391750802898878	Firmicutes; Bacilli; Lactobacillales; NA; NA; NA
denovo113285	0	2	0	4	0	0	5.15898257868217	0.24134328358209	0.830367700543186	0.0179801713386404	0.0669362256965297	-0.0258120541814094	0.0316803419217991	0.391750802898878	Proteobacteria; Alphaproteobacteria; Rhodobacterales; Rhodobacteraceae; Paracoccus; OTU1480|NN=Paracoccus_yeei_AY014171|D=97
denovo52729	0	2	0	4	0	0	5.15898257868217	0.24134328358209	0.830367700543186	0.00990779288647419	0.0617146948839847	-0.0142234732910611	0.0477944284993178	0.391750802898878	Fusobacteria; Fusobacteriia; Fusobacteriales; Fusobacteriaceae; Fusobacterium; Fusobacterium_gonidiaformans
denovo145041	4	2	18	3	1.97310722660082	0.275503941634962	22.2870719017269	0.682957175452229	1	0.0184756378574047	-0.134147015828251	0.190751886069291	0.0443111337693497	0.391750802898878	Bacteroidetes; Bacteroidia; Bacteroidales; Porphyromonadaceae; Parabacteroides; OTU1572|NN=Parabacteroides_distasonis_BNRRR16S|D=95.3
denovo7238	5	2	15	3	2.48939171586274	0.395890617097908	26.7453201448047	0.445175057041401	0.830367700543186	0.045703225825895	-0.128114192845298	0.155044353592437	0.0361202878101406	0.391750802898878	Firmicutes; Bacilli; Bacillales; Staphylococcaceae; Staphylococcus; Staphylococcus_warneri
denovo112140	8	2	13	3	4.10250512720807	0.790260448565245	40.645855967751	0.100982266116479	0.830367700543186	0.0126854989544133	-0.170702574032827	0.236274977806737	0.0012775177519025	0.391750802898878	Proteobacteria; Betaproteobacteria; Burkholderiales; Comamonadaceae; Delftia; NA
denovo125293	7	2	10	3	3.55356891993785	0.654281358161718	35.9104887235833	0.170217718933797	0.830367700543186	0.0536921225127585	-0.126758376418829	0.141858448962623	0.0109674881615169	0.391750802898878	Proteobacteria; Betaproteobacteria; Burkholderiales; Comamonadaceae; Delftia; NA
denovo46361	5	2	9	3	2.48939171586274	0.395890617097908	26.7453201448047	0.445175057041401	0.830367700543186	-0.0432770069038362	-0.113406254562048	0.231402633534583	0.0145660801500631	0.391750802898878	Firmicutes; Clostridia; Clostridiales; Ruminococcaceae; Faecalibacterium; NA
denovo78723	6	2	8	3	3.01595873763471	0.522600045735663	31.271629352108	0.279545951944386	0.830367700543186	-0.00715551448704311	-0.107024644682673	0.187732609199095	0.0149814471990765	0.391750802898878	Firmicutes; Clostridia; Clostridiales; Ruminococcaceae; Ruminococcus; OTU1284|NN=Ruminococcus_faecis_FJ611794.2|D=96.9
denovo66483	4	2	7	3	1.97310722660082	0.275503941634962	22.2870719017269	0.682957175452229	1	-0.0301288810336477	-0.0873017974042684	0.19004129482661	0.0462191918693068	0.391750802898878	Bacteroidetes; Bacteroidia; Bacteroidales; Prevotellaceae; Prevotella; NA
denovo4760	0	2	0	3	0	0	5.15898257868217	0.24134328358209	0.830367700543186	0.0283093391801879	0.0574784081777523	-0.0406404468008903	0.0264648146766858	0.391750802898878	Bacteroidetes; Bacteroidia; Bacteroidales; Prevotellaceae; Prevotella; Prevotella_timonensis
denovo193602	0	2	0	3	0	0	5.15898257868217	0.24134328358209	0.830367700543186	0.0260231163230048	0.0570254586794881	-0.0373583808434004	0.027932077376821	0.391750802898878	Firmicutes; Bacilli; Bacillales; Staphylococcaceae; Staphylococcus; NA
denovo37685	0	2	0	3	0	0	5.15898257868217	0.24134328358209	0.830367700543186	0.025275732244257	0.0568652984899458	-0.0362854478901141	0.0284490356136665	0.391750802898878	Proteobacteria; Gammaproteobacteria; Pseudomonadales; Pseudomonadaceae; Pseudomonas; Pseudomonas_stutzeri
denovo180865	0	2	0	3	0	0	5.15898257868217	0.24134328358209	0.830367700543186	0.0238780093157915	0.0566054182183779	-0.0342788986042007	0.0293377660166009	0.391750802898878	Firmicutes; Bacilli; Bacillales; Staphylococcaceae; Staphylococcus; Staphylococcus_caprae
denovo44421	0	2	0	3	0	0	5.15898257868217	0.24134328358209	0.830367700543186	0.0234606057712497	0.0564958682085724	-0.0336796805709403	0.0296827960410875	0.391750802898878	Proteobacteria; Alphaproteobacteria; Rhodobacterales; Rhodobacteraceae; Paracoccus; OTU1480|NN=Paracoccus_yeei_AY014171|D=97
denovo162351	0	2	0	3	0	0	5.15898257868217	0.24134328358209	0.830367700543186	0.0234606057712497	0.0564958682085724	-0.0336796805709403	0.0296827960410875	0.391750802898878	Proteobacteria; Alphaproteobacteria; Rhodobacterales; Rhodobacteraceae; Paracoccus; OTU1480|NN=Paracoccus_yeei_AY014171|D=97
denovo69006	0	2	0	3	0	0	5.15898257868217	0.24134328358209	0.830367700543186	0.0222877307007774	0.0562565589380793	-0.0319959193710681	0.0304978306229074	0.391750802898878	Spirochaetes; Spirochaetes; Spirochaetales; Spirochaetaceae; Treponema; OTU74|NN=Treponema_berlinense_NR_042797.1|D=83.5
denovo78619	0	2	0	3	0	0	5.15898257868217	0.24134328358209	0.830367700543186	0.0197023225785065	0.0556604621226574	-0.0282843477026884	0.032507791354272	0.391750802898878	Firmicutes; Clostridia; Clostridiales; Eubacteriaceae; Eubacterium; NA
denovo150446	0	2	0	3	0	0	5.15898257868217	0.24134328358209	0.830367700543186	0.0150658393898391	0.0547051016443789	-0.0216282845860993	0.0360235886326159	0.391750802898878	Proteobacteria; Gammaproteobacteria; Pseudomonadales; Pseudomonadaceae; Pseudomonas; NA
denovo166272	0	2	0	3	0	0	5.15898257868217	0.24134328358209	0.830367700543186	0.0123267423091414	0.0540959852948755	-0.0176960794405805	0.0383287312591772	0.391750802898878	Firmicutes; Bacilli; Bacillales; Bacillaceae; Bacillus; Bacillus_pseudofirmus
denovo7720	0	2	0	3	0	0	5.15898257868217	0.24134328358209	0.830367700543186	0.0103957742997567	0.053604091512579	-0.0149240118144121	0.0401637931693613	0.391750802898878	Firmicutes; Bacilli; Bacillales; Staphylococcaceae; Staphylococcus; NA
denovo74342	0	2	0	3	0	0	5.15898257868217	0.24134328358209	0.830367700543186	0.00666542285359972	0.0527564359981867	-0.00956877732690895	0.0435996918397097	0.391750802898878	Firmicutes; Bacilli; Bacillales; Bacillaceae; Bacillus; Bacillus_flexus
denovo43815	0	2	0	3	0	0	5.15898257868217	0.24134328358209	0.830367700543186	0.0064587547393956	0.0527281883946041	-0.00927208779815334	0.0437662805996586	0.391750802898878	Fusobacteria; Fusobacteriia; Fusobacteriales; Fusobacteriaceae; Fusobacterium; Fusobacterium_periodonticum
denovo108320	0	2	0	3	0	0	5.15898257868217	0.24134328358209	0.830367700543186	0.0064587547393956	0.0527281883946041	-0.00927208779815334	0.0437662805996586	0.391750802898878	Fusobacteria; Fusobacteriia; Fusobacteriales; Fusobacteriaceae; Fusobacterium; Fusobacterium_periodonticum
denovo117006	0	2	0	3	0	0	5.15898257868217	0.24134328358209	0.830367700543186	0.00522016286189273	0.0524484420928378	-0.00749398457273795	0.0449562016268147	0.391750802898878	Firmicutes; Clostridia; Clostridiales; Lachnospiraceae; Coprococcus; OTU767|NN=Anoxystipes_fissicatena_NR_104800.1|D=93.6
denovo100036	0	2	0	3	0	0	5.15898257868217	0.24134328358209	0.830367700543186	0.00423081133536034	0.0522046900392316	-0.00607368691670652	0.0459702475145277	0.391750802898878	Fusobacteria; Fusobacteriia; Fusobacteriales; Fusobacteriaceae; Fusobacterium; Fusobacterium_periodonticum
denovo147517	0	2	0	3	0	0	5.15898257868217	0.24134328358209	0.830367700543186	0.00244356389542029	0.0517772631547335	-0.00350794230357393	0.0478097559707665	0.391750802898878	Proteobacteria; Gammaproteobacteria; Enterobacteriales; Enterobacteriaceae; Morganella; Morganella_morganii
denovo13828	0	2	0	3	0	0	5.15898257868217	0.24134328358209	0.830367700543186	0.00231838392760407	0.0517503370969402	-0.0033282358897226	0.0479415773482983	0.391750802898878	Firmicutes; Clostridia; Clostridiales; Ruminococcaceae; Ruminococcus; OTU262|NN=Ruminococcus_bromii_DQ882649|D=96.8
denovo178219	0	2	0	3	0	0	5.15898257868217	0.24134328358209	0.830367700543186	0.00205899027577055	0.0516758818441456	-0.00295585439961681	0.048177113266272	0.391750802898878	Firmicutes; Negativicutes; Selenomonadales; Veillonellaceae; Selenomonas; Selenomonas_ruminantium
denovo94610	0	2	0	3	0	0	5.15898257868217	0.24134328358209	0.830367700543186	0.00186398088829182	0.05163205088383	-0.00267590195752485	0.0483939224965549	0.391750802898878	Fusobacteria; Fusobacteriia; Fusobacteriales; Fusobacteriaceae; Fusobacterium; Fusobacterium_periodonticum
denovo8668	0	2	0	3	0	0	5.15898257868217	0.24134328358209	0.830367700543186	0.00156743839261125	0.0515617026360839	-0.00225019016527136	0.0487047173328393	0.391750802898878	Firmicutes; Bacilli; Lactobacillales; Enterococcaceae; Enterococcus; NA
denovo116649	4	2	35	2	1.97310722660082	0.275503941634962	22.2870719017269	0.682957175452229	1	0.0949271651513968	-0.172164569550243	0.134707475726483	0.0377001598383914	0.391750802898878	Proteobacteria; Gammaproteobacteria; Enterobacteriales; Enterobacteriaceae; Erwinia; NA
denovo86091	5	2	22	2	2.48939171586274	0.395890617097908	26.7453201448047	0.445175057041401	0.830367700543186	0.0933482978215132	-0.19092944121047	0.153519885215428	0.00798210229340295	0.391750802898878	Verrucomicrobia; Verrucomicrobiae; Verrucomicrobiales; Verrucomicrobiaceae; Akkermansia; Akkermansia_muciniphila
denovo142669	4	2	17	2	1.97310722660082	0.275503941634962	22.2870719017269	0.682957175452229	1	-0.0126490593335845	-0.148631908081689	0.228521658808283	0.0165750206544857	0.391750802898878	Bacteroidetes; Bacteroidia; Bacteroidales; Prevotellaceae; Prevotella; NA
denovo11298	3	2	15	2	1.46691433531205	0.164298441074862	17.9148852895777	1	1	0.0162441478452867	-0.128854630871989	0.171842538140722	0.0354785949772119	0.391750802898878	Bacteroidetes; Bacteroidia; Bacteroidales; Porphyromonadaceae; Parabacteroides; OTU1235|NN=Parabacteroides_distasonis_BNRRR16S|D=96.7
denovo132994	13	2	13	2	7.02710438489149	1.52628400337248	65.9458330492747	0.00553873858771886	0.830367700543186	0.120049627333135	-0.206877151178492	0.143234962808204	9.62714810599382e-06	0.391750802898878	Proteobacteria; Gammaproteobacteria; Pseudomonadales; Pseudomonadaceae; Pseudomonas; NA
denovo68653	9	2	12	2	4.66177535437033	0.930149378384009	45.4664872870779	0.0585738981353095	0.830367700543186	0.101673663117942	-0.170255771536017	0.124501783880019	0.000640204460625681	0.391750802898878	Proteobacteria; Gammaproteobacteria; Pseudomonadales; Pseudomonadaceae; Pseudomonas; NA
denovo91696	7	2	9	2	3.55356891993785	0.654281358161718	35.9104887235833	0.170217718933797	0.830367700543186	0.0236712563443859	-0.133452553733344	0.169326412720743	0.0019593884650559	0.391750802898878	Proteobacteria; Betaproteobacteria; Burkholderiales; Comamonadaceae; Delftia; NA
denovo107918	7	2	9	2	3.55356891993785	0.654281358161718	35.9104887235833	0.170217718933797	0.830367700543186	0.0818465368961246	-0.122954881933912	0.0932158683899341	0.0063063892677191	0.391750802898878	Proteobacteria; Betaproteobacteria; Burkholderiales; Comamonadaceae; Delftia; NA
denovo174288	6	2	9	2	3.01595873763471	0.522600045735663	31.271629352108	0.279545951944386	0.830367700543186	0.0318092679964152	-0.125677932431623	0.152311893543478	0.00541902461843648	0.391750802898878	Proteobacteria; Gammaproteobacteria; Pseudomonadales; Moraxellaceae; Acinetobacter; OTU598|NN=Acinetobacter_haemolyticus_HE651915|D=96.6
denovo163338	6	2	9	2	3.01595873763471	0.522600045735663	31.271629352108	0.279545951944386	0.830367700543186	0.0221265962114302	-0.119748727757385	0.158867197420039	0.00758815997683396	0.391750802898878	Proteobacteria; Gammaproteobacteria; Pseudomonadales; Pseudomonadaceae; Pseudomonas; OTU1735|NN=Pseudomonas_monteilii_GQ284481|D=96.6
denovo162530	6	2	9	2	3.01595873763471	0.522600045735663	31.271629352108	0.279545951944386	0.830367700543186	0.0600971531741718	-0.116349723964186	0.110322364070995	0.0117536353040923	0.391750802898878	Proteobacteria; Gammaproteobacteria; Pseudomonadales; Moraxellaceae; Acinetobacter; Acinetobacter_junii
denovo162174	5	2	9	2	2.48939171586274	0.395890617097908	26.7453201448047	0.445175057041401	0.830367700543186	-0.0269594408995015	-0.127186562889752	0.216389285670387	0.00401236448186917	0.391750802898878	Bacteroidetes; Bacteroidia; Bacteroidales; Porphyromonadaceae; Barnesiella; Barnesiella_intestinihominis
denovo5938	4	2	9	2	1.97310722660082	0.275503941634962	22.2870719017269	0.682957175452229	1	-0.0108403437762394	-0.116355288445793	0.183145867108127	0.0126640672426803	0.391750802898878	Bacteroidetes; Bacteroidia; Bacteroidales; Porphyromonadaceae; Parabacteroides; NA
denovo77911	4	2	9	2	1.97310722660082	0.275503941634962	22.2870719017269	0.682957175452229	1	-0.0339842240807202	-0.111506983432733	0.206051974643031	0.0145434561126707	0.391750802898878	Bacteroidetes; Bacteroidia; Bacteroidales; Prevotellaceae; Prevotella; NA
denovo104237	4	2	9	2	1.97310722660082	0.275503941634962	22.2870719017269	0.682957175452229	1	0.0118757838050312	-0.111973491440521	0.158943300914296	0.0190256345374567	0.391750802898878	Bacteroidetes; Flavobacteriia; Flavobacteriales; Flavobacteriaceae; NA; NA
denovo63738	4	2	9	2	1.97310722660082	0.275503941634962	22.2870719017269	0.682957175452229	1	0.0126668595222254	-0.101465107041536	0.146067133394014	0.0342307468891505	0.391750802898878	Bacteroidetes; Bacteroidia; Bacteroidales; Prevotellaceae; Prevotella; OTU516|NN=Prevotella_copri_AB064923|D=96.6
denovo186552	6	2	8	2	3.01595873763471	0.522600045735663	31.271629352108	0.279545951944386	0.830367700543186	0.00304517843923434	-0.117710700219672	0.172724246761929	0.00453630307308005	0.391750802898878	Proteobacteria; Gammaproteobacteria; Enterobacteriales; Enterobacteriaceae; NA; NA
denovo43402	6	2	8	2	3.01595873763471	0.522600045735663	31.271629352108	0.279545951944386	0.830367700543186	0.0247975959679853	-0.115918621554137	0.147814210792043	0.00612586980145257	0.391750802898878	Bacteroidetes; Flavobacteriia; Flavobacteriales; Flavobacteriaceae; Chryseobacterium; NA
denovo92977	6	2	8	2	3.01595873763471	0.522600045735663	31.271629352108	0.279545951944386	0.830367700543186	0.0383588435272472	-0.111121236573862	0.128551229533041	0.00929933880556125	0.391750802898878	Proteobacteria; Gammaproteobacteria; Pseudomonadales; Pseudomonadaceae; Pseudomonas; OTU1735|NN=Pseudomonas_monteilii_GQ284481|D=96.6
denovo122443	6	2	8	2	3.01595873763471	0.522600045735663	31.271629352108	0.279545951944386	0.830367700543186	0.0412056173700618	-0.104660729896658	0.118855039219479	0.0146390116302295	0.391750802898878	Firmicutes; Bacilli; Bacillales; Staphylococcaceae; Staphylococcus; NA
denovo100693	5	2	8	2	2.48939171586274	0.395890617097908	26.7453201448047	0.445175057041401	0.830367700543186	0.0328174751997639	-0.103252035010437	0.124930929315125	0.0198826674316864	0.391750802898878	Fusobacteria; Fusobacteriia; Fusobacteriales; Fusobacteriaceae; Fusobacterium; OTU23|NN=Fusobacterium_periodonticum_AB910749|D=96.5
denovo101783	5	2	8	2	2.48939171586274	0.395890617097908	26.7453201448047	0.445175057041401	0.830367700543186	0.00997685546779214	-0.0984892335935775	0.145762280670238	0.0235087168660412	0.391750802898878	Proteobacteria; Betaproteobacteria; Burkholderiales; Comamonadaceae; Delftia; NA
denovo86484	5	2	8	2	2.48939171586274	0.395890617097908	26.7453201448047	0.445175057041401	0.830367700543186	0.0393619094012391	-0.100042563259741	0.115418694872599	0.0245574658866131	0.391750802898878	Proteobacteria; Gammaproteobacteria; Pseudomonadales; Moraxellaceae; Acinetobacter; NA
denovo43878	6	2	7	2	3.01595873763471	0.522600045735663	31.271629352108	0.279545951944386	0.830367700543186	0.0105946253044446	-0.10839119626291	0.152957265834413	0.00513052559157855	0.391750802898878	Bacteroidetes; Bacteroidia; Bacteroidales; Prevotellaceae; Prevotella; NA
denovo103124	6	2	7	2	3.01595873763471	0.522600045735663	31.271629352108	0.279545951944386	0.830367700543186	0.0481505930302957	-0.097622308862197	0.101811309148572	0.0150358775399074	0.391750802898878	Proteobacteria; Gammaproteobacteria; Pseudomonadales; Moraxellaceae; Acinetobacter; Acinetobacter_junii
denovo69959	5	2	7	2	2.48939171586274	0.395890617097908	26.7453201448047	0.445175057041401	0.830367700543186	-0.0303416436280699	-0.108370244687272	0.196754110631882	0.00468160382336091	0.391750802898878	Firmicutes; Clostridia; Clostridiales; Ruminococcaceae; Faecalibacterium; OTU1150|NN=Faecalibacterium_prausnitzii_X85022|D=95.6
denovo180268	5	2	7	2	2.48939171586274	0.395890617097908	26.7453201448047	0.445175057041401	0.830367700543186	0.0300688481089446	-0.0943604287711129	0.117593824511321	0.0223392317500822	0.391750802898878	Proteobacteria; Gammaproteobacteria; Pseudomonadales; Pseudomonadaceae; Pseudomonas; NA
denovo28724	4	2	7	2	1.97310722660082	0.275503941634962	22.2870719017269	0.682957175452229	1	0.00338003275791132	-0.0892283056235461	0.141420990362004	0.034409850113303	0.391750802898878	Firmicutes; Clostridia; Clostridiales; Ruminococcaceae; Faecalibacterium; NA
denovo108297	6	2	6	2	3.01595873763471	0.522600045735663	31.271629352108	0.279545951944386	0.830367700543186	0.0118805301727172	-0.0917579122354888	0.135093912826186	0.0101458550021654	0.391750802898878	Bacteroidetes; Flavobacteriia; Flavobacteriales; Flavobacteriaceae; Wautersiella; NA
denovo108304	6	2	6	2	3.01595873763471	0.522600045735663	31.271629352108	0.279545951944386	0.830367700543186	0.0322495338191983	-0.0885813262493556	0.108732191745445	0.0150751852765219	0.391750802898878	Proteobacteria; Betaproteobacteria; Burkholderiales; Comamonadaceae; Delftia; NA
denovo110939	6	2	6	2	3.01595873763471	0.522600045735663	31.271629352108	0.279545951944386	0.830367700543186	0.0407044967759124	-0.0847097161853533	0.0961535736573226	0.0208394370999664	0.391750802898878	Proteobacteria; Gammaproteobacteria; Pseudomonadales; Pseudomonadaceae; Pseudomonas; NA
denovo127602	6	2	6	2	3.01595873763471	0.522600045735663	31.271629352108	0.279545951944386	0.830367700543186	0.0547382077478213	-0.0822861630139921	0.0774992547076994	0.0261964348347892	0.391750802898878	Proteobacteria; Gammaproteobacteria; Pseudomonadales; Pseudomonadaceae; Pseudomonas; NA
denovo85984	6	2	6	2	3.01595873763471	0.522600045735663	31.271629352108	0.279545951944386	0.830367700543186	0.0660023962871281	-0.0821930985255927	0.0635248773472753	0.0276694417615163	0.391750802898878	Bacteroidetes; Bacteroidia; Bacteroidales; Bacteroidaceae; Bacteroides; Bacteroides_dorei
denovo153143	6	2	6	2	3.01595873763471	0.522600045735663	31.271629352108	0.279545951944386	0.830367700543186	0.0821865142094811	-0.0799296481476624	0.0419478392151983	0.0339690506002902	0.391750802898878	Proteobacteria; Gammaproteobacteria; Pseudomonadales; Moraxellaceae; Acinetobacter; NA
denovo55120	5	2	6	2	2.48939171586274	0.395890617097908	26.7453201448047	0.445175057041401	0.830367700543186	-0.0271562050207933	-0.091816421940058	0.177555462165404	0.0100345562059825	0.391750802898878	Proteobacteria; Gammaproteobacteria; Pseudomonadales; Pseudomonadaceae; Pseudomonas; OTU1735|NN=Pseudomonas_monteilii_GQ284481|D=96.6
denovo192422	5	2	6	2	2.48939171586274	0.395890617097908	26.7453201448047	0.445175057041401	0.830367700543186	-0.0104197235673642	-0.0838226906469612	0.153495781576727	0.021967879356369	0.391750802898878	Firmicutes; Bacilli; Bacillales; Staphylococcaceae; Staphylococcus; NA
denovo187888	5	2	6	2	2.48939171586274	0.395890617097908	26.7453201448047	0.445175057041401	0.830367700543186	0.0164502364877534	-0.0853823723092041	0.121768489595103	0.0237197469992039	0.391750802898878	Bacteroidetes; Flavobacteriia; Flavobacteriales; Flavobacteriaceae; Chryseobacterium; NA
denovo147268	5	2	6	2	2.48939171586274	0.395890617097908	26.7453201448047	0.445175057041401	0.830367700543186	0.018477017633021	-0.0816422308434897	0.117413117584213	0.0306605636559651	0.391750802898878	Proteobacteria; Betaproteobacteria; Burkholderiales; Comamonadaceae; Delftia; NA
denovo187667	5	2	6	2	2.48939171586274	0.395890617097908	26.7453201448047	0.445175057041401	0.830367700543186	0.0311323180612568	-0.0823714892490492	0.102425438470802	0.0312250768490758	0.391750802898878	Proteobacteria; Betaproteobacteria; Burkholderiales; Comamonadaceae; Comamonas; Comamonas_kerstersii
denovo173612	5	2	6	2	2.48939171586274	0.395890617097908	26.7453201448047	0.445175057041401	0.830367700543186	0.0378923115645	-0.0821173135377513	0.0940928516522326	0.0328632215714528	0.391750802898878	Firmicutes; Bacilli; Lactobacillales; Streptococcaceae; Streptococcus; Streptococcus_parasanguinis
denovo6380	5	2	6	2	2.48939171586274	0.395890617097908	26.7453201448047	0.445175057041401	0.830367700543186	0.037429934716129	-0.0791910626848592	0.0929617494149233	0.0392212465584071	0.391750802898878	Proteobacteria; Gammaproteobacteria; Pseudomonadales; Moraxellaceae; Acinetobacter; Acinetobacter_junii
denovo153456	5	2	6	2	2.48939171586274	0.395890617097908	26.7453201448047	0.445175057041401	0.830367700543186	0.0544761209897271	-0.0782747062288218	0.0710541925889388	0.0441289752390425	0.391750802898878	Firmicutes; Clostridia; Clostridiales; Ruminococcaceae; Ruminococcus; NA
denovo44713	4	2	6	2	1.97310722660082	0.275503941634962	22.2870719017269	0.682957175452229	1	-0.0128741176194338	-0.0789361143564653	0.147845412594759	0.0403851020385014	0.391750802898878	Proteobacteria; Betaproteobacteria; Burkholderiales; Comamonadaceae; Diaphorobacter; OTU461|NN=Acidovorax_facilis_AF078765|D=95.3
denovo164451	4	2	6	2	1.97310722660082	0.275503941634962	22.2870719017269	0.682957175452229	1	-0.00669318964876611	-0.0777111600429973	0.141738451280834	0.0441910745588353	0.391750802898878	Proteobacteria; Gammaproteobacteria; Pseudomonadales; Moraxellaceae; Acinetobacter; Acinetobacter_junii
denovo62186	3	2	6	2	1.46691433531205	0.164298441074862	17.9148852895777	1	1	-0.0502431657519606	-0.0791887832587998	0.188547781105079	0.0394142223539226	0.391750802898878	Bacteroidetes; Bacteroidia; Bacteroidales; Prevotellaceae; Prevotella; OTU516|NN=Prevotella_copri_AB064923|D=96.6
denovo181640	5	2	5	2	2.48939171586274	0.395890617097908	26.7453201448047	0.445175057041401	0.830367700543186	-0.014549819585032	-0.0749178795589752	0.1458129857387	0.0228477263838598	0.391750802898878	Proteobacteria; Gammaproteobacteria; Pseudomonadales; Pseudomonadaceae; Pseudomonas; NA
denovo33300	5	2	5	2	2.48939171586274	0.395890617097908	26.7453201448047	0.445175057041401	0.830367700543186	-0.00340196161773843	-0.0760732185564818	0.133330854135655	0.0231283263602212	0.391750802898878	Bacteroidetes; Flavobacteriia; Flavobacteriales; Flavobacteriaceae; Chryseobacterium; NA
denovo178470	5	2	5	2	2.48939171586274	0.395890617097908	26.7453201448047	0.445175057041401	0.830367700543186	-0.00681718008087679	-0.0744334123018312	0.136492826008543	0.025641371694461	0.391750802898878	Proteobacteria; Gammaproteobacteria; Pseudomonadales; Pseudomonadaceae; Pseudomonas; NA
denovo43032	5	2	5	2	2.48939171586274	0.395890617097908	26.7453201448047	0.445175057041401	0.830367700543186	-0.010974440849294	-0.0737246955746153	0.140970605486688	0.0260772066894642	0.391750802898878	Bacteroidetes; Flavobacteriia; Flavobacteriales; Flavobacteriaceae; Chryseobacterium; NA
denovo166494	5	2	5	2	2.48939171586274	0.395890617097908	26.7453201448047	0.445175057041401	0.830367700543186	-0.00154641558360535	-0.0734895343764935	0.129626388920566	0.028607825213299	0.391750802898878	Proteobacteria; Gammaproteobacteria; Pseudomonadales; Pseudomonadaceae; Pseudomonas; OTU1061|NN=Pseudomonas_putida_EU620069|D=97
denovo41859	5	2	5	2	2.48939171586274	0.395890617097908	26.7453201448047	0.445175057041401	0.830367700543186	-0.000705669502656147	-0.0721413990691085	0.127849112421505	0.0318574253457668	0.391750802898878	Proteobacteria; Betaproteobacteria; Burkholderiales; Comamonadaceae; Delftia; NA
denovo59881	5	2	5	2	2.48939171586274	0.395890617097908	26.7453201448047	0.445175057041401	0.830367700543186	0.00901817628591927	-0.0716357803075221	0.115922350019255	0.035317314217432	0.391750802898878	Proteobacteria; Gammaproteobacteria; Pseudomonadales; Pseudomonadaceae; Pseudomonas; OTU1735|NN=Pseudomonas_monteilii_GQ284481|D=96.6
denovo188481	5	2	5	2	2.48939171586274	0.395890617097908	26.7453201448047	0.445175057041401	0.830367700543186	0.0166804002754146	-0.0704235605735743	0.105874948156579	0.0399415649176496	0.391750802898878	Proteobacteria; Gammaproteobacteria; Pseudomonadales; Moraxellaceae; Acinetobacter; Acinetobacter_junii
denovo151193	5	2	5	2	2.48939171586274	0.395890617097908	26.7453201448047	0.445175057041401	0.830367700543186	0.0268992742818422	-0.0691708624711441	0.0927373536286915	0.0458753705906841	0.391750802898878	Bacteroidetes; Flavobacteriia; Flavobacteriales; Flavobacteriaceae; Chryseobacterium; NA
denovo44974	5	2	5	2	2.48939171586274	0.395890617097908	26.7453201448047	0.445175057041401	0.830367700543186	0.0194589920497073	-0.0685971313772561	0.101475373334244	0.0460389209317882	0.391750802898878	Proteobacteria; Gammaproteobacteria; Pseudomonadales; Pseudomonadaceae; Pseudomonas; OTU1061|NN=Pseudomonas_putida_EU620069|D=97
denovo9571	5	2	5	2	2.48939171586274	0.395890617097908	26.7453201448047	0.445175057041401	0.830367700543186	0.0270585358737133	-0.068839361987331	0.0923865500299745	0.0470626338128128	0.391750802898878	Proteobacteria; Gammaproteobacteria; Pseudomonadales; Moraxellaceae; Acinetobacter; Acinetobacter_junii
denovo73661	5	2	5	2	2.48939171586274	0.395890617097908	26.7453201448047	0.445175057041401	0.830367700543186	0.0206356982577033	-0.0675982558883043	0.0994403739880706	0.04943885949881	0.391750802898878	Bacteroidetes; Flavobacteriia; Flavobacteriales; Flavobacteriaceae; Chryseobacterium; NA
denovo84062	4	2	5	2	1.97310722660082	0.275503941634962	22.2870719017269	0.682957175452229	1	-0.0378478113026808	-0.0724456577145569	0.168632337723773	0.0318917981242475	0.391750802898878	Proteobacteria; Gammaproteobacteria; Pseudomonadales; Moraxellaceae; Acinetobacter; Acinetobacter_junii
denovo7133	4	2	5	2	1.97310722660082	0.275503941634962	22.2870719017269	0.682957175452229	1	-0.0239683428144207	-0.07029551833996	0.150875979383454	0.0418633703173843	0.391750802898878	Bacteroidetes; Bacteroidia; Bacteroidales; Prevotellaceae; Prevotella; OTU1321|NN=Prevotella_copri_AB064923|D=96.2
denovo30380	4	2	5	2	1.97310722660082	0.275503941634962	22.2870719017269	0.682957175452229	1	-0.0148082105971359	-0.070005833320527	0.139718983271122	0.0453755868217977	0.391750802898878	Bacteroidetes; Bacteroidia; Bacteroidales; Porphyromonadaceae; Parabacteroides; OTU1572|NN=Parabacteroides_distasonis_BNRRR16S|D=95.3
denovo108134	4	2	4	2	1.97310722660082	0.275503941634962	22.2870719017269	0.682957175452229	1	-0.0398556712217856	-0.0646732610242363	0.158567511335921	0.0293155955207279	0.391750802898878	Bacteroidetes; Bacteroidia; Bacteroidales; Bacteroidaceae; Bacteroides; Bacteroides_caccae
denovo2357	0	2	0	2	0	0	5.15898257868217	0.24134328358209	0.830367700543186	0.0245498070916223	0.0450121004163186	-0.0352433210372299	0.0210205897077224	0.391750802898878	Proteobacteria; Gammaproteobacteria; Pseudomonadales; Pseudomonadaceae; Pseudomonas; NA
denovo95900	0	2	0	2	0	0	5.15898257868217	0.24134328358209	0.830367700543186	0.0237631356014232	0.0448551925188022	-0.0341139876874219	0.0215843642128318	0.391750802898878	Firmicutes; Bacilli; Bacillales; Staphylococcaceae; Staphylococcus; NA
denovo141421	0	2	0	2	0	0	5.15898257868217	0.24134328358209	0.830367700543186	0.0230033777379567	0.0447025464454038	-0.033023291121344	0.0221396458022619	0.391750802898878	Actinobacteria; Actinobacteria; Actinomycetales; Micrococcaceae; Micrococcus; Micrococcus_luteus
denovo57889	0	2	0	2	0	0	5.15898257868217	0.24134328358209	0.830367700543186	0.0225863937101979	0.0446183285863406	-0.0324246753398491	0.0224490348405706	0.391750802898878	Firmicutes; Bacilli; Lactobacillales; NA; NA; NA
denovo160755	0	2	0	2	0	0	5.15898257868217	0.24134328358209	0.830367700543186	0.0223804719716228	0.0445766731126364	-0.0321290572963319	0.0226032002772814	0.391750802898878	Proteobacteria; Gammaproteobacteria; Pseudomonadales; Moraxellaceae; Acinetobacter; OTU598|NN=Acinetobacter_haemolyticus_HE651915|D=96.6
denovo112949	0	2	0	2	0	0	5.15898257868217	0.24134328358209	0.830367700543186	0.0223469920261267	0.044569878988859	-0.0320809940075646	0.0226282970928803	0.391750802898878	Firmicutes; Bacilli; Bacillales; Staphylococcaceae; Staphylococcus; Staphylococcus_hominis
denovo118586	0	2	0	2	0	0	5.15898257868217	0.24134328358209	0.830367700543186	0.0223469920261267	0.044569878988859	-0.0320809940075646	0.0226282970928803	0.391750802898878	Firmicutes; Bacilli; Bacillales; Staphylococcaceae; Staphylococcus; Staphylococcus_hominis
denovo128977	0	2	0	2	0	0	5.15898257868217	0.24134328358209	0.830367700543186	0.0223315862929909	0.0445667098799302	-0.0320588777768059	0.0226397185730885	0.391750802898878	Proteobacteria; Alphaproteobacteria; Rhizobiales; Rhizobiaceae; Agrobacterium; NA
denovo37838	0	2	0	2	0	0	5.15898257868217	0.24134328358209	0.830367700543186	0.0222209615126379	0.0445442966479397	-0.0319000665635811	0.0227229982085584	0.391750802898878	Firmicutes; Bacilli; Lactobacillales; NA; NA; NA
denovo98869	0	2	0	2	0	0	5.15898257868217	0.24134328358209	0.830367700543186	0.0222202428057872	0.0445441714924846	-0.0318990347992102	0.0227236060085044	0.391750802898878	Firmicutes; Bacilli; Bacillales; Staphylococcaceae; Staphylococcus; NA
denovo156848	0	2	0	2	0	0	5.15898257868217	0.24134328358209	0.830367700543186	0.0222012575660178	0.0445402964070485	-0.0318717798844296	0.0227378377900516	0.391750802898878	Proteobacteria; Alphaproteobacteria; Sphingomonadales; Sphingomonadaceae; Sphingomonas; NA
denovo50808	0	2	0	2	0	0	5.15898257868217	0.24134328358209	0.830367700543186	0.0221781299654219	0.0445356236024494	-0.0318385782609065	0.0227553407935522	0.391750802898878	Proteobacteria; Gammaproteobacteria; Pseudomonadales; Moraxellaceae; Acinetobacter; OTU598|NN=Acinetobacter_haemolyticus_HE651915|D=96.6
denovo56249	0	2	0	2	0	0	5.15898257868217	0.24134328358209	0.830367700543186	0.0221781299654219	0.0445356236024494	-0.0318385782609065	0.0227553407935522	0.391750802898878	Firmicutes; Bacilli; Bacillales; Staphylococcaceae; Staphylococcus; NA
denovo123647	0	2	0	2	0	0	5.15898257868217	0.24134328358209	0.830367700543186	0.0219990342896796	0.0444992264429203	-0.0315814712957475	0.0228906520965532	0.391750802898878	Proteobacteria; Gammaproteobacteria; Pseudomonadales; Moraxellaceae; Acinetobacter; OTU598|NN=Acinetobacter_haemolyticus_HE651915|D=96.6
denovo9209	0	2	0	2	0	0	5.15898257868217	0.24134328358209	0.830367700543186	0.021968582995246	0.0444930425477836	-0.0315377558913161	0.0229137545152936	0.391750802898878	Proteobacteria; Alphaproteobacteria; Rhizobiales; Rhizobiaceae; Agrobacterium; OTU1694|NN=Agrobacterium_tumefaciens_EU592041|D=96.7
denovo108590	0	2	0	2	0	0	5.15898257868217	0.24134328358209	0.830367700543186	0.021968582995246	0.0444930425477836	-0.0315377558913161	0.0229137545152936	0.391750802898878	Proteobacteria; Alphaproteobacteria; Rhizobiales; Rhizobiaceae; Agrobacterium; NA
denovo175169	0	2	0	2	0	0	5.15898257868217	0.24134328358209	0.830367700543186	0.021968582995246	0.0444930425477836	-0.0315377558913161	0.0229137545152936	0.391750802898878	Proteobacteria; Alphaproteobacteria; Rhizobiales; Rhizobiaceae; Agrobacterium; NA
denovo185924	0	2	0	2	0	0	5.15898257868217	0.24134328358209	0.830367700543186	0.021968582995246	0.0444930425477836	-0.0315377558913161	0.0229137545152936	0.391750802898878	Proteobacteria; Betaproteobacteria; Burkholderiales; Comamonadaceae; Acidovorax; OTU123|NN=Acidovorax_facilis_AF078765|D=97
denovo87840	0	2	0	2	0	0	5.15898257868217	0.24134328358209	0.830367700543186	0.0218605890751755	0.0444710507428158	-0.0313827215001737	0.0229956741002981	0.391750802898878	Proteobacteria; Gammaproteobacteria; Pseudomonadales; Moraxellaceae; Acinetobacter; OTU598|NN=Acinetobacter_haemolyticus_HE651915|D=96.6
denovo135490	0	2	0	2	0	0	5.15898257868217	0.24134328358209	0.830367700543186	0.0216311897126708	0.0444243008941185	-0.0310533993450823	0.0231705511148872	0.391750802898878	Firmicutes; Bacilli; Bacillales; Staphylococcaceae; Staphylococcus; Staphylococcus_caprae
denovo8288	0	2	0	2	0	0	5.15898257868217	0.24134328358209	0.830367700543186	0.0215274172431428	0.0444031031262127	-0.0309044252026481	0.0232499319433628	0.391750802898878	Bacteroidetes; Flavobacteriia; Flavobacteriales; [Weeksellaceae]; Cloacibacterium; Cloacibacterium_normanense
denovo115766	0	2	0	2	0	0	5.15898257868217	0.24134328358209	0.830367700543186	0.021240675770439	0.044344460752582	-0.0304927836064648	0.0234704736724521	0.391750802898878	Firmicutes; Bacilli; Bacillales; Staphylococcaceae; Staphylococcus; Staphylococcus_caprae
denovo76490	0	2	0	2	0	0	5.15898257868217	0.24134328358209	0.830367700543186	0.0210110030806604	0.0442973854007193	-0.0301630690669923	0.0236482915768416	0.391750802898878	Firmicutes; Bacilli; Bacillales; Staphylococcaceae; Staphylococcus; Staphylococcus_caprae
denovo120868	0	2	0	2	0	0	5.15898257868217	0.24134328358209	0.830367700543186	0.0207304986986042	0.044239776124045	-0.0297603813410863	0.0238669238533029	0.391750802898878	Proteobacteria; Gammaproteobacteria; Pseudomonadales; Pseudomonadaceae; Pseudomonas; OTU815|NN=Pseudomonas_monteilii_GQ284481|D=96.2
denovo48260	0	2	0	2	0	0	5.15898257868217	0.24134328358209	0.830367700543186	0.0207058429382037	0.0442347597379323	-0.0297249859151277	0.0238864177792851	0.391750802898878	Firmicutes; Bacilli; Lactobacillales; Lactobacillaceae; Lactobacillus; Lactobacillus_reuteri
denovo44228	0	2	0	2	0	0	5.15898257868217	0.24134328358209	0.830367700543186	0.0205670662075119	0.04420619842422	-0.0295257602000736	0.023995226439968	0.391750802898878	Proteobacteria; Gammaproteobacteria; Pseudomonadales; Moraxellaceae; Acinetobacter; Acinetobacter_junii
denovo116984	0	2	0	2	0	0	5.15898257868217	0.24134328358209	0.830367700543186	0.0205557497475313	0.0442038608624412	-0.0295095144662226	0.024004089411007	0.391750802898878	Firmicutes; Bacilli; Bacillales; Staphylococcaceae; Staphylococcus; NA
denovo15103	0	2	0	2	0	0	5.15898257868217	0.24134328358209	0.830367700543186	0.0204312600497049	0.0441782131019024	-0.0293307989932273	0.0241020697164416	0.391750802898878	Proteobacteria; Betaproteobacteria; Burkholderiales; Oxalobacteraceae; Massilia; NA
denovo140119	0	2	0	2	0	0	5.15898257868217	0.24134328358209	0.830367700543186	0.0204312600497049	0.0441782131019024	-0.0293307989932273	0.0241020697164416	0.391750802898878	Proteobacteria; Gammaproteobacteria; Pseudomonadales; Moraxellaceae; Acinetobacter; NA
denovo30228	0	2	0	2	0	0	5.15898257868217	0.24134328358209	0.830367700543186	0.0204116785800704	0.0441741754535737	-0.0293026881401305	0.024117506203634	0.391750802898878	Proteobacteria; Alphaproteobacteria; Rhodobacterales; Rhodobacteraceae; Paracoccus; OTU1480|NN=Paracoccus_yeei_AY014171|D=97
denovo143933	0	2	0	2	0	0	5.15898257868217	0.24134328358209	0.830367700543186	0.0203744197550501	0.0441664893509509	-0.0292491999507219	0.0241468933495861	0.391750802898878	Firmicutes; Bacilli; Lactobacillales; Streptococcaceae; Streptococcus; Streptococcus_sanguinis
denovo97890	0	2	0	2	0	0	5.15898257868217	0.24134328358209	0.830367700543186	0.0200643191808231	0.0441024344114264	-0.0288040243918866	0.0243926035382952	0.391750802898878	Proteobacteria; Gammaproteobacteria; Pseudomonadales; Moraxellaceae; Acinetobacter; OTU598|NN=Acinetobacter_haemolyticus_HE651915|D=96.6
denovo164931	0	2	0	2	0	0	5.15898257868217	0.24134328358209	0.830367700543186	0.0198949118569282	0.0440673810070104	-0.0285608258738777	0.0245277011243333	0.391750802898878	Bacteroidetes; Bacteroidia; Bacteroidales; Bacteroidaceae; Bacteroides; NA
denovo56592	0	2	0	2	0	0	5.15898257868217	0.24134328358209	0.830367700543186	0.0197114358872509	0.0440292211226736	-0.0282974306269081	0.0246741027914902	0.391750802898878	Proteobacteria; Betaproteobacteria; Burkholderiales; Comamonadaceae; Delftia; Delftia_acidovorans
denovo104835	0	2	0	2	0	0	5.15898257868217	0.24134328358209	0.830367700543186	0.0197008503947118	0.0440271364720138	-0.0282822342585415	0.0246830631754011	0.391750802898878	Bacteroidetes; Bacteroidia; Bacteroidales; Bacteroidaceae; Bacteroides; NA
denovo38901	0	2	0	2	0	0	5.15898257868217	0.24134328358209	0.830367700543186	0.0195840767866909	0.0440027955927328	-0.0281145958839996	0.0247765297577703	0.391750802898878	Firmicutes; Bacilli; Bacillales; Staphylococcaceae; Staphylococcus; Staphylococcus_hominis
denovo170099	0	2	0	2	0	0	5.15898257868217	0.24134328358209	0.830367700543186	0.0190195556842967	0.0438853929048759	-0.0273041781740063	0.0252348833377954	0.391750802898878	Proteobacteria; Gammaproteobacteria; Pseudomonadales; Moraxellaceae; Acinetobacter; Acinetobacter_junii
denovo189193	0	2	0	2	0	0	5.15898257868217	0.24134328358209	0.830367700543186	0.0188665040384078	0.0438534330869482	-0.0270844596128296	0.0253601438595458	0.391750802898878	Firmicutes; Bacilli; Bacillales; Staphylococcaceae; Staphylococcus; Staphylococcus_hominis
denovo103460	0	2	0	2	0	0	5.15898257868217	0.24134328358209	0.830367700543186	0.0185556152781667	0.0437883909081795	-0.0266381525464175	0.0256160971053028	0.391750802898878	Proteobacteria; Betaproteobacteria; Burkholderiales; Comamonadaceae; Diaphorobacter; OTU461|NN=Acidovorax_facilis_AF078765|D=95.3
denovo39069	0	2	0	2	0	0	5.15898257868217	0.24134328358209	0.830367700543186	0.0182430122038184	0.0437227713289174	-0.0261893844373499	0.0258752667785742	0.391750802898878	Proteobacteria; Gammaproteobacteria; Pseudomonadales; Moraxellaceae; Acinetobacter; Acinetobacter_johnsonii
denovo188655	0	2	0	2	0	0	5.15898257868217	0.24134328358209	0.830367700543186	0.0182430122038184	0.0437227713289174	-0.0261893844373499	0.0258752667785742	0.391750802898878	Proteobacteria; Gammaproteobacteria; Pseudomonadales; Pseudomonadaceae; Pseudomonas; NA
denovo19396	0	2	0	2	0	0	5.15898257868217	0.24134328358209	0.830367700543186	0.0180626835769154	0.0436848720056024	-0.0259305074666908	0.0260258600482321	0.391750802898878	Proteobacteria; Gammaproteobacteria; Pseudomonadales; Moraxellaceae; Acinetobacter; NA
denovo134310	0	2	0	2	0	0	5.15898257868217	0.24134328358209	0.830367700543186	0.0180626835769154	0.0436848720056024	-0.0259305074666908	0.0260258600482321	0.391750802898878	Proteobacteria; Gammaproteobacteria; Pseudomonadales; Moraxellaceae; Acinetobacter; Acinetobacter_junii
denovo69528	0	2	0	2	0	0	5.15898257868217	0.24134328358209	0.830367700543186	0.0180427245225842	0.0436806736883575	-0.025901854558879	0.0260425699513434	0.391750802898878	Bacteroidetes; Bacteroidia; Bacteroidales; Bacteroidaceae; Bacteroides; NA
denovo51108	0	2	0	2	0	0	5.15898257868217	0.24134328358209	0.830367700543186	0.0179034413079117	0.0436513562113228	-0.0257019017433037	0.0261594127858547	0.391750802898878	Proteobacteria; Alphaproteobacteria; Sphingomonadales; Sphingomonadaceae; Sphingomonas; NA
denovo58780	0	2	0	2	0	0	5.15898257868217	0.24134328358209	0.830367700543186	0.0179034413079117	0.0436513562113228	-0.0257019017433037	0.0261594127858547	0.391750802898878	Proteobacteria; Betaproteobacteria; Burkholderiales; Comamonadaceae; Acidovorax; NA
denovo111899	0	2	0	2	0	0	5.15898257868217	0.24134328358209	0.830367700543186	0.0176664044603706	0.04360138343343	-0.0253616153335422	0.0263592023359058	0.391750802898878	Proteobacteria; Alphaproteobacteria; Rhodobacterales; Rhodobacteraceae; Paracoccus; OTU1480|NN=Paracoccus_yeei_AY014171|D=97
denovo145413	0	2	0	2	0	0	5.15898257868217	0.24134328358209	0.830367700543186	0.0175682781894502	0.0435806669679809	-0.0252207467859676	0.0264422580585593	0.391750802898878	Proteobacteria; Gammaproteobacteria; Pseudomonadales; Pseudomonadaceae; Pseudomonas; NA
denovo78870	0	2	0	2	0	0	5.15898257868217	0.24134328358209	0.830367700543186	0.0175085103347665	0.0435680078852125	-0.0251349449838409	0.0264927724395492	0.391750802898878	Firmicutes; Bacilli; Lactobacillales; Lactobacillaceae; Lactobacillus; Lactobacillus_reuteri
denovo134899	0	2	0	2	0	0	5.15898257868217	0.24134328358209	0.830367700543186	0.0170255695693044	0.0434657818522768	-0.0244416427360626	0.026905327985158	0.391750802898878	Proteobacteria; Gammaproteobacteria; Pseudomonadales; Moraxellaceae; Acinetobacter; Acinetobacter_junii
denovo39674	0	2	0	2	0	0	5.15898257868217	0.24134328358209	0.830367700543186	0.0168150531230511	0.0434210379225675	-0.0241394286017017	0.0270864225189443	0.391750802898878	Bacteroidetes; Bacteroidia; Bacteroidales; Bacteroidaceae; Bacteroides; Bacteroides_finegoldii
denovo104552	0	2	0	2	0	0	5.15898257868217	0.24134328358209	0.830367700543186	0.0168150531230511	0.0434210379225675	-0.0241394286017017	0.0270864225189443	0.391750802898878	Firmicutes; Clostridia; Clostridiales; Ruminococcaceae; Ruminococcus; OTU262|NN=Ruminococcus_bromii_DQ882649|D=96.8
denovo648	0	2	0	2	0	0	5.15898257868217	0.24134328358209	0.830367700543186	0.0167167254714123	0.0434001331128034	-0.0239982709551014	0.0271714559912835	0.391750802898878	Proteobacteria; Gammaproteobacteria; Pseudomonadales; Pseudomonadaceae; Pseudomonas; Pseudomonas_stutzeri
denovo18930	0	2	0	2	0	0	5.15898257868217	0.24134328358209	0.830367700543186	0.0167167254714123	0.0434001331128034	-0.0239982709551014	0.0271714559912835	0.391750802898878	Proteobacteria; Gammaproteobacteria; Pseudomonadales; Pseudomonadaceae; Pseudomonas; Pseudomonas_stutzeri
denovo149048	0	2	0	2	0	0	5.15898257868217	0.24134328358209	0.830367700543186	0.0151726080091752	0.0430695117835592	-0.0217815599545744	0.0285338698656665	0.391750802898878	Firmicutes; NA; NA; NA; NA; NA
denovo18600	0	2	0	2	0	0	5.15898257868217	0.24134328358209	0.830367700543186	0.0146536024789242	0.0429575252220679	-0.0210364836916748	0.0290042950012639	0.391750802898878	Fusobacteria; Fusobacteriia; Fusobacteriales; Fusobacteriaceae; Fusobacterium; Fusobacterium_periodonticum
denovo79209	0	2	0	2	0	0	5.15898257868217	0.24134328358209	0.830367700543186	0.0145577223931223	0.0429367799289788	-0.0208988397325031	0.0290918286559835	0.391750802898878	Fusobacteria; Fusobacteriia; Fusobacteriales; Fusobacteriaceae; Fusobacterium; OTU23|NN=Fusobacterium_periodonticum_AB910749|D=96.5
denovo72753	0	2	0	2	0	0	5.15898257868217	0.24134328358209	0.830367700543186	0.0139975507480061	0.0428149820200658	-0.0200946660356954	0.0296050422935826	0.391750802898878	Proteobacteria; Gammaproteobacteria; Pseudomonadales; Moraxellaceae; Acinetobacter; Acinetobacter_junii
denovo187614	0	2	0	2	0	0	5.15898257868217	0.24134328358209	0.830367700543186	0.0123324365502651	0.0424507896367279	-0.0177042540045287	0.031183107519172	0.391750802898878	Actinobacteria; Actinobacteria; Actinomycetales; Geodermatophilaceae; Blastococcus; Blastococcus_massiliensis
denovo117270	0	2	0	2	0	0	5.15898257868217	0.24134328358209	0.830367700543186	0.0120613852107627	0.0423909504500109	-0.0173151369194127	0.0314451411991788	0.391750802898878	Firmicutes; NA; NA; NA; NA; NA
denovo96354	0	2	0	2	0	0	5.15898257868217	0.24134328358209	0.830367700543186	0.0116432289852534	0.0422983453064249	-0.0167148383490678	0.0318521852490273	0.391750802898878	Firmicutes; Bacilli; Bacillales; Bacillaceae; Bacillus; Bacillus_pseudofirmus
denovo104946	0	2	0	2	0	0	5.15898257868217	0.24134328358209	0.830367700543186	0.0113743890427475	0.0422384820587647	-0.016328895911068	0.0321136958985538	0.391750802898878	Proteobacteria; Gammaproteobacteria; Pseudomonadales; Moraxellaceae; Acinetobacter; Acinetobacter_junii
denovo76380	0	2	0	2	0	0	5.15898257868217	0.24134328358209	0.830367700543186	0.0109521282203525	0.0421449555246803	-0.0157227048453065	0.032538435183977	0.391750802898878	Proteobacteria; Betaproteobacteria; Burkholderiales; Comamonadaceae; NA; NA
denovo82175	0	2	0	2	0	0	5.15898257868217	0.24134328358209	0.830367700543186	0.0106982804686191	0.0420882166824515	-0.0153582849630837	0.0327905506321393	0.391750802898878	Proteobacteria; Gammaproteobacteria; Pseudomonadales; Moraxellaceae; Acinetobacter; Acinetobacter_junii
denovo25978	0	2	0	2	0	0	5.15898257868217	0.24134328358209	0.830367700543186	0.0103610228174136	0.0420129047639782	-0.0148741231271338	0.0331316495645761	0.391750802898878	Proteobacteria; Gammaproteobacteria; Xanthomonadales; Xanthomonadaceae; Stenotrophomonas; Stenotrophomonas_maltophilia
denovo52632	0	2	0	2	0	0	5.15898257868217	0.24134328358209	0.830367700543186	0.00997448464852846	0.0419264033365647	-0.014319214946865	0.0335271960875922	0.391750802898878	Firmicutes; NA; NA; NA; NA; NA
denovo148599	0	2	0	2	0	0	5.15898257868217	0.24134328358209	0.830367700543186	0.00997448464852846	0.0419264033365647	-0.014319214946865	0.0335271960875922	0.391750802898878	Firmicutes; NA; NA; NA; NA; NA
denovo116561	0	2	0	2	0	0	5.15898257868217	0.24134328358209	0.830367700543186	0.00938034722376798	0.0417927557510106	-0.013466280505347	0.0341391860252321	0.391750802898878	Firmicutes; NA; NA; NA; NA; NA
denovo121777	0	2	0	2	0	0	5.15898257868217	0.24134328358209	0.830367700543186	0.00936483133504741	0.0417893854719311	-0.013444006136945	0.0341579744136587	0.391750802898878	Firmicutes; Bacilli; Lactobacillales; Enterococcaceae; Enterococcus; Enterococcus_durans
denovo63996	0	2	0	2	0	0	5.15898257868217	0.24134328358209	0.830367700543186	0.00852794892178518	0.0416000066064391	-0.0122425907673278	0.0350337157807629	0.391750802898878	Proteobacteria; Gammaproteobacteria; Pseudomonadales; Moraxellaceae; Acinetobacter; Acinetobacter_junii
denovo36061	0	2	0	2	0	0	5.15898257868217	0.24134328358209	0.830367700543186	0.00827895138545089	0.0415434662411961	-0.0118851337788571	0.035298493980455	0.391750802898878	Proteobacteria; Gammaproteobacteria; Pseudomonadales; Moraxellaceae; Acinetobacter; Acinetobacter_junii
denovo34034	0	2	0	2	0	0	5.15898257868217	0.24134328358209	0.830367700543186	0.00780014692199704	0.0414344578009593	-0.0111977695418761	0.0358124884938339	0.391750802898878	Proteobacteria; Gammaproteobacteria; Pseudomonadales; Moraxellaceae; Acinetobacter; Acinetobacter_junii
denovo187640	0	2	0	2	0	0	5.15898257868217	0.24134328358209	0.830367700543186	0.00777693619324531	0.0414292009760494	-0.011164448580866	0.0358387266575989	0.391750802898878	Proteobacteria; Gammaproteobacteria; Enterobacteriales; Enterobacteriaceae; Citrobacter; Citrobacter_farmeri
denovo89467	0	2	0	2	0	0	5.15898257868217	0.24134328358209	0.830367700543186	0.00776807180769016	0.0414270015174814	-0.0111517230069032	0.0358427741295514	0.391750802898878	Proteobacteria; Gammaproteobacteria; Pseudomonadales; Moraxellaceae; Acinetobacter; Acinetobacter_junii
denovo179876	0	2	0	2	0	0	5.15898257868217	0.24134328358209	0.830367700543186	0.00770311376570419	0.0414123237656923	-0.0110584702526507	0.0359175415723719	0.391750802898878	Proteobacteria; Gammaproteobacteria; Pseudomonadales; Moraxellaceae; Acinetobacter; Acinetobacter_junii
denovo128228	0	2	0	2	0	0	5.15898257868217	0.24134328358209	0.830367700543186	0.00766891534945899	0.0414045916812223	-0.0110093755384561	0.0359569671078065	0.391750802898878	Firmicutes; Bacilli; Bacillales; Bacillaceae; Bacillus; Bacillus_halodurans
denovo11254	0	2	0	2	0	0	5.15898257868217	0.24134328358209	0.830367700543186	0.00746752415650315	0.0413585780162492	-0.0107202614757295	0.036175743957192	0.391750802898878	Proteobacteria; Gammaproteobacteria; Pseudomonadales; Moraxellaceae; Acinetobacter; Acinetobacter_junii
denovo25769	0	2	0	2	0	0	5.15898257868217	0.24134328358209	0.830367700543186	0.00726911170971729	0.0413130815483461	-0.0104354236546518	0.0363888808135645	0.391750802898878	Bacteroidetes; Bacteroidia; Bacteroidales; Bacteroidaceae; Bacteroides; NA
denovo189840	0	2	0	2	0	0	5.15898257868217	0.24134328358209	0.830367700543186	0.00725591606223417	0.0413101971103126	-0.0104164801884646	0.0364082856082971	0.391750802898878	Fusobacteria; Fusobacteriia; Fusobacteriales; Fusobacteriaceae; Fusobacterium; Fusobacterium_periodonticum
denovo112837	0	2	0	2	0	0	5.15898257868217	0.24134328358209	0.830367700543186	0.00709235407108195	0.0412725646249823	-0.010181673139181	0.0365819664563391	0.391750802898878	Proteobacteria; Betaproteobacteria; Burkholderiales; Comamonadaceae; Acidovorax; NA
denovo117835	0	2	0	2	0	0	5.15898257868217	0.24134328358209	0.830367700543186	0.00681217101869074	0.0412082748940274	-0.00977944670914179	0.0368913768488581	0.391750802898878	Bacteroidetes; Bacteroidia; Bacteroidales; Porphyromonadaceae; Parabacteroides; OTU1346|NN=Parabacteroides_distasonis_BNRRR16S|D=96.9
denovo71105	0	2	0	2	0	0	5.15898257868217	0.24134328358209	0.830367700543186	0.00656543110422966	0.041151568927908	-0.00942523072750102	0.0371665982678327	0.391750802898878	Firmicutes; NA; NA; NA; NA; NA
denovo74377	0	2	0	2	0	0	5.15898257868217	0.24134328358209	0.830367700543186	0.00653679752786157	0.0411450757906801	-0.00938412481083869	0.0372029179256081	0.391750802898878	Proteobacteria; Alphaproteobacteria; Rhodobacterales; Rhodobacteraceae; Paracoccus; OTU1480|NN=Paracoccus_yeei_AY014171|D=97
denovo161106	0	2	0	2	0	0	5.15898257868217	0.24134328358209	0.830367700543186	0.00649639802448371	0.0411357252871313	-0.0093261279124526	0.0372457724421017	0.391750802898878	Proteobacteria; Gammaproteobacteria; Pseudomonadales; Moraxellaceae; Acinetobacter; Acinetobacter_junii
denovo193919	0	2	0	2	0	0	5.15898257868217	0.24134328358209	0.830367700543186	0.00618579550496331	0.0410640082620577	-0.00888023176876496	0.0375881606545403	0.391750802898878	Firmicutes; Bacilli; Lactobacillales; Streptococcaceae; Streptococcus; Streptococcus_parasanguinis
denovo106131	0	2	0	2	0	0	5.15898257868217	0.24134328358209	0.830367700543186	0.00597471919379496	0.0410153296080665	-0.00857721390104416	0.0378299165932706	0.391750802898878	Firmicutes; Clostridia; Clostridiales; NA; NA; NA
denovo171148	0	2	0	2	0	0	5.15898257868217	0.24134328358209	0.830367700543186	0.00589099907318023	0.0409959700158344	-0.00845702659867194	0.0379245729870592	0.391750802898878	Proteobacteria; Betaproteobacteria; Burkholderiales; Oxalobacteraceae; Massilia; OTU835|NN=Massilia_aurea_AM231588|D=97
denovo173528	0	2	0	2	0	0	5.15898257868217	0.24134328358209	0.830367700543186	0.00580051811132074	0.0409750633122209	-0.00832713353781527	0.0380288138601339	0.391750802898878	Proteobacteria; Gammaproteobacteria; Pseudomonadales; Moraxellaceae; Acinetobacter; Acinetobacter_junii
denovo26999	0	2	0	2	0	0	5.15898257868217	0.24134328358209	0.830367700543186	0.00540431651756874	0.040883255079682	-0.00775835269518174	0.0384828261096793	0.391750802898878	Actinobacteria; Actinobacteria; Actinomycetales; Propionibacteriaceae; Propionibacterium; Propionibacterium_acnes
denovo33977	0	2	0	2	0	0	5.15898257868217	0.24134328358209	0.830367700543186	0.00469521939812573	0.0407181903009519	-0.00674038390488385	0.0393005173575671	0.391750802898878	Bacteroidetes; Bacteroidia; Bacteroidales; Bacteroidaceae; Bacteroides; Bacteroides_uniformis
denovo22940	0	2	0	2	0	0	5.15898257868217	0.24134328358209	0.830367700543186	0.0046515856497248	0.0407078444454057	-0.00667774397467127	0.0393365131137609	0.391750802898878	Proteobacteria; Gammaproteobacteria; Enterobacteriales; Enterobacteriaceae; NA; NA
denovo825	0	2	0	2	0	0	5.15898257868217	0.24134328358209	0.830367700543186	0.00461829097479636	0.0407001711122728	-0.00662994665744779	0.0393843492447332	0.391750802898878	Proteobacteria; Betaproteobacteria; Burkholderiales; Oxalobacteraceae; Massilia; NA
denovo32338	0	2	0	2	0	0	5.15898257868217	0.24134328358209	0.830367700543186	0.00440038843308434	0.04064933932924	-0.00631712915938258	0.0396474725724991	0.391750802898878	Actinobacteria; Actinobacteria; Bifidobacteriales; Bifidobacteriaceae; Bifidobacterium; Bifidobacterium_adolescentis
denovo116409	0	2	0	2	0	0	5.15898257868217	0.24134328358209	0.830367700543186	0.00433465052176104	0.0406339635044725	-0.00622275683684508	0.0397247984237009	0.391750802898878	Firmicutes; Clostridia; Clostridiales; Lachnospiraceae; Roseburia; Roseburia_inulinivorans
denovo49974	0	2	0	2	0	0	5.15898257868217	0.24134328358209	0.830367700543186	0.0037993870076609	0.0405084965017487	-0.00545434086532469	0.0403593285823539	0.391750802898878	Proteobacteria; Gammaproteobacteria; Pseudomonadales; Moraxellaceae; Acinetobacter; Acinetobacter_junii
denovo119303	0	2	0	2	0	0	5.15898257868217	0.24134328358209	0.830367700543186	0.0037993870076609	0.0405084965017487	-0.00545434086532469	0.0403593285823539	0.391750802898878	Proteobacteria; Gammaproteobacteria; Pseudomonadales; Moraxellaceae; Acinetobacter; Acinetobacter_junii
denovo21770	0	2	0	2	0	0	5.15898257868217	0.24134328358209	0.830367700543186	0.00379225006243472	0.0405068230455803	-0.00544409517781714	0.0403682352147876	0.391750802898878	Firmicutes; NA; NA; NA; NA; NA
denovo22108	0	2	0	2	0	0	5.15898257868217	0.24134328358209	0.830367700543186	0.00360079170961133	0.0404618193060057	-0.00516924054581815	0.0405965348167073	0.391750802898878	Bacteroidetes; Bacteroidia; Bacteroidales; Bacteroidaceae; Bacteroides; Bacteroides_fragilis
denovo157236	0	2	0	2	0	0	5.15898257868217	0.24134328358209	0.830367700543186	0.00355016737111813	0.0404499037174892	-0.0050965650332508	0.0406561518242237	0.391750802898878	Fusobacteria; Fusobacteriia; Fusobacteriales; Fusobacteriaceae; Fusobacterium; Fusobacterium_nucleatum
denovo41360	0	2	0	2	0	0	5.15898257868217	0.24134328358209	0.830367700543186	0.00348540231962782	0.0404346570789247	-0.00500358933315071	0.0407330454860877	0.391750802898878	Proteobacteria; Betaproteobacteria; Burkholderiales; Comamonadaceae; Diaphorobacter; OTU461|NN=Acidovorax_facilis_AF078765|D=95.3
denovo137632	0	2	0	2	0	0	5.15898257868217	0.24134328358209	0.830367700543186	0.0034224956163462	0.0404198353489384	-0.00491328144882096	0.0408067787437303	0.391750802898878	Proteobacteria; Gammaproteobacteria; Pseudomonadales; Moraxellaceae; Acinetobacter; Acinetobacter_junii
denovo25286	0	2	0	2	0	0	5.15898257868217	0.24134328358209	0.830367700543186	0.00321967364144182	0.0403720515285307	-0.00462211337779365	0.0410540425995694	0.391750802898878	Firmicutes; Clostridia; Clostridiales; Lachnospiraceae; Lachnoclostridium; Lachnoclostridium_bolteae
denovo80866	0	2	0	2	0	0	5.15898257868217	0.24134328358209	0.830367700543186	0.00321967364144182	0.0403720515285307	-0.00462211337779365	0.0410540425995694	0.391750802898878	Fusobacteria; Fusobacteriia; Fusobacteriales; Fusobacteriaceae; Fusobacterium; Fusobacterium_periodonticum
denovo86532	0	2	0	2	0	0	5.15898257868217	0.24134328358209	0.830367700543186	0.00321967364144182	0.0403720515285307	-0.00462211337779365	0.0410540425995694	0.391750802898878	Fusobacteria; Fusobacteriia; Fusobacteriales; Fusobacteriaceae; Fusobacterium; Fusobacterium_periodonticum
denovo112947	0	2	0	2	0	0	5.15898257868217	0.24134328358209	0.830367700543186	0.00321967364144182	0.0403720515285307	-0.00462211337779365	0.0410540425995694	0.391750802898878	Fusobacteria; Fusobacteriia; Fusobacteriales; Fusobacteriaceae; Fusobacterium; Fusobacterium_periodonticum
denovo119429	0	2	0	2	0	0	5.15898257868217	0.24134328358209	0.830367700543186	0.00321967364144182	0.0403720515285307	-0.00462211337779365	0.0410540425995694	0.391750802898878	Fusobacteria; Fusobacteriia; Fusobacteriales; Fusobacteriaceae; Fusobacterium; Fusobacterium_periodonticum
denovo57842	0	2	0	2	0	0	5.15898257868217	0.24134328358209	0.830367700543186	0.0029711383022029	0.0403133489964215	-0.00426531991228071	0.0413471857131783	0.391750802898878	Firmicutes; Bacilli; Bacillales; Staphylococcaceae; Staphylococcus; NA
denovo20244	0	2	0	2	0	0	5.15898257868217	0.24134328358209	0.830367700543186	0.0029512893177662	0.0403086597271133	-0.00423682501909663	0.0413713652338528	0.391750802898878	Proteobacteria; Gammaproteobacteria; Pseudomonadales; Pseudomonadaceae; Pseudomonas; Pseudomonas_stutzeri
denovo122932	0	2	0	2	0	0	5.15898257868217	0.24134328358209	0.830367700543186	0.00271265287050693	0.0402522211117832	-0.00389424224887142	0.0416605456836733	0.391750802898878	Proteobacteria; Gammaproteobacteria; Pseudomonadales; Moraxellaceae; Acinetobacter; OTU598|NN=Acinetobacter_haemolyticus_HE651915|D=96.6
denovo105040	0	2	0	2	0	0	5.15898257868217	0.24134328358209	0.830367700543186	0.00267724195422852	0.0402438830261229	-0.00384340688849712	0.041716514480114	0.391750802898878	Proteobacteria; Gammaproteobacteria; Pseudomonadales; Moraxellaceae; Acinetobacter; Acinetobacter_junii
denovo122066	0	2	0	2	0	0	5.15898257868217	0.24134328358209	0.830367700543186	0.00267724195422852	0.0402438830261229	-0.00384340688849712	0.041716514480114	0.391750802898878	Proteobacteria; Gammaproteobacteria; Pseudomonadales; Moraxellaceae; Acinetobacter; Acinetobacter_junii
denovo130263	0	2	0	2	0	0	5.15898257868217	0.24134328358209	0.830367700543186	0.00252971381007979	0.0402089291447596	-0.00363161778046641	0.0418955777834114	0.391750802898878	Firmicutes; Clostridia; Clostridiales; Clostridiaceae; Clostridium; Clostridium_disporicum
denovo82477	0	2	0	2	0	0	5.15898257868217	0.24134328358209	0.830367700543186	0.00245491663351152	0.0401912011226706	-0.00352424011771592	0.0419890972217635	0.391750802898878	Firmicutes; Clostridia; Clostridiales; Lachnospiraceae; Roseburia; NA
denovo171792	0	2	0	2	0	0	5.15898257868217	0.24134328358209	0.830367700543186	0.00243578709113401	0.0401866661937836	-0.00349677804435665	0.0420132729486661	0.391750802898878	Proteobacteria; Gammaproteobacteria; Pseudomonadales; Moraxellaceae; Acinetobacter; Acinetobacter_junii
denovo123961	0	2	0	2	0	0	5.15898257868217	0.24134328358209	0.830367700543186	0.00214809856883625	0.0401183388341945	-0.00308377687851343	0.0423573083584323	0.391750802898878	Bacteroidetes; Bacteroidia; Bacteroidales; Porphyromonadaceae; Parabacteroides; OTU1346|NN=Parabacteroides_distasonis_BNRRR16S|D=96.9
denovo114673	0	2	0	2	0	0	5.15898257868217	0.24134328358209	0.830367700543186	0.00198883976390147	0.0400804903212052	-0.00285514741640098	0.0425649148276592	0.391750802898878	Proteobacteria; Gammaproteobacteria; Pseudomonadales; Pseudomonadaceae; Pseudomonas; NA
denovo1475	0	2	0	2	0	0	5.15898257868217	0.24134328358209	0.830367700543186	0.00194502318317117	0.0400700488775337	-0.00279224501494143	0.0426112756935298	0.391750802898878	Proteobacteria; Gammaproteobacteria; Pseudomonadales; Moraxellaceae; Acinetobacter; Acinetobacter_junii
denovo32046	0	2	0	2	0	0	5.15898257868217	0.24134328358209	0.830367700543186	0.00191966535221209	0.0400639966729293	-0.00275584170741386	0.042633337705012	0.391750802898878	Proteobacteria; Gammaproteobacteria; Pseudomonadales; Moraxellaceae; Moraxella; Moraxella_osloensis
denovo129654	0	2	0	2	0	0	5.15898257868217	0.24134328358209	0.830367700543186	0.00184775528035104	0.0400468932858664	-0.00265260872725436	0.0427328929531583	0.391750802898878	Firmicutes; Bacilli; Bacillales; Staphylococcaceae; Staphylococcus; Staphylococcus_caprae
denovo44109	0	2	0	2	0	0	5.15898257868217	0.24134328358209	0.830367700543186	0.00165646768158671	0.040001316448139	-0.00237799922712543	0.0429791150269294	0.391750802898878	Firmicutes; Negativicutes; Selenomonadales; Veillonellaceae; NA; NA
denovo116109	0	2	0	2	0	0	5.15898257868217	0.24134328358209	0.830367700543186	0.00155871273502637	0.0399779986957458	-0.00223766374702387	0.0431046524390708	0.391750802898878	Proteobacteria; Gammaproteobacteria; Pseudomonadales; Moraxellaceae; Acinetobacter; Acinetobacter_junii
denovo20221	0	2	0	2	0	0	5.15898257868217	0.24134328358209	0.830367700543186	0.00147639756525886	0.0399583359344566	-0.00211949337022526	0.0431962492854716	0.391750802898878	Proteobacteria; Gammaproteobacteria; Pseudomonadales; Pseudomonadaceae; Pseudomonas; OTU1735|NN=Pseudomonas_monteilii_GQ284481|D=96.6
denovo92784	0	2	0	2	0	0	5.15898257868217	0.24134328358209	0.830367700543186	0.00147870684045225	0.0399588904663265	-0.00212280852975787	0.0431963590134876	0.391750802898878	Proteobacteria; Gammaproteobacteria; Xanthomonadales; Xanthomonadaceae; Stenotrophomonas; NA
denovo182793	0	2	0	2	0	0	5.15898257868217	0.24134328358209	0.830367700543186	0.00147870684045225	0.0399588904663265	-0.00212280852975787	0.0431963590134876	0.391750802898878	Actinobacteria; Actinobacteria; Actinomycetales; Propionibacteriaceae; Propionibacterium; Propionibacterium_acnes
denovo178887	0	2	0	2	0	0	5.15898257868217	0.24134328358209	0.830367700543186	0.00146715896262909	0.039956129934786	-0.00210623057605334	0.0432078949457175	0.391750802898878	Firmicutes; Bacilli; Lactobacillales; NA; NA; NA
denovo175010	0	2	0	2	0	0	5.15898257868217	0.24134328358209	0.830367700543186	0.00141597465349676	0.0399439056569494	-0.00203275117835024	0.0432726410036975	0.391750802898878	Firmicutes; Bacilli; Gemellales; Gemellaceae; Gemella; Gemella_haemolysans
denovo90825	0	2	0	2	0	0	5.15898257868217	0.24134328358209	0.830367700543186	0.00133958521113037	0.0399256646550333	-0.00192308768359747	0.0433827615846242	0.391750802898878	Proteobacteria; Gammaproteobacteria; Pseudomonadales; Moraxellaceae; Acinetobacter; Acinetobacter_junii
denovo105893	0	2	0	2	0	0	5.15898257868217	0.24134328358209	0.830367700543186	0.00133958521113037	0.0399256646550333	-0.00192308768359747	0.0433827615846242	0.391750802898878	Proteobacteria; Gammaproteobacteria; Pseudomonadales; Moraxellaceae; Acinetobacter; Acinetobacter_junii
denovo18670	0	2	0	2	0	0	5.15898257868217	0.24134328358209	0.830367700543186	0.00130966190160693	0.0399184960309987	-0.00188013024608706	0.0434015008534195	0.391750802898878	Firmicutes; Bacilli; Bacillales; Staphylococcaceae; Staphylococcus; Staphylococcus_hominis
denovo93955	0	2	0	2	0	0	5.15898257868217	0.24134328358209	0.830367700543186	0.000980645579242862	0.0398397601491289	-0.0014077995335772	0.0438358931590869	0.391750802898878	Fusobacteria; Fusobacteriia; Fusobacteriales; Fusobacteriaceae; Fusobacterium; Fusobacterium_periodonticum
denovo154683	0	2	0	2	0	0	5.15898257868217	0.24134328358209	0.830367700543186	0.000980645579242862	0.0398397601491289	-0.0014077995335772	0.0438358931590869	0.391750802898878	Fusobacteria; Fusobacteriia; Fusobacteriales; Fusobacteriaceae; Fusobacterium; NA
denovo167961	0	2	0	2	0	0	5.15898257868217	0.24134328358209	0.830367700543186	0.000859489294668722	0.0398107168817725	-0.00123386945677503	0.0439941719548153	0.391750802898878	Proteobacteria; Gammaproteobacteria; Pseudomonadales; Moraxellaceae; Acinetobacter; Acinetobacter_junii
denovo161701	0	2	0	2	0	0	5.15898257868217	0.24134328358209	0.830367700543186	0.000751884053177999	0.0397848973345952	-0.00107939304655344	0.0441223009761021	0.391750802898878	Proteobacteria; Gammaproteobacteria; Enterobacteriales; Enterobacteriaceae; Citrobacter; NA
denovo147919	0	2	0	2	0	0	5.15898257868217	0.24134328358209	0.830367700543186	0.0007125004503374	0.0397754442412846	-0.00102285455917007	0.0441752061640769	0.391750802898878	Firmicutes; Bacilli; Lactobacillales; Streptococcaceae; Streptococcus; Streptococcus_oralis
denovo33367	0	2	0	2	0	0	5.15898257868217	0.24134328358209	0.830367700543186	0.000633055847637398	0.0397563670984895	-0.000908805123784206	0.044282081909018	0.391750802898878	Fusobacteria; Fusobacteriia; Fusobacteriales; Fusobacteriaceae; Fusobacterium; Fusobacterium_periodonticum
denovo60609	0	2	0	2	0	0	5.15898257868217	0.24134328358209	0.830367700543186	0.000388143599518902	0.0396974845804335	-0.000557212911504241	0.0445863612064181	0.391750802898878	Proteobacteria; Betaproteobacteria; Burkholderiales; Comamonadaceae; Diaphorobacter; OTU461|NN=Acidovorax_facilis_AF078765|D=95.3
denovo161847	0	2	0	2	0	0	5.15898257868217	0.24134328358209	0.830367700543186	0.000359244552641261	0.0396905310698992	-0.000515725889509425	0.0446397007475348	0.391750802898878	Proteobacteria; Gammaproteobacteria; Pseudomonadales; Moraxellaceae; Acinetobacter; Acinetobacter_junii
denovo167332	0	2	0	2	0	0	5.15898257868217	0.24134328358209	0.830367700543186	0.000285868604409466	0.039672866318133	-0.000410388520042812	0.0447261251961292	0.391750802898878	Bacteroidetes; Bacteroidia; Bacteroidales; Bacteroidaceae; Bacteroides; Bacteroides_stercoris
denovo57066	0	2	0	2	0	0	5.15898257868217	0.24134328358209	0.830367700543186	0.000266982112884452	0.0396683183873177	-0.000383275366705237	0.0447568494512597	0.391750802898878	Proteobacteria; Gammaproteobacteria; Pseudomonadales; Moraxellaceae; Acinetobacter; Acinetobacter_junii
denovo52983	0	2	0	2	0	0	5.15898257868217	0.24134328358209	0.830367700543186	0.000147680854549331	0.0396395747057348	-0.000212008336705442	0.0448992633751793	0.391750802898878	Proteobacteria; Gammaproteobacteria; Pseudomonadales; Moraxellaceae; Acinetobacter; Acinetobacter_junii
denovo2483	0	2	0	2	0	0	5.15898257868217	0.24134328358209	0.830367700543186	-5.84802104374992e-05	0.0395898472189281	8.39532800841153e-05	0.0451755049428292	0.391750802898878	Proteobacteria; Gammaproteobacteria; Pseudomonadales; Moraxellaceae; Acinetobacter; Acinetobacter_junii
denovo99410	0	2	0	2	0	0	5.15898257868217	0.24134328358209	0.830367700543186	-0.000103927240261884	0.039578875410816	0.000149196328891445	0.045243853874685	0.391750802898878	Proteobacteria; Betaproteobacteria; Burkholderiales; Comamonadaceae; Acidovorax; NA
denovo51053	0	2	0	2	0	0	5.15898257868217	0.24134328358209	0.830367700543186	-0.00014359838657757	0.0395692951238655	0.00020614760921315	0.0452928097062885	0.391750802898878	Proteobacteria; Gammaproteobacteria; Enterobacteriales; Enterobacteriaceae; Morganella; Morganella_morganii
denovo169557	0	2	0	2	0	0	5.15898257868217	0.24134328358209	0.830367700543186	-0.000157925954162511	0.0395658345097753	0.000226716042284501	0.0453147398743366	0.391750802898878	Proteobacteria; Gammaproteobacteria; Pseudomonadales; Moraxellaceae; Acinetobacter; Acinetobacter_junii
denovo153	0	2	0	2	0	0	5.15898257868217	0.24134328358209	0.830367700543186	-0.000228934072864154	0.0395486782555902	0.000328654192523804	0.0454070716724695	0.391750802898878	Proteobacteria; Gammaproteobacteria; Pseudomonadales; Moraxellaceae; Acinetobacter; Acinetobacter_junii
denovo9281	0	2	0	2	0	0	5.15898257868217	0.24134328358209	0.830367700543186	-0.000305806983740283	0.0395300954679731	0.000439011747145825	0.045509346263777	0.391750802898878	Proteobacteria; Gammaproteobacteria; Pseudomonadales; Moraxellaceae; Acinetobacter; Acinetobacter_junii
denovo38791	0	2	0	2	0	0	5.15898257868217	0.24134328358209	0.830367700543186	-0.000305806983740283	0.0395300954679731	0.000439011747145825	0.045509346263777	0.391750802898878	Proteobacteria; Gammaproteobacteria; Pseudomonadales; Moraxellaceae; Acinetobacter; Acinetobacter_junii
denovo98070	0	2	0	2	0	0	5.15898257868217	0.24134328358209	0.830367700543186	-0.000305806983740283	0.0395300954679731	0.000439011747145825	0.045509346263777	0.391750802898878	Proteobacteria; Betaproteobacteria; Burkholderiales; Comamonadaceae; Acidovorax; OTU1609|NN=Acidovorax_facilis_AF078765|D=96.8
denovo148507	0	2	0	2	0	0	5.15898257868217	0.24134328358209	0.830367700543186	-0.000305806983740283	0.0395300954679731	0.000439011747145825	0.045509346263777	0.391750802898878	Proteobacteria; Gammaproteobacteria; Pseudomonadales; Moraxellaceae; Acinetobacter; Acinetobacter_junii
denovo79177	0	2	0	2	0	0	5.15898257868217	0.24134328358209	0.830367700543186	-0.000444571790037673	0.0394965259573244	0.000638220343724853	0.0456919389555156	0.391750802898878	Fusobacteria; Fusobacteriia; Fusobacteriales; Fusobacteriaceae; Fusobacterium; Fusobacterium_periodonticum
denovo159860	0	2	0	2	0	0	5.15898257868217	0.24134328358209	0.830367700543186	-0.000455617308829551	0.0394938525260392	0.000654077118621376	0.0457071662815483	0.391750802898878	Firmicutes; Clostridia; Clostridiales; Ruminococcaceae; Ruminococcus; OTU197|NN=Ruminococcus_albus_AY445596|D=93.7
denovo23475	0	2	0	2	0	0	5.15898257868217	0.24134328358209	0.830367700543186	-0.000470454909492748	0.0394902608291046	0.00067537774724317	0.045726392602488	0.391750802898878	Proteobacteria; NA; NA; NA; NA; NA
denovo119888	0	2	0	2	0	0	5.15898257868217	0.24134328358209	0.830367700543186	-0.00052139560321678	0.0394779252929163	0.00074850741445705	0.0457796104089501	0.391750802898878	Proteobacteria; Gammaproteobacteria; Pseudomonadales; Moraxellaceae; Acinetobacter; Acinetobacter_junii
denovo103922	0	2	0	2	0	0	5.15898257868217	0.24134328358209	0.830367700543186	-0.000577323459371664	0.0394643786369594	0.00082879657445062	0.0458540937694172	0.391750802898878	Proteobacteria; Gammaproteobacteria; Pseudomonadales; Moraxellaceae; Acinetobacter; Acinetobacter_junii
denovo62521	0	2	0	2	0	0	5.15898257868217	0.24134328358209	0.830367700543186	-0.000616864839467522	0.0394547973599965	0.000885561564406451	0.045903961616921	0.391750802898878	Bacteroidetes; Bacteroidia; Bacteroidales; Bacteroidaceae; Bacteroides; Bacteroides_finegoldii
denovo26679	0	2	0	2	0	0	5.15898257868217	0.24134328358209	0.830367700543186	-0.000631618325559338	0.0394512249986475	0.000906741439458487	0.0459405556883285	0.391750802898878	Proteobacteria; Gammaproteobacteria; Pseudomonadales; Moraxellaceae; Acinetobacter; Acinetobacter_junii
denovo36948	0	2	0	2	0	0	5.15898257868217	0.24134328358209	0.830367700543186	-0.000770738307173232	0.0394174928754991	0.00110645992019494	0.0461249870198379	0.391750802898878	Firmicutes; Clostridia; Clostridiales; Ruminococcaceae; Ruminococcus; OTU197|NN=Ruminococcus_albus_AY445596|D=93.7
denovo71218	0	2	0	2	0	0	5.15898257868217	0.24134328358209	0.830367700543186	-0.000770738307173232	0.0394174928754991	0.00110645992019494	0.0461249870198379	0.391750802898878	Firmicutes; Clostridia; Clostridiales; Ruminococcaceae; Ruminococcus; OTU197|NN=Ruminococcus_albus_AY445596|D=93.7
denovo177442	0	2	0	2	0	0	5.15898257868217	0.24134328358209	0.830367700543186	-0.000914629195354269	0.0393825601949732	0.00131302744015836	0.0462921967143125	0.391750802898878	Proteobacteria; Alphaproteobacteria; Rhizobiales; Bradyrhizobiaceae; Bradyrhizobium; Bradyrhizobium_japonicum
denovo4921	0	2	0	2	0	0	5.15898257868217	0.24134328358209	0.830367700543186	-0.00105181440332674	0.0393492336761062	0.00150996838996251	0.0464853809752321	0.391750802898878	Proteobacteria; Betaproteobacteria; Burkholderiales; Comamonadaceae; NA; NA
denovo42032	0	2	0	2	0	0	5.15898257868217	0.24134328358209	0.830367700543186	-0.00112726207869984	0.0393308985391424	0.00161827989867469	0.0466025435298478	0.391750802898878	Firmicutes; NA; NA; NA; NA; NA
denovo133822	0	2	0	2	0	0	5.15898257868217	0.24134328358209	0.830367700543186	-0.00112726207869984	0.0393308985391424	0.00161827989867469	0.0466025435298478	0.391750802898878	Proteobacteria; Alphaproteobacteria; Rhodobacterales; Rhodobacteraceae; Paracoccus; OTU1480|NN=Paracoccus_yeei_AY014171|D=97
denovo57112	0	2	0	2	0	0	5.15898257868217	0.24134328358209	0.830367700543186	-0.00114877176406439	0.0393256676753699	0.00164915886826837	0.0466321363309661	0.391750802898878	Proteobacteria; Gammaproteobacteria; Pseudomonadales; Moraxellaceae; Acinetobacter; Acinetobacter_junii
denovo92927	0	2	0	2	0	0	5.15898257868217	0.24134328358209	0.830367700543186	-0.00114877176406439	0.0393256676753699	0.00164915886826837	0.0466321363309661	0.391750802898878	Proteobacteria; Gammaproteobacteria; Pseudomonadales; Moraxellaceae; Acinetobacter; Acinetobacter_junii
denovo38597	0	2	0	2	0	0	5.15898257868217	0.24134328358209	0.830367700543186	-0.00128729698231883	0.039291953503204	0.0018480235159812	0.0468113118530224	0.391750802898878	Proteobacteria; Gammaproteobacteria; Pseudomonadales; Moraxellaceae; Acinetobacter; Acinetobacter_junii
denovo7902	0	2	0	2	0	0	5.15898257868217	0.24134328358209	0.830367700543186	-0.00131085545634203	0.0392862230941102	0.00188184369469171	0.0468505504579366	0.391750802898878	Proteobacteria; Gammaproteobacteria; Pseudomonadales; Moraxellaceae; Acinetobacter; Acinetobacter_junii
denovo63159	0	2	0	2	0	0	5.15898257868217	0.24134328358209	0.830367700543186	-0.00131085545634203	0.0392862230941102	0.00188184369469171	0.0468505504579366	0.391750802898878	Proteobacteria; Gammaproteobacteria; Pseudomonadales; Moraxellaceae; Acinetobacter; Acinetobacter_junii
denovo143209	0	2	0	2	0	0	5.15898257868217	0.24134328358209	0.830367700543186	-0.00133208977651358	0.0392810492530849	0.00191232735429931	0.046875468302668	0.391750802898878	Firmicutes; NA; NA; NA; NA; NA
denovo1197	0	2	0	2	0	0	5.15898257868217	0.24134328358209	0.830367700543186	-0.00143127400359735	0.0392568665272614	0.00205471468727903	0.0469886620102447	0.391750802898878	Proteobacteria; Gammaproteobacteria; Pseudomonadales; Moraxellaceae; Acinetobacter; OTU593|NN=Acinetobacter_junii_AB777646.1|D=96.6
denovo39367	0	2	0	2	0	0	5.15898257868217	0.24134328358209	0.830367700543186	-0.00145872485650293	0.0392501990958559	0.00209412270454314	0.0470507061399839	0.391750802898878	Proteobacteria; Gammaproteobacteria; Pseudomonadales; Moraxellaceae; Acinetobacter; Acinetobacter_junii
denovo115300	0	2	0	2	0	0	5.15898257868217	0.24134328358209	0.830367700543186	-0.00145872485650293	0.0392501990958559	0.00209412270454314	0.0470507061399839	0.391750802898878	Proteobacteria; Gammaproteobacteria; Pseudomonadales; Moraxellaceae; Acinetobacter; Acinetobacter_junii
denovo86615	0	2	0	2	0	0	5.15898257868217	0.24134328358209	0.830367700543186	-0.00152066843428103	0.0392350957968864	0.00218304794088738	0.0471331995400447	0.391750802898878	Proteobacteria; Gammaproteobacteria; Pseudomonadales; Moraxellaceae; Acinetobacter; Acinetobacter_junii
denovo102259	0	2	0	2	0	0	5.15898257868217	0.24134328358209	0.830367700543186	-0.0016585841725611	0.0392014505097867	0.00238103762863323	0.047322277149015	0.391750802898878	Proteobacteria; Gammaproteobacteria; Pseudomonadales; Moraxellaceae; Acinetobacter; Acinetobacter_johnsonii
denovo150434	0	2	0	2	0	0	5.15898257868217	0.24134328358209	0.830367700543186	-0.00168463780867149	0.0391950898478152	0.00241843982320847	0.0473571170734052	0.391750802898878	Bacteroidetes; Bacteroidia; Bacteroidales; Porphyromonadaceae; Porphyromonas; Porphyromonas_gingivalis
denovo148693	0	2	0	2	0	0	5.15898257868217	0.24134328358209	0.830367700543186	-0.00183564092055103	0.0391581977201843	0.002635217540839	0.0475574809169426	0.391750802898878	Fusobacteria; Fusobacteriia; Fusobacteriales; Fusobacteriaceae; Fusobacterium; Fusobacterium_periodonticum
denovo138222	0	2	0	2	0	0	5.15898257868217	0.24134328358209	0.830367700543186	-0.00205981765041248	0.039103380395415	0.00295704216577788	0.0478716614160018	0.391750802898878	Proteobacteria; Betaproteobacteria; Burkholderiales; Comamonadaceae; Acidovorax; NA
denovo183431	0	2	0	2	0	0	5.15898257868217	0.24134328358209	0.830367700543186	-0.00205981765041248	0.039103380395415	0.00295704216577788	0.0478716614160018	0.391750802898878	Proteobacteria; Gammaproteobacteria; Pseudomonadales; Pseudomonadaceae; Pseudomonas; OTU1735|NN=Pseudomonas_monteilii_GQ284481|D=96.6
denovo66570	0	2	0	2	0	0	5.15898257868217	0.24134328358209	0.830367700543186	-0.00223066785692671	0.0390615383142603	0.00320231206362212	0.0481071947434051	0.391750802898878	Proteobacteria; Gammaproteobacteria; Pseudomonadales; Pseudomonadaceae; Pseudomonas; NA
denovo71136	0	2	0	2	0	0	5.15898257868217	0.24134328358209	0.830367700543186	-0.00230158272628454	0.0390441568765811	0.00330411634655452	0.0482054431645215	0.391750802898878	Proteobacteria; Gammaproteobacteria; Pseudomonadales; Moraxellaceae; Acinetobacter; Acinetobacter_junii
denovo171114	0	2	0	2	0	0	5.15898257868217	0.24134328358209	0.830367700543186	-0.00231529957078016	0.0390407930640227	0.00332380803506241	0.0482241259690373	0.391750802898878	Firmicutes; NA; NA; NA; NA; NA
denovo119493	0	2	0	2	0	0	5.15898257868217	0.24134328358209	0.830367700543186	-0.00234513935318435	0.0390334757494873	0.0033666455623402	0.0482654207308815	0.391750802898878	Proteobacteria; Gammaproteobacteria; Pseudomonadales; Moraxellaceae; Acinetobacter; Acinetobacter_junii
denovo123842	0	2	0	2	0	0	5.15898257868217	0.24134328358209	0.830367700543186	-0.00239912528299244	0.0390202336672281	0.00344414692308894	0.0483402810284433	0.391750802898878	Proteobacteria; Gammaproteobacteria; Pseudomonadales; Moraxellaceae; Acinetobacter; NA
denovo82728	0	2	0	2	0	0	5.15898257868217	0.24134328358209	0.830367700543186	-0.00254409265458875	0.0389846320812038	0.00365225982589198	0.0485352530528014	0.391750802898878	Firmicutes; Bacilli; Bacillales; Staphylococcaceae; Staphylococcus; NA
denovo67397	0	2	0	2	0	0	5.15898257868217	0.24134328358209	0.830367700543186	-0.00261222872316884	0.0389678770173792	0.00375007490566921	0.0486244044046195	0.391750802898878	Proteobacteria; Gammaproteobacteria; Pseudomonadales; Moraxellaceae; Acinetobacter; Acinetobacter_junii
denovo13919	0	2	0	2	0	0	5.15898257868217	0.24134328358209	0.830367700543186	-0.00266018697101768	0.0389561139399527	0.00381892301999499	0.0486987965817426	0.391750802898878	Proteobacteria; Gammaproteobacteria; Pseudomonadales; Pseudomonadaceae; Pseudomonas; Pseudomonas_stutzeri
denovo133296	0	2	0	2	0	0	5.15898257868217	0.24134328358209	0.830367700543186	-0.00268378650239179	0.0389503240844792	0.00385280213999956	0.0487352658573108	0.391750802898878	Firmicutes; Bacilli; Lactobacillales; Streptococcaceae; Streptococcus; Streptococcus_sanguinis
denovo17529	0	2	0	2	0	0	5.15898257868217	0.24134328358209	0.830367700543186	-0.00269563611186017	0.0389473941558813	0.00386981325495869	0.0487464817064134	0.391750802898878	Firmicutes; Clostridia; Clostridiales; Lachnospiraceae; Roseburia; NA
denovo37761	0	2	0	2	0	0	5.15898257868217	0.24134328358209	0.830367700543186	-0.00269563611186017	0.0389473941558813	0.00386981325495869	0.0487464817064134	0.391750802898878	Firmicutes; Clostridia; Clostridiales; Lachnospiraceae; Roseburia; Roseburia_intestinalis
denovo39875	0	2	0	2	0	0	5.15898257868217	0.24134328358209	0.830367700543186	-0.00269563611186017	0.0389473941558813	0.00386981325495869	0.0487464817064134	0.391750802898878	Firmicutes; Clostridia; Clostridiales; Lachnospiraceae; Lachnoclostridium; OTU153|NN=Clostridium_aldenense_DQ279736|D=94.6
denovo141948	0	2	0	2	0	0	5.15898257868217	0.24134328358209	0.830367700543186	-0.00269563611186017	0.0389473941558813	0.00386981325495869	0.0487464817064134	0.391750802898878	Bacteroidetes; Bacteroidia; Bacteroidales; Porphyromonadaceae; Parabacteroides; OTU1572|NN=Parabacteroides_distasonis_BNRRR16S|D=95.3
denovo175155	0	2	0	2	0	0	5.15898257868217	0.24134328358209	0.830367700543186	-0.00269563611186017	0.0389473941558813	0.00386981325495869	0.0487464817064134	0.391750802898878	Firmicutes; Clostridia; Clostridiales; Lachnospiraceae; Tyzzerella; NA
denovo180785	0	2	0	2	0	0	5.15898257868217	0.24134328358209	0.830367700543186	-0.00269563611186017	0.0389473941558813	0.00386981325495869	0.0487464817064134	0.391750802898878	Firmicutes; Bacilli; Lactobacillales; Lactobacillaceae; Lactobacillus; NA
denovo15938	0	2	0	2	0	0	5.15898257868217	0.24134328358209	0.830367700543186	-0.00273800446741156	0.0389369525612789	0.00393063660688746	0.048798494780624	0.391750802898878	Proteobacteria; Gammaproteobacteria; Pseudomonadales; Moraxellaceae; Acinetobacter; Acinetobacter_junii
denovo164025	0	2	0	2	0	0	5.15898257868217	0.24134328358209	0.830367700543186	-0.00273800446741156	0.0389369525612789	0.00393063660688746	0.048798494780624	0.391750802898878	Proteobacteria; Alphaproteobacteria; Rhodobacterales; Rhodobacteraceae; Paracoccus; OTU1480|NN=Paracoccus_yeei_AY014171|D=97
denovo113363	0	2	0	2	0	0	5.15898257868217	0.24134328358209	0.830367700543186	-0.00281977039997071	0.0389168072974648	0.00404801850729653	0.0489044185508063	0.391750802898878	Proteobacteria; Gammaproteobacteria; Pseudomonadales; Pseudomonadaceae; Pseudomonas; NA
denovo6081	0	2	0	2	0	0	5.15898257868217	0.24134328358209	0.830367700543186	-0.00288017738037159	0.0389019384423143	0.00413473782835727	0.0489892422169559	0.391750802898878	Proteobacteria; Betaproteobacteria; Burkholderiales; Comamonadaceae; NA; NA
denovo43920	0	2	0	2	0	0	5.15898257868217	0.24134328358209	0.830367700543186	-0.00292036773376001	0.0388920423653554	0.00419243447427313	0.0490457467137948	0.391750802898878	Bacteroidetes; Bacteroidia; Bacteroidales; Bacteroidaceae; Bacteroides; Bacteroides_dorei
denovo164982	0	2	0	2	0	0	5.15898257868217	0.24134328358209	0.830367700543186	-0.00306396744440097	0.0388567525635493	0.00439858398429106	0.0492702914154319	0.391750802898878	Proteobacteria; Gammaproteobacteria; Pseudomonadales; Moraxellaceae; Acinetobacter; Acinetobacter_junii
denovo192674	0	2	0	2	0	0	5.15898257868217	0.24134328358209	0.830367700543186	-0.00308667325253709	0.0388511337846809	0.00443118008912253	0.0492969071361876	0.391750802898878	Firmicutes; Bacilli; NA; NA; NA; NA
denovo113400	0	2	0	2	0	0	5.15898257868217	0.24134328358209	0.830367700543186	-0.00319180538670332	0.0388251727561482	0.00458210614495349	0.0494373922836964	0.391750802898878	Proteobacteria; Gammaproteobacteria; Pseudomonadales; Moraxellaceae; Acinetobacter; Acinetobacter_junii
denovo66152	0	2	0	2	0	0	5.15898257868217	0.24134328358209	0.830367700543186	-0.00319990374352903	0.038823136223087	0.00459373201999264	0.0494402841619253	0.391750802898878	Proteobacteria; Gammaproteobacteria; Pseudomonadales; Pseudomonadaceae; Pseudomonas; Pseudomonas_stutzeri
denovo67405	0	2	0	2	0	0	5.15898257868217	0.24134328358209	0.830367700543186	-0.00319990374352903	0.038823136223087	0.00459373201999264	0.0494402841619253	0.391750802898878	Proteobacteria; Gammaproteobacteria; Pseudomonadales; Pseudomonadaceae; Pseudomonas; Pseudomonas_stutzeri
denovo82434	0	2	0	2	0	0	5.15898257868217	0.24134328358209	0.830367700543186	-0.00319990374352903	0.038823136223087	0.00459373201999264	0.0494402841619253	0.391750802898878	Proteobacteria; Gammaproteobacteria; Pseudomonadales; Pseudomonadaceae; Pseudomonas; Pseudomonas_stutzeri
denovo90446	0	2	0	2	0	0	5.15898257868217	0.24134328358209	0.830367700543186	-0.00321409094840461	0.038819709766292	0.00461409895054265	0.0494768049595839	0.391750802898878	Proteobacteria; Gammaproteobacteria; Pseudomonadales; Moraxellaceae; Acinetobacter; Acinetobacter_junii
denovo17274	0	2	0	2	0	0	5.15898257868217	0.24134328358209	0.830367700543186	-0.00333169782153936	0.0387907083654693	0.0047829335475154	0.0496490952998103	0.391750802898878	Firmicutes; Clostridia; Clostridiales; Lachnospiraceae; Fusicatenibacter; OTU1070|NN=Fusicatenibacter_saccharivorans_AB698912|D=95.5
denovo94635	0	2	0	2	0	0	5.15898257868217	0.24134328358209	0.830367700543186	-0.00333169782153936	0.0387907083654693	0.0047829335475154	0.0496490952998103	0.391750802898878	Bacteroidetes; Bacteroidia; Bacteroidales; Bacteroidaceae; Bacteroides; Bacteroides_eggerthii
denovo173770	0	2	0	2	0	0	5.15898257868217	0.24134328358209	0.830367700543186	-0.00333169782153936	0.0387907083654693	0.0047829335475154	0.0496490952998103	0.391750802898878	Bacteroidetes; Bacteroidia; Bacteroidales; Porphyromonadaceae; Parabacteroides; OTU15|NN=Parabacteroides_distasonis_BNRRR16S|D=96.7
denovo84271	0	2	0	2	0	0	5.15898257868217	0.24134328358209	0.830367700543186	-0.00344750717096954	0.038762072533297	0.00494918764742943	0.0498078068669079	0.391750802898878	Proteobacteria; Betaproteobacteria; Burkholderiales; Comamonadaceae; Diaphorobacter; OTU461|NN=Acidovorax_facilis_AF078765|D=95.3
denovo138704	0	2	0	2	0	0	5.15898257868217	0.24134328358209	0.830367700543186	-0.00347607117795631	0.0387550443445318	0.00499019369137051	0.049854485922576	0.391750802898878	Proteobacteria; Betaproteobacteria; Burkholderiales; Comamonadaceae; Acidovorax; NA
denovo174203	0	2	0	2	0	0	5.15898257868217	0.24134328358209	0.830367700543186	-0.00359145179158637	0.0387263693319906	0.0051558323048415	0.0499927870425689	0.391750802898878	Proteobacteria; Gammaproteobacteria; Pseudomonadales; Moraxellaceae; Acinetobacter; Acinetobacter_junii
denovo116204	5	1	99	27	5.01723905105688	0.547095732133019	241.033343806161	0.212001499276061	0.830367700543186	-0.0351590262107699	-0.343008389298334	0.539367849199215	0.00981059677747371	0.391750802898878	Bacteroidetes; Bacteroidia; Bacteroidales; Prevotellaceae; Prevotella; OTU516|NN=Prevotella_copri_AB064923|D=96.6
denovo111571	3	1	151	17	2.95522030883254	0.232712148293703	157.333317320214	0.62139203480087	1	0.0743042710885275	-0.288284953533624	0.339302056969093	0.0414324529731166	0.391750802898878	Bacteroidetes; Sphingobacteriia; Sphingobacteriales; Sphingobacteriaceae; Sphingobacterium; NA
denovo135419	5	1	66	12	5.01723905105688	0.547095732133019	241.033343806161	0.212001499276061	0.830367700543186	0.11708279783107	-0.278328486675334	0.27234916188291	0.0182947272102976	0.391750802898878	Proteobacteria; Gammaproteobacteria; Pseudomonadales; Moraxellaceae; Psychrobacter; Psychrobacter_arenosus
denovo78655	4	1	21	12	3.9756714568375	0.384513390121525	198.764426681951	0.368986724668117	0.830367700543186	-0.0678272777405101	-0.158778461846311	0.341844514231855	0.0480537518337142	0.391750802898878	Bacteroidetes; Bacteroidia; Bacteroidales; Prevotellaceae; Prevotella; OTU516|NN=Prevotella_copri_AB064923|D=96.6
denovo64355	6	1	159	11	6.08009644724222	0.717191114742671	284.165511717416	0.118732076169925	0.830367700543186	0.325011633720969	-0.356268384634674	0.119189994517168	0.0139282321952768	0.391750802898878	Firmicutes; Clostridia; Clostridiales; NA; NA; NA
denovo111634	4	1	71	8	3.9756714568375	0.384513390121525	198.764426681951	0.368986724668117	0.830367700543186	0.265009519881656	-0.231840532252566	0.0349515471019932	0.0461452878075542	0.391750802898878	Firmicutes; Erysipelotrichia; Erysipelotrichales; Erysipelotrichaceae; Eubacterium; Eubacterium_dolichum
denovo9528	3	1	167	6	2.95522030883254	0.232712148293703	157.333317320214	0.62139203480087	1	-0.0272437870555562	-0.247901200841169	0.375573174789261	0.0385348313075714	0.391750802898878	Bacteroidetes; Bacteroidia; Bacteroidales; Bacteroidaceae; Bacteroides; OTU1000|NN=Bacteroides_vulgatus_BNRRR16SA|D=96.9
denovo74957	4	1	88	6	3.9756714568375	0.384513390121525	198.764426681951	0.368986724668117	0.830367700543186	0.277893987660717	-0.239027204208576	0.019880510663594	0.0499969334138311	0.391750802898878	Firmicutes; Clostridia; Clostridiales; NA; NA; NA
denovo35019	3	1	62	6	2.95522030883254	0.232712148293703	157.333317320214	0.62139203480087	1	0.0244105328084956	-0.232202596233632	0.295906585534913	0.0263297781946336	0.391750802898878	Firmicutes; Bacilli; Lactobacillales; Aerococcaceae; Abiotrophia; Abiotrophia_defectiva
denovo128448	4	1	26	5	3.9756714568375	0.384513390121525	198.764426681951	0.368986724668117	0.830367700543186	-0.0317015413566731	-0.203002571351649	0.325684247923711	0.0105547281925862	0.391750802898878	Bacteroidetes; Bacteroidia; Bacteroidales; Prevotellaceae; Prevotella; OTU1268|NN=Prevotella_copri_AB064923|D=96.5
denovo187635	4	1	17	5	3.9756714568375	0.384513390121525	198.764426681951	0.368986724668117	0.830367700543186	-0.0353651752229364	-0.164671994786124	0.286262653660682	0.0163955801738503	0.391750802898878	Bacteroidetes; Bacteroidia; Bacteroidales; Prevotellaceae; Prevotella; OTU516|NN=Prevotella_copri_AB064923|D=96.6
denovo3926	6	1	7	5	6.08009644724222	0.717191114742671	284.165511717416	0.118732076169925	0.830367700543186	-0.0251385149760395	-0.0981643371216852	0.19900404614536	0.0388778522426963	0.391750802898878	Firmicutes; Clostridia; Clostridiales; Ruminococcaceae; Faecalibacterium; OTU302|NN=Faecalibacterium_prausnitzii_X85022|D=94.1
denovo58216	5	1	9	4	5.01723905105688	0.547095732133019	241.033343806161	0.212001499276061	0.830367700543186	-0.0160989677480488	-0.113669240442207	0.200373937127031	0.0283762649633652	0.391750802898878	Firmicutes; Clostridia; Clostridiales; Ruminococcaceae; Faecalibacterium; OTU169|NN=Faecalibacterium_prausnitzii_X85022|D=96.7
denovo71546	6	1	11	3	6.08009644724222	0.717191114742671	284.165511717416	0.118732076169925	0.830367700543186	0.0271708067616247	-0.143705903475754	0.179356304359019	0.00761363791027808	0.391750802898878	Bacteroidetes; Bacteroidia; Bacteroidales; Prevotellaceae; Prevotella; NA
denovo151215	4	1	11	3	3.9756714568375	0.384513390121525	198.764426681951	0.368986724668117	0.830367700543186	0.0809815634484982	-0.117154863666842	0.0875697702883879	0.0440178949422267	0.391750802898878	Firmicutes; NA; NA; NA; NA; NA
denovo172724	4	1	8	3	3.9756714568375	0.384513390121525	198.764426681951	0.368986724668117	0.830367700543186	-0.0149951773622728	-0.0994672877126501	0.175647350268956	0.040194893254388	0.391750802898878	Firmicutes; Clostridia; Clostridiales; Ruminococcaceae; Faecalibacterium; NA
denovo133691	5	1	6	3	5.01723905105688	0.547095732133019	241.033343806161	0.212001499276061	0.830367700543186	-0.00523921940938437	-0.0925775303216834	0.154508650986395	0.026850483262359	0.391750802898878	Firmicutes; Bacilli; Lactobacillales; Streptococcaceae; Streptococcus; NA
denovo161285	3	1	138	2	2.95522030883254	0.232712148293703	157.333317320214	0.62139203480087	1	0.102475745804436	-0.300640964369841	0.266847652417719	0.016559897175824	0.391750802898878	Proteobacteria; NA; NA; NA; NA; NA
denovo76283	6	1	78	2	6.08009644724222	0.717191114742671	284.165511717416	0.118732076169925	0.830367700543186	0.190958869928909	-0.309125985794833	0.171747521918166	0.00489394487271199	0.391750802898878	Firmicutes; NA; NA; NA; NA; NA
denovo158353	3	1	55	2	2.95522030883254	0.232712148293703	157.333317320214	0.62139203480087	1	0.0637445678845661	-0.201399531213812	0.192847678367512	0.034511459993371	0.391750802898878	Proteobacteria; Gammaproteobacteria; Pseudomonadales; Moraxellaceae; Acinetobacter; Acinetobacter_johnsonii
denovo164414	4	1	16	2	3.9756714568375	0.384513390121525	198.764426681951	0.368986724668117	0.830367700543186	0.139702202834869	-0.143410085851778	0.0405767319480691	0.0296766840829638	0.391750802898878	Firmicutes; NA; NA; NA; NA; NA
denovo43014	7	1	13	2	7.16497621676576	0.89324623691776	328.187532958209	0.0651274509117706	0.830367700543186	0.0735835501211737	-0.171917303854784	0.149636347897634	0.0020130712893916	0.391750802898878	Firmicutes; Bacilli; Bacillales; Staphylococcaceae; Staphylococcus; NA
denovo145728	7	1	8	2	7.16497621676576	0.89324623691776	328.187532958209	0.0651274509117706	0.830367700543186	0.0385288642421152	-0.124987991439371	0.13593785064934	0.00321945154381779	0.391750802898878	Proteobacteria; Gammaproteobacteria; Enterobacteriales; Enterobacteriaceae; Enterobacter; NA
denovo34061	4	1	8	2	3.9756714568375	0.384513390121525	198.764426681951	0.368986724668117	0.830367700543186	-0.0129373801792032	-0.105226690986906	0.170417423126698	0.0209661306333547	0.391750802898878	Bacteroidetes; Bacteroidia; Bacteroidales; Prevotellaceae; Prevotella; NA
denovo11912	4	1	8	2	3.9756714568375	0.384513390121525	198.764426681951	0.368986724668117	0.830367700543186	0.0417714170972019	-0.0941596166312244	0.0967641944104993	0.0468471437265164	0.391750802898878	Firmicutes; Bacilli; Lactobacillales; Streptococcaceae; Streptococcus; Streptococcus_thermophilus
denovo48878	4	1	7	2	3.9756714568375	0.384513390121525	198.764426681951	0.368986724668117	0.830367700543186	-0.0154455463317443	-0.0930594450692932	0.159433578178035	0.0296761061039924	0.391750802898878	Firmicutes; Clostridia; Clostridiales; Ruminococcaceae; Ruminococcus; OTU262|NN=Ruminococcus_bromii_DQ882649|D=96.8
denovo158084	4	1	6	2	3.9756714568375	0.384513390121525	198.764426681951	0.368986724668117	0.830367700543186	0.00771557625960252	-0.0838724775358651	0.122272395965053	0.0397803573675649	0.391750802898878	Bacteroidetes; Bacteroidia; Bacteroidales; Bacteroidaceae; Bacteroides; OTU1000|NN=Bacteroides_vulgatus_BNRRR16SA|D=96.9
denovo180456	5	1	5	2	5.01723905105688	0.547095732133019	241.033343806161	0.212001499276061	0.830367700543186	0.0160006453874089	-0.0778013117513191	0.106846857310415	0.0302350432120612	0.391750802898878	Proteobacteria; Gammaproteobacteria; Pseudomonadales; Pseudomonadaceae; Pseudomonas; OTU1735|NN=Pseudomonas_monteilii_GQ284481|D=96.6
denovo33301	4	1	5	2	3.9756714568375	0.384513390121525	198.764426681951	0.368986724668117	0.830367700543186	-0.0289204819953823	-0.0776550083942862	0.157239441629561	0.0305901351721722	0.391750802898878	Firmicutes; Clostridia; Clostridiales; Ruminococcaceae; Faecalibacterium; NA
denovo105037	4	1	4	2	3.9756714568375	0.384513390121525	198.764426681951	0.368986724668117	0.830367700543186	-0.0211224327341336	-0.0644117574937479	0.132903070006823	0.0489568903668258	0.391750802898878	Firmicutes; Clostridia; Clostridiales; Oscillospiraceae; Oscillibacter; OTU905|NN=Oscillibacter_valericigenes_AB238598|D=92.8
denovo193094	5	1	98	1	5.01723905105688	0.547095732133019	241.033343806161	0.212001499276061	0.830367700543186	0.2595674903119	-0.347255694032628	0.122869491837921	0.00388275677429243	0.391750802898878	Firmicutes; Clostridia; Clostridiales; Lachnospiraceae; Lachnospira; OTU651|NN=Lactobacillus_rogosae_GU269544|D=95.3
denovo179992	4	1	37	1	3.9756714568375	0.384513390121525	198.764426681951	0.368986724668117	0.830367700543186	0.0852085308767098	-0.191916379063992	0.143643844139034	0.0179371621600587	0.391750802898878	Bacteroidetes; Flavobacteriia; Flavobacteriales; Flavobacteriaceae; Chryseobacterium; OTU1145|NN=Chryseobacterium_hominis_AM261868|D=96.2
denovo1024	5	1	33	1	5.01723905105688	0.547095732133019	241.033343806161	0.212001499276061	0.830367700543186	0.226586076400875	-0.173620881492585	-0.038384980025836	0.0299519064848358	0.391750802898878	Bacteroidetes; Bacteroidia; Bacteroidales; Bacteroidaceae; Bacteroides; Bacteroides_uniformis
denovo131337	2	1	21	1	1.95368773978218	0.100198690958898	116.715793602184	1	1	0.00371914943991587	-0.145052295747917	0.183713898195656	0.0340245099509157	0.391750802898878	Bacteroidetes; Bacteroidia; Bacteroidales; Rikenellaceae; Alistipes; OTU1736|NN=Alistipes_senegalensis_JF824804|D=96.3
denovo74215	7	1	15	1	7.16497621676576	0.89324623691776	328.187532958209	0.0651274509117706	0.830367700543186	0.148765447977808	-0.180185549457546	0.0591128108646305	0.00208572529925419	0.391750802898878	Verrucomicrobia; Verrucomicrobiae; Verrucomicrobiales; Verrucomicrobiaceae; Akkermansia; Akkermansia_muciniphila
denovo131884	9	1	12	1	9.40377041694592	1.26067975604535	419.013223994849	0.0186315085312983	0.830367700543186	0.1010774315646	-0.186475306485125	0.121765286859063	0.000120284364983049	0.391750802898878	Proteobacteria; Gammaproteobacteria; Pseudomonadales; Moraxellaceae; Acinetobacter; Acinetobacter_junii
denovo87151	6	1	12	1	6.08009644724222	0.717191114742671	284.165511717416	0.118732076169925	0.830367700543186	0.206756109565735	-0.111869595635322	-0.0870772105490395	0.0305525634029234	0.391750802898878	Proteobacteria; Alphaproteobacteria; Sphingomonadales; Sphingomonadaceae; Sphingomonas; OTU1674|NN=Sphingomonas_panni_AJ575818|D=96.7
denovo31604	4	1	12	1	3.9756714568375	0.384513390121525	198.764426681951	0.368986724668117	0.830367700543186	0.00866002138281553	-0.146269652855648	0.179226157834795	0.00561217726756554	0.391750802898878	Bacteroidetes; Bacteroidia; Bacteroidales; Prevotellaceae; Prevotella; OTU516|NN=Prevotella_copri_AB064923|D=96.6
denovo79126	4	1	11	1	3.9756714568375	0.384513390121525	198.764426681951	0.368986724668117	0.830367700543186	0.134491755982648	-0.106945461429435	-0.00872507191099323	0.0427638003162208	0.391750802898878	Firmicutes; Clostridia; Clostridiales; Lachnospiraceae; Blautia; NA
denovo170938	3	1	11	1	2.95522030883254	0.232712148293703	157.333317320214	0.62139203480087	1	0.0304509051452081	-0.11641695521024	0.121362731967546	0.0273883001501774	0.391750802898878	Bacteroidetes; Bacteroidia; Bacteroidales; Bacteroidaceae; Bacteroides; OTU1000|NN=Bacteroides_vulgatus_BNRRR16SA|D=96.9
denovo121498	8	1	10	1	8.27261632610491	1.07454368181399	373.127143473364	0.0351016600483345	0.830367700543186	0.0494164192602962	-0.166598486760935	0.155518066202231	0.000125777610042378	0.391750802898878	Firmicutes; Clostridia; Clostridiales; Ruminococcaceae; Faecalibacterium; OTU1008|NN=Faecalibacterium_prausnitzii_X85022|D=94.9
denovo47600	7	1	10	1	7.16497621676576	0.89324623691776	328.187532958209	0.0651274509117706	0.830367700543186	0.0826219672990088	-0.151918531999054	0.103292390161062	0.000982785682625095	0.391750802898878	Proteobacteria; Gammaproteobacteria; Pseudomonadales; Moraxellaceae; Acinetobacter; Acinetobacter_junii
denovo84887	5	1	10	1	5.01723905105688	0.547095732133019	241.033343806161	0.212001499276061	0.830367700543186	0.0615924045527312	-0.137132381683473	0.110338117508869	0.00483198158435637	0.391750802898878	Firmicutes; Bacilli; Bacillales; Staphylococcaceae; Staphylococcus; Staphylococcus_xylosus
denovo120964	3	1	10	1	2.95522030883254	0.232712148293703	157.333317320214	0.62139203480087	1	0.0411346308930506	-0.105093433445349	0.0969245159305094	0.0376531802201472	0.391750802898878	Actinobacteria; Actinobacteria; Actinomycetales; Corynebacteriaceae; Corynebacterium; NA
denovo34085	7	1	9	1	7.16497621676576	0.89324623691776	328.187532958209	0.0651274509117706	0.830367700543186	0.000903134502745647	-0.153525740454439	0.196641852244414	0.000128840854697046	0.391750802898878	Proteobacteria; Betaproteobacteria; Burkholderiales; Comamonadaceae; Delftia; NA
denovo105995	6	1	9	1	6.08009644724222	0.717191114742671	284.165511717416	0.118732076169925	0.830367700543186	0.0199981063877913	-0.138405410238675	0.157390186460418	0.00131315433966972	0.391750802898878	Firmicutes; Clostridia; Clostridiales; Ruminococcaceae; Faecalibacterium; NA
denovo54004	4	1	9	1	3.9756714568375	0.384513390121525	198.764426681951	0.368986724668117	0.830367700543186	0.128883803961853	-0.0971567868675016	-0.0136550479431903	0.043047822222916	0.391750802898878	Proteobacteria; Gammaproteobacteria; Pseudomonadales; Moraxellaceae; Acinetobacter; Acinetobacter_johnsonii
denovo78072	4	1	9	1	3.9756714568375	0.384513390121525	198.764426681951	0.368986724668117	0.830367700543186	0.0884759393714201	-0.0945305919823421	0.0299525615004858	0.0451273614233439	0.391750802898878	Verrucomicrobia; Verrucomicrobiae; Verrucomicrobiales; Verrucomicrobiaceae; Akkermansia; Akkermansia_muciniphila
denovo111310	8	1	8	1	8.27261632610491	1.07454368181399	373.127143473364	0.0351016600483345	0.830367700543186	0.0662995212755543	-0.139645394588007	0.107381806012321	0.000254171525489016	0.391750802898878	Proteobacteria; Gammaproteobacteria; Pseudomonadales; Moraxellaceae; Acinetobacter; Acinetobacter_junii
denovo147797	5	1	8	1	5.01723905105688	0.547095732133019	241.033343806161	0.212001499276061	0.830367700543186	0.036172242828554	-0.122633914300601	0.123034806181681	0.00379470918092492	0.391750802898878	Firmicutes; Clostridia; Clostridiales; Ruminococcaceae; Faecalibacterium; OTU1729|NN=Faecalibacterium_prausnitzii_X85022|D=96
denovo59476	4	1	8	1	3.9756714568375	0.384513390121525	198.764426681951	0.368986724668117	0.830367700543186	0.00986197404142357	-0.113099589445466	0.14013994007337	0.00898495096432368	0.391750802898878	Firmicutes; Clostridia; Clostridiales; Ruminococcaceae; Faecalibacterium; NA
denovo40420	4	1	8	1	3.9756714568375	0.384513390121525	198.764426681951	0.368986724668117	0.830367700543186	0.0166915053477602	-0.102066133844283	0.121778540711156	0.0184904586094821	0.391750802898878	Firmicutes; Clostridia; Clostridiales; Ruminococcaceae; Faecalibacterium; OTU302|NN=Faecalibacterium_prausnitzii_X85022|D=94.1
denovo9461	3	1	8	1	2.95522030883254	0.232712148293703	157.333317320214	0.62139203480087	1	0.0121292019696334	-0.0895789502618114	0.111187675517783	0.043964870329348	0.391750802898878	Bacteroidetes; Bacteroidia; Bacteroidales; Porphyromonadaceae; Parabacteroides; OTU1572|NN=Parabacteroides_distasonis_BNRRR16S|D=95.3
denovo136532	6	1	7	1	6.08009644724222	0.717191114742671	284.165511717416	0.118732076169925	0.830367700543186	0.034501466325967	-0.119937784603834	0.120107055537056	0.00141184634611667	0.391750802898878	Proteobacteria; Gammaproteobacteria; Pseudomonadales; Pseudomonadaceae; Pseudomonas; NA
denovo194645	5	1	7	1	5.01723905105688	0.547095732133019	241.033343806161	0.212001499276061	0.830367700543186	0.0127401348065576	-0.11441335832255	0.139463753162218	0.00301821296267317	0.391750802898878	Proteobacteria; Betaproteobacteria; Burkholderiales; Comamonadaceae; NA; NA
denovo141780	5	1	7	1	5.01723905105688	0.547095732133019	241.033343806161	0.212001499276061	0.830367700543186	0.027600980575589	-0.114477236352486	0.121534582040844	0.00343698376416055	0.391750802898878	Firmicutes; Clostridia; Clostridiales; Ruminococcaceae; Faecalibacterium; NA
denovo85514	4	1	7	1	3.9756714568375	0.384513390121525	198.764426681951	0.368986724668117	0.830367700543186	0.00626868978106099	-0.109537106417658	0.14017496576638	0.00630386041036542	0.391750802898878	Bacteroidetes; Bacteroidia; Bacteroidales; Prevotellaceae; Prevotella; OTU516|NN=Prevotella_copri_AB064923|D=96.6
denovo75379	4	1	7	1	3.9756714568375	0.384513390121525	198.764426681951	0.368986724668117	0.830367700543186	-0.00433457711550173	-0.105429817741872	0.145481021970139	0.00799697801463461	0.391750802898878	Firmicutes; Clostridia; Clostridiales; Ruminococcaceae; Ruminococcus; NA
denovo3857	4	1	7	1	3.9756714568375	0.384513390121525	198.764426681951	0.368986724668117	0.830367700543186	0.00834726011879892	-0.106632914439454	0.134508806046666	0.00817365486256177	0.391750802898878	Firmicutes; Clostridia; Clostridiales; Ruminococcaceae; Ruminococcus; NA
denovo3587	3	1	7	1	2.95522030883254	0.232712148293703	157.333317320214	0.62139203480087	1	-0.0159270480629109	-0.10010595724536	0.156385229369589	0.0148305107386297	0.391750802898878	Firmicutes; Clostridia; Clostridiales; Ruminococcaceae; Ruminococcus; OTU262|NN=Ruminococcus_bromii_DQ882649|D=96.8
[truncated: 1,664 more rows]

## Sheet: Table S3B_CAM NT(0) vs T (1)
OTU	+samples in group 0	+samples in group 1	counts in group 0	counts in group 1	oddsRatio	lower	upper	fisherP	fisherAdjP	(Intercept)	MGS_categoryT	scalingFactor	pvalues	adjPvalues	taxonomy
[truncated: 5,486 more rows]

## Sheet: Table S3B_CAM NT Right-Left
OTU	+samples in group 1	+samples in group 0	counts in group 1	counts in group 0	oddsRatio	lower	upper	fisherP	fisherAdjP	(Intercept)	MGS_category2	scalingFactor	pvalues	adjPvalues	taxonomy
[truncated: 5,182 more rows]

[truncated: 10 more sheets: Table S3B_CAM T Right-Left, Table S3B_CAM Right NT(0)vsT(1), Table S3B_CAM Left NT(0)vsT(1), Table S3B_MAM T(0)vsNT(1), Table S3B_MAM NT Right-Left, Table S3B_MAM T Right-Left, Table S3B_MAM Right T(1)vsNT(0), Table S3B_MAM Left T(1)vsNT(0), Table S3B_NT CAM vs MAM, Table S3B_T CAM vs MAM]
